# Supplementary material for: TwinCons: Conservation score for uncovering deep sequence similarity and divergence
Source: PLoS Comput Biol. 2021 Oct 29;17(10):e1009541. doi: 10.1371/journal.pcbi.1009541 (PMC8580257; doi:10.1371/journal.pcbi.1009541)
Supplement: S3 Dataset — The title of each sheet indicates whether penalties or gamma values were tested. TPR, FPR, and TPR standard deviation for each of the datasets. Calculations were done for boundary distance thresholds varying from -20 to 20 with a step of 0.05. (XLSX) [file pcbi.1009541.s004.xlsx]

## Sheet: Penalty
Dataset	PROSITE	PROSITE	PROSITE	PROSITE	PROSITE	PROSITE	PROSITE	PROSITE	PROSITE	PROSITE	PROSITE	PROSITE	PROSITE	PROSITE	PROSITE	PROSITE	PROSITE	PROSITE	PROSITE	PROSITE	PROSITE	PROSITE	PROSITE	PROSITE	PROSITE	PROSITE	PROSITE	BaliBASE	BaliBASE	BaliBASE	BaliBASE	BaliBASE	BaliBASE	BaliBASE	BaliBASE	BaliBASE	BaliBASE	BaliBASE	BaliBASE	BaliBASE	BaliBASE	BaliBASE	BaliBASE	BaliBASE	BaliBASE	BaliBASE	BaliBASE	BaliBASE	BaliBASE
Penalty	0.05	0.05	0.05	0.1	0.1	0.1	1	1	1	2	2	2	5	5	5	10	10	10	20	20	20	50	50	50	100	100	100	0.05	0.05	0.05	0.1	0.1	0.1	1	1	1	2	2	2	5	5	5	10	10	10	20	20	20	50
Distance	TPR	FPR	STD-tpr	TPR	FPR	STD-tpr	TPR	FPR	STD-tpr	TPR	FPR	STD-tpr	TPR	FPR	STD-tpr	TPR	FPR	STD-tpr	TPR	FPR	STD-tpr	TPR	FPR	STD-tpr	TPR	FPR	STD-tpr	TPR	FPR	STD-tpr	TPR	FPR	STD-tpr	TPR	FPR	STD-tpr	TPR	FPR	STD-tpr	TPR	FPR	STD-tpr	TPR	FPR	STD-tpr	TPR	FPR	STD-tpr	TPR
-20	1	1	0	1	1	0	1	1	0	1	1	0	1	1	0	1	1	0	1	1	0	1	1	0	1	1	0	1	1	0	1	1	0	1	1	0	1	1	0	1	1	0	1	1	0	1	1	0	1
-19.95	1	1	0	1	1	0	1	1	0	1	1	0	1	1	0	1	1	0	1	1	0	1	1	0	1	1	0	1	1	0	1	1	0	1	1	0	1	1	0	1	1	0	1	1	0	1	1	0	1
-19.9	1	1	0	1	1	0	1	1	0	1	1	0	1	1	0	1	1	0	1	1	0	1	1	0	1	1	0	1	1	0	1	1	0	1	1	0	1	1	0	1	1	0	1	1	0	1	1	0	1
-19.85	1	1	0	1	1	0	1	1	0	1	1	0	1	1	0	1	1	0	1	1	0	1	1	0	1	1	0	1	1	0	1	1	0	1	1	0	1	1	0	1	1	0	1	1	0	1	1	0	1
-19.8	1	1	0	1	1	0	1	1	0	1	1	0	1	1	0	1	1	0	1	1	0	1	1	0	1	1	0	1	1	0	1	1	0	1	1	0	1	1	0	1	1	0	1	1	0	1	1	0	1
-19.75	1	1	0	1	1	0	1	1	0	1	1	0	1	1	0	1	1	0	1	1	0	1	1	0	1	1	0	1	1	0	1	1	0	1	1	0	1	1	0	1	1	0	1	1	0	1	1	0	1
-19.7	1	1	0	1	1	0	1	1	0	1	1	0	1	1	0	1	1	0	1	1	0	1	1	0	1	1	0	1	1	0	1	1	0	1	1	0	1	1	0	1	1	0	1	1	0	1	1	0	1
-19.65	1	1	0	1	1	0	1	1	0	1	1	0	1	1	0	1	1	0	1	1	0	1	1	0	1	1	0	1	1	0	1	1	0	1	1	0	1	1	0	1	1	0	1	1	0	1	1	0	1
-19.6	1	1	0	1	1	0	1	1	0	1	1	0	1	1	0	1	1	0	1	1	0	1	1	0	1	1	0	1	1	0	1	1	0	1	1	0	1	1	0	1	1	0	1	1	0	1	1	0	1
-19.55	1	1	0	1	1	0	1	1	0	1	1	0	1	1	0	1	1	0	1	1	0	1	1	0	1	1	0	1	1	0	1	1	0	1	1	0	1	1	0	1	1	0	1	1	0	1	1	0	1
-19.5	1	1	0	1	1	0	1	1	0	1	1	0	1	1	0	1	1	0	1	1	0	1	1	0	1	1	0	1	1	0	1	1	0	1	1	0	1	1	0	1	1	0	1	1	0	1	1	0	1
-19.45	1	1	0	1	1	0	1	1	0	1	1	0	1	1	0	1	1	0	1	1	0	1	1	0	1	1	0	1	1	0	1	1	0	1	1	0	1	1	0	1	1	0	1	1	0	1	1	0	1
-19.4	1	1	0	1	1	0	1	1	0	1	1	0	1	1	0	1	1	0	1	1	0	1	1	0	1	1	0	1	1	0	1	1	0	1	1	0	1	1	0	1	1	0	1	1	0	1	1	0	1
-19.35	1	1	0	1	1	0	1	1	0	1	1	0	1	1	0	1	1	0	1	1	0	1	1	0	1	1	0	1	1	0	1	1	0	1	1	0	1	1	0	1	1	0	1	1	0	1	1	0	1
-19.3	1	1	0	1	1	0	1	1	0	1	1	0	1	1	0	1	1	0	1	1	0	1	1	0	1	1	0	1	1	0	1	1	0	1	1	0	1	1	0	1	1	0	1	1	0	1	1	0	1
-19.25	1	1	0	1	1	0	1	1	0	1	1	0	1	1	0	1	1	0	1	1	0	1	1	0	1	1	0	1	1	0	1	1	0	1	1	0	1	1	0	1	1	0	1	1	0	1	1	0	1
-19.2	1	1	0	1	1	0	1	1	0	1	1	0	1	1	0	1	1	0	1	1	0	1	1	0	1	1	0	1	1	0	1	1	0	1	1	0	1	1	0	1	1	0	1	1	0	1	1	0	1
-19.15	1	1	0	1	1	0	1	1	0	1	1	0	1	1	0	1	1	0	1	1	0	1	1	0	1	1	0	1	1	0	1	1	0	1	1	0	1	1	0	1	1	0	1	1	0	1	1	0	1
-19.1	1	1	0	1	1	0	1	1	0	1	1	0	1	1	0	1	1	0	1	1	0	1	1	0	1	1	0	1	1	0	1	1	0	1	1	0	1	1	0	1	1	0	1	1	0	1	1	0	1
-19.05	1	1	0	1	1	0	1	1	0	1	1	0	1	1	0	1	1	0	1	1	0	1	1	0	1	1	0	1	1	0	1	1	0	1	1	0	1	1	0	1	1	0	1	1	0	1	1	0	1
-19	1	1	0	1	1	0	1	1	0	1	1	0	1	1	0	1	1	0	1	1	0	1	1	0	1	1	0	1	1	0	1	1	0	1	1	0	1	1	0	1	1	0	1	1	0	1	1	0	1
-18.95	1	1	0	1	1	0	1	1	0	1	1	0	1	1	0	1	1	0	1	1	0	1	1	0	1	1	0	1	1	0	1	1	0	1	1	0	1	1	0	1	1	0	1	1	0	1	1	0	1
-18.9	1	1	0	1	1	0	1	1	0	1	1	0	1	1	0	1	1	0	1	1	0	1	1	0	1	1	0	1	1	0	1	1	0	1	1	0	1	1	0	1	1	0	1	1	0	1	1	0	1
-18.85	1	1	0	1	1	0	1	1	0	1	1	0	1	1	0	1	1	0	1	1	0	1	1	0	1	1	0	1	1	0	1	1	0	1	1	0	1	1	0	1	1	0	1	1	0	1	1	0	1
-18.8	1	1	0	1	1	0	1	1	0	1	1	0	1	1	0	1	1	0	1	1	0	1	1	0	1	1	0	1	1	0	1	1	0	1	1	0	1	1	0	1	1	0	1	1	0	1	1	0	1
-18.75	1	1	0	1	1	0	1	1	0	1	1	0	1	1	0	1	1	0	1	1	0	1	1	0	1	1	0	1	1	0	1	1	0	1	1	0	1	1	0	1	1	0	1	1	0	1	1	0	1
-18.7	1	1	0	1	1	0	1	1	0	1	1	0	1	1	0	1	1	0	1	1	0	1	1	0	1	1	0	1	1	0	1	1	0	1	1	0	1	1	0	1	1	0	1	1	0	1	1	0	1
-18.65	1	1	0	1	1	0	1	1	0	1	1	0	1	1	0	1	1	0	1	1	0	1	1	0	1	1	0	1	1	0	1	1	0	1	1	0	1	1	0	1	1	0	1	1	0	1	1	0	1
-18.6	1	1	0	1	1	0	1	1	0	1	1	0	1	1	0	1	1	0	1	1	0	1	1	0	1	1	0	1	1	0	1	1	0	1	1	0	1	1	0	1	1	0	1	1	0	1	1	0	1
-18.55	1	1	0	1	1	0	1	1	0	1	1	0	1	1	0	1	1	0	1	1	0	1	1	0	1	1	0	1	1	0	1	1	0	1	1	0	1	1	0	1	1	0	1	1	0	1	1	0	1
-18.5	1	1	0	1	1	0	1	1	0	1	1	0	1	1	0	1	1	0	1	1	0	1	1	0	1	1	0	1	1	0	1	1	0	1	1	0	1	1	0	1	1	0	1	1	0	1	1	0	1
-18.45	1	1	0	1	1	0	1	1	0	1	1	0	1	1	0	1	1	0	1	1	0	1	1	0	1	1	0	1	1	0	1	1	0	1	1	0	1	1	0	1	1	0	1	1	0	1	1	0	1
-18.4	1	1	0	1	1	0	1	1	0	1	1	0	1	1	0	1	1	0	1	1	0	1	1	0	1	1	0	1	1	0	1	1	0	1	1	0	1	1	0	1	1	0	1	1	0	1	1	0	1
-18.35	1	1	0	1	1	0	1	1	0	1	1	0	1	1	0	1	1	0	1	1	0	1	1	0	1	1	0	1	1	0	1	1	0	1	1	0	1	1	0	1	1	0	1	1	0	1	1	0	1
-18.3	1	1	0	1	1	0	1	1	0	1	1	0	1	1	0	1	1	0	1	1	0	1	1	0	1	1	0	1	1	0	1	1	0	1	1	0	1	1	0	1	1	0	1	1	0	1	1	0	1
-18.25	1	1	0	1	1	0	1	1	0	1	1	0	1	1	0	1	1	0	1	1	0	1	1	0	1	1	0	1	1	0	1	1	0	1	1	0	1	1	0	1	1	0	1	1	0	1	1	0	1
-18.2	1	1	0	1	1	0	1	1	0	1	1	0	1	1	0	1	1	0	1	1	0	1	1	0	1	1	0	1	1	0	1	1	0	1	1	0	1	1	0	1	1	0	1	1	0	1	1	0	1
-18.15	1	1	0	1	1	0	1	1	0	1	1	0	1	1	0	1	1	0	1	1	0	1	1	0	1	1	0	1	1	0	1	1	0	1	1	0	1	1	0	1	1	0	1	1	0	1	1	0	1
-18.1	1	1	0	1	1	0	1	1	0	1	1	0	1	1	0	1	1	0	1	1	0	1	1	0	1	1	0	1	1	0	1	1	0	1	1	0	1	1	0	1	1	0	1	1	0	1	1	0	1
-18.05	1	1	0	1	1	0	1	1	0	1	1	0	1	1	0	1	1	0	1	1	0	1	1	0	1	1	0	1	1	0	1	1	0	1	1	0	1	1	0	1	1	0	1	1	0	1	1	0	1
-18	1	1	0	1	1	0	1	1	0	1	1	0	1	1	0	1	1	0	1	1	0	1	1	0	1	1	0	1	1	0	1	1	0	1	1	0	1	1	0	1	1	0	1	1	0	1	1	0	1
-17.95	1	1	0	1	1	0	1	1	0	1	1	0	1	1	0	1	1	0	1	1	0	1	1	0	1	1	0	1	1	0	1	1	0	1	1	0	1	1	0	1	1	0	1	1	0	1	1	0	1
-17.9	1	1	0	1	1	0	1	1	0	1	1	0	1	1	0	1	1	0	1	1	0	1	1	0	1	1	0	1	1	0	1	1	0	1	1	0	1	1	0	1	1	0	1	1	0	1	1	0	1
-17.85	1	1	0	1	1	0	1	1	0	1	1	0	1	1	0	1	1	0	1	1	0	1	1	0	1	1	0	1	1	0	1	1	0	1	1	0	1	1	0	1	1	0	1	1	0	1	1	0	1
-17.8	1	1	0	1	1	0	1	1	0	1	1	0	1	1	0	1	1	0	1	1	0	1	1	0	1	1	0	1	1	0	1	1	0	1	1	0	1	1	0	1	1	0	1	1	0	1	1	0	1
-17.75	1	1	0	1	1	0	1	1	0	1	1	0	1	1	0	1	1	0	1	1	0	1	1	0	1	1	0	1	1	0	1	1	0	1	1	0	1	1	0	1	1	0	1	1	0	1	1	0	1
-17.7	1	1	0	1	1	0	1	1	0	1	1	0	1	1	0	1	1	0	1	1	0	1	1	0	1	1	0	1	1	0	1	1	0	1	1	0	1	1	0	1	1	0	1	1	0	1	1	0	1
-17.65	1	1	0	1	1	0	1	1	0	1	1	0	1	1	0	1	1	0	1	1	0	1	1	0	1	1	0	1	1	0	1	1	0	1	1	0	1	1	0	1	1	0	1	1	0	1	1	0	1
-17.6	1	1	0	1	1	0	1	1	0	1	1	0	1	1	0	1	1	0	1	1	0	1	1	0	1	1	0	1	1	0	1	1	0	1	1	0	1	1	0	1	1	0	1	1	0	1	1	0	1
-17.55	1	1	0	1	1	0	1	1	0	1	1	0	1	1	0	1	1	0	1	1	0	1	1	0	1	1	0	1	1	0	1	1	0	1	1	0	1	1	0	1	1	0	1	1	0	1	1	0	1
-17.5	1	1	0	1	1	0	1	1	0	1	1	0	1	1	0	1	1	0	1	1	0	1	1	0	1	1	0	1	1	0	1	1	0	1	1	0	1	1	0	1	1	0	1	1	0	1	1	0	1
-17.45	1	1	0	1	1	0	1	1	0	1	1	0	1	1	0	1	1	0	1	1	0	1	1	0	1	1	0	1	1	0	1	1	0	1	1	0	1	1	0	1	1	0	1	1	0	1	1	0	1
-17.4	1	1	0	1	1	0	1	1	0	1	1	0	1	1	0	1	1	0	1	1	0	1	1	0	1	1	0	1	1	0	1	1	0	1	1	0	1	1	0	1	1	0	1	1	0	1	1	0	1
-17.35	1	1	0	1	1	0	1	1	0	1	1	0	1	1	0	1	1	0	1	1	0	1	1	0	1	1	0	1	1	0	1	1	0	1	1	0	1	1	0	1	1	0	1	1	0	1	1	0	1
-17.3	1	1	0	1	1	0	1	1	0	1	1	0	1	1	0	1	1	0	1	1	0	1	1	0	1	1	0	1	1	0	1	1	0	1	1	0	1	1	0	1	1	0	1	1	0	1	1	0	1
-17.25	1	1	0	1	1	0	1	1	0	1	1	0	1	1	0	1	1	0	1	1	0	1	1	0	1	1	0	1	1	0	1	1	0	1	1	0	1	1	0	1	1	0	1	1	0	1	1	0	1
-17.2	1	1	0	1	1	0	1	1	0	1	1	0	1	1	0	1	1	0	1	1	0	1	1	0	1	1	0	1	1	0	1	1	0	1	1	0	1	1	0	1	1	0	1	1	0	1	1	0	1
-17.15	1	1	0	1	1	0	1	1	0	1	1	0	1	1	0	1	1	0	1	1	0	1	1	0	1	1	0	1	1	0	1	1	0	1	1	0	1	1	0	1	1	0	1	1	0	1	1	0	1
-17.1	1	1	0	1	1	0	1	1	0	1	1	0	1	1	0	1	1	0	1	1	0	1	1	0	1	1	0	1	1	0	1	1	0	1	1	0	1	1	0	1	1	0	1	1	0	1	1	0	1
-17.05	1	1	0	1	1	0	1	1	0	1	1	0	1	1	0	1	1	0	1	1	0	1	1	0	1	1	0	1	1	0	1	1	0	1	1	0	1	1	0	1	1	0	1	1	0	1	1	0	1
-17	1	1	0	1	1	0	1	1	0	1	1	0	1	1	0	1	1	0	1	1	0	1	1	0	1	1	0	1	1	0	1	1	0	1	1	0	1	1	0	1	1	0	1	1	0	1	1	0	1
-16.95	1	1	0	1	1	0	1	1	0	1	1	0	1	1	0	1	1	0	1	1	0	1	1	0	1	1	0	1	1	0	1	1	0	1	1	0	1	1	0	1	1	0	1	1	0	1	1	0	1
-16.9	1	1	0	1	1	0	1	1	0	1	1	0	1	1	0	1	1	0	1	1	0	1	1	0	1	1	0	1	1	0	1	1	0	1	1	0	1	1	0	1	1	0	1	1	0	1	1	0	1
-16.85	1	1	0	1	1	0	1	1	0	1	1	0	1	1	0	1	1	0	1	1	0	1	1	0	1	1	0	1	1	0	1	1	0	1	1	0	1	1	0	1	1	0	1	1	0	1	1	0	1
-16.8	1	1	0	1	1	0	1	1	0	1	1	0	1	1	0	1	1	0	1	1	0	1	1	0	1	1	0	1	1	0	1	1	0	1	1	0	1	1	0	1	1	0	1	1	0	1	1	0	1
-16.75	1	1	0	1	1	0	1	1	0	1	1	0	1	1	0	1	1	0	1	1	0	1	1	0	1	1	0	1	1	0	1	1	0	1	1	0	1	1	0	1	1	0	1	1	0	1	1	0	1
-16.7	1	1	0	1	1	0	1	1	0	1	1	0	1	1	0	1	1	0	1	1	0	1	1	0	1	1	0	1	1	0	1	1	0	1	1	0	1	1	0	1	1	0	1	1	0	1	1	0	1
-16.65	1	1	0	1	1	0	1	1	0	1	1	0	1	1	0	1	1	0	1	1	0	1	1	0	1	1	0	1	1	0	1	1	0	1	1	0	1	1	0	1	1	0	1	1	0	1	1	0	1
-16.6	1	1	0	1	1	0	1	1	0	1	1	0	1	1	0	1	1	0	1	1	0	1	1	0	1	1	0	1	1	0	1	1	0	1	1	0	1	1	0	1	1	0	1	1	0	1	1	0	1
-16.55	1	1	0	1	1	0	1	1	0	1	1	0	1	1	0	1	1	0	1	1	0	1	1	0	1	1	0	1	1	0	1	1	0	1	1	0	1	1	0	1	1	0	1	1	0	1	1	0	1
-16.5	1	1	0	1	1	0	1	1	0	1	1	0	1	1	0	1	1	0	1	1	0	1	1	0	1	1	0	1	1	0	1	1	0	1	1	0	1	1	0	1	1	0	1	1	0	1	1	0	1
-16.45	1	1	0	1	1	0	1	1	0	1	1	0	1	1	0	1	1	0	1	1	0	1	1	0	1	1	0	1	1	0	1	1	0	1	1	0	1	1	0	1	1	0	1	1	0	1	1	0	1
-16.4	1	1	0	1	1	0	1	1	0	1	1	0	1	1	0	1	1	0	1	1	0	1	1	0	1	1	0	1	1	0	1	1	0	1	1	0	1	1	0	1	1	0	1	1	0	1	1	0	1
-16.35	1	1	0	1	1	0	1	1	0	1	1	0	1	1	0	1	1	0	1	1	0	1	1	0	1	1	0	1	1	0	1	1	0	1	1	0	1	1	0	1	1	0	1	1	0	1	1	0	1
-16.3	1	1	0	1	1	0	1	1	0	1	1	0	1	1	0	1	1	0	1	1	0	1	1	0	1	1	0	1	1	0	1	1	0	1	1	0	1	1	0	1	1	0	1	1	0	1	1	0	1
-16.25	1	1	0	1	1	0	1	1	0	1	1	0	1	1	0	1	1	0	1	1	0	1	1	0	1	1	0	1	1	0	1	1	0	1	1	0	1	1	0	1	1	0	1	1	0	1	1	0	1
-16.2	1	1	0	1	1	0	1	1	0	1	1	0	1	1	0	1	1	0	1	1	0	1	1	0	1	1	0	1	1	0	1	1	0	1	1	0	1	1	0	1	1	0	1	1	0	1	1	0	1
-16.15	1	1	0	1	1	0	1	1	0	1	1	0	1	1	0	1	1	0	1	1	0	1	1	0	1	1	0	1	1	0	1	1	0	1	1	0	1	1	0	1	1	0	1	1	0	1	1	0	1
-16.1	1	1	0	1	1	0	1	1	0	1	1	0	1	1	0	1	1	0	1	1	0	1	1	0	1	1	0	1	1	0	1	1	0	1	1	0	1	1	0	1	1	0	1	1	0	1	1	0	1
-16.05	1	1	0	1	1	0	1	1	0	1	1	0	1	1	0	1	1	0	1	1	0	1	1	0	1	1	0	1	1	0	1	1	0	1	1	0	1	1	0	1	1	0	1	1	0	1	1	0	1
-16	1	1	0	1	1	0	1	1	0	1	1	0	1	1	0	1	1	0	1	1	0	1	1	0	1	1	0	1	1	0	1	1	0	1	1	0	1	1	0	1	1	0	1	1	0	1	1	0	1
-15.95	1	1	0	1	1	0	1	1	0	1	1	0	1	1	0	1	1	0	1	1	0	1	1	0	1	1	0	1	1	0	1	1	0	1	1	0	1	1	0	1	1	0	1	1	0	1	1	0	1
-15.9	1	1	0	1	1	0	1	1	0	1	1	0	1	1	0	1	1	0	1	1	0	1	1	0	1	1	0	1	1	0	1	1	0	1	1	0	1	1	0	1	1	0	1	1	0	1	1	0	1
-15.85	1	1	0	1	1	0	1	1	0	1	1	0	1	1	0	1	1	0	1	1	0	1	1	0	1	1	0	1	1	0	1	1	0	1	1	0	1	1	0	1	1	0	1	1	0	1	1	0	1
-15.8	1	1	0	1	1	0	1	1	0	1	1	0	1	1	0	1	1	0	1	1	0	1	1	0	1	1	0	1	1	0	1	1	0	1	1	0	1	1	0	1	1	0	1	1	0	1	1	0	1
-15.75	1	1	0	1	1	0	1	1	0	1	1	0	1	1	0	1	1	0	1	1	0	1	1	0	1	1	0	1	1	0	1	1	0	1	1	0	1	1	0	1	1	0	1	1	0	1	1	0	1
-15.7	1	1	0	1	1	0	1	1	0	1	1	0	1	1	0	1	1	0	1	1	0	1	1	0	1	1	0	1	1	0	1	1	0	1	1	0	1	1	0	1	1	0	1	1	0	1	1	0	1
-15.65	1	1	0	1	1	0	1	1	0	1	1	0	1	1	0	1	1	0	1	1	0	1	1	0	1	1	0	1	1	0	1	1	0	1	1	0	1	1	0	1	1	0	1	1	0	1	1	0	1
-15.6	1	1	0	1	1	0	1	1	0	1	1	0	1	1	0	1	1	0	1	1	0	1	1	0	1	1	0	1	1	0	1	1	0	1	1	0	1	1	0	1	1	0	1	1	0	1	1	0	1
-15.55	1	1	0	1	1	0	1	1	0	1	1	0	1	1	0	1	1	0	1	1	0	1	1	0	1	1	0	1	1	0	1	1	0	1	1	0	1	1	0	1	1	0	1	1	0	1	1	0	1
-15.5	1	1	0	1	1	0	1	1	0	1	1	0	1	1	0	1	1	0	1	1	0	1	1	0	1	1	0	1	1	0	1	1	0	1	1	0	1	1	0	1	1	0	1	1	0	1	1	0	1
-15.45	1	1	0	1	1	0	1	1	0	1	1	0	1	1	0	1	1	0	1	1	0	1	1	0	1	1	0	1	1	0	1	1	0	1	1	0	1	1	0	1	1	0	1	1	0	1	1	0	1
-15.4	1	1	0	1	1	0	1	1	0	1	1	0	1	1	0	1	1	0	1	1	0	1	1	0	1	1	0	1	1	0	1	1	0	1	1	0	1	1	0	1	1	0	1	1	0	1	1	0	1
-15.35	1	1	0	1	1	0	1	1	0	1	1	0	1	1	0	1	1	0	1	1	0	1	1	0	1	1	0	1	1	0	1	1	0	1	1	0	1	1	0	1	1	0	1	1	0	1	1	0	1
-15.3	1	1	0	1	1	0	1	1	0	1	1	0	1	1	0	1	1	0	1	1	0	1	1	0	1	1	0	1	1	0	1	1	0	1	1	0	1	1	0	1	1	0	1	1	0	1	1	0	1
-15.25	1	1	0	1	1	0	1	1	0	1	1	0	1	1	0	1	1	0	1	1	0	1	1	0	1	1	0	1	1	0	1	1	0	1	1	0	1	1	0	1	1	0	1	1	0	1	1	0	1
-15.2	1	1	0	1	1	0	1	1	0	1	1	0	1	1	0	1	1	0	1	1	0	1	1	0	1	1	0	1	1	0	1	1	0	1	1	0	1	1	0	1	1	0	1	1	0	1	1	0	1
-15.15	1	1	0	1	1	0	1	1	0	1	1	0	1	1	0	1	1	0	1	1	0	1	1	0	1	1	0	1	1	0	1	1	0	1	1	0	1	1	0	1	1	0	1	1	0	1	1	0	1
-15.1	1	1	0	1	1	0	1	1	0	1	1	0	1	1	0	1	1	0	1	1	0	1	1	0	1	1	0	1	1	0	1	1	0	1	1	0	1	1	0	1	1	0	1	1	0	1	1	0	1
-15.05	1	1	0	1	1	0	1	1	0	1	1	0	1	1	0	1	1	0	1	1	0	1	1	0	1	1	0	1	1	0	1	1	0	1	1	0	1	1	0	1	1	0	1	1	0	1	1	0	1
-15	1	1	0	1	1	0	1	1	0	1	1	0	1	1	0	1	1	0	1	1	0	1	1	0	1	1	0	1	1	0	1	1	0	1	1	0	1	1	0	1	1	0	1	1	0	1	1	0	1
-14.95	1	1	0	1	1	0	1	1	0	1	1	0	1	1	0	1	1	0	1	1	0	1	1	0	1	1	0	1	1	0	1	1	0	1	1	0	1	1	0	1	1	0	1	1	0	1	1	0	1
-14.9	1	1	0	1	1	0	1	1	0	1	1	0	1	1	0	1	1	0	1	1	0	1	1	0	1	1	0	1	1	0	1	1	0	1	1	0	1	1	0	1	1	0	1	1	0	1	1	0	1
-14.85	1	1	0	1	1	0	1	1	0	1	1	0	1	1	0	1	1	0	1	1	0	1	1	0	1	1	0	1	1	0	1	1	0	1	1	0	1	1	0	1	1	0	1	1	0	1	1	0	1
-14.8	1	1	0	1	1	0	1	1	0	1	1	0	1	1	0	1	1	0	1	1	0	1	1	0	1	1	0	1	1	0	1	1	0	1	1	0	1	1	0	1	1	0	1	1	0	1	1	0	1
-14.75	1	1	0	1	1	0	1	1	0	1	1	0	1	1	0	1	1	0	1	1	0	1	1	0	1	1	0	1	1	0	1	1	0	1	1	0	1	1	0	1	1	0	1	1	0	1	1	0	1
-14.7	1	1	0	1	1	0	1	1	0	1	1	0	1	1	0	1	1	0	1	1	0	1	1	0	1	1	0	1	1	0	1	1	0	1	1	0	1	1	0	1	1	0	1	1	0	1	1	0	1
-14.65	1	1	0	1	1	0	1	1	0	1	1	0	1	1	0	1	1	0	1	1	0	1	1	0	1	1	0	1	1	0	1	1	0	1	1	0	1	1	0	1	1	0	1	1	0	1	1	0	1
-14.6	1	1	0	1	1	0	1	1	0	1	1	0	1	1	0	1	1	0	1	1	0	1	1	0	1	1	0	1	1	0	1	1	0	1	1	0	1	1	0	1	1	0	1	1	0	1	1	0	1
-14.55	1	1	0	1	1	0	1	1	0	1	1	0	1	1	0	1	1	0	1	1	0	1	1	0	1	1	0	1	1	0	1	1	0	1	1	0	1	1	0	1	1	0	1	1	0	1	1	0	1
-14.5	1	1	0	1	1	0	1	1	0	1	1	0	1	1	0	1	1	0	1	1	0	1	1	0	1	1	0	1	1	0	1	1	0	1	1	0	1	1	0	1	1	0	1	1	0	1	1	0	1
-14.45	1	1	0	1	1	0	1	1	0	1	1	0	1	1	0	1	1	0	1	1	0	1	1	0	1	1	0	1	1	0	1	1	0	1	1	0	1	1	0	1	1	0	1	1	0	1	1	0	1
-14.4	1	1	0	1	1	0	1	1	0	1	1	0	1	1	0	1	1	0	1	1	0	1	1	0	1	1	0	1	1	0	1	1	0	1	1	0	1	1	0	1	1	0	1	1	0	1	1	0	1
-14.35	1	1	0	1	1	0	1	1	0	1	1	0	1	1	0	1	1	0	1	1	0	1	1	0	1	1	0	1	1	0	1	1	0	1	1	0	1	1	0	1	1	0	1	1	0	1	1	0	1
-14.3	1	1	0	1	1	0	1	1	0	1	1	0	1	1	0	1	1	0	1	1	0	1	1	0	1	1	0	1	1	0	1	1	0	1	1	0	1	1	0	1	1	0	1	1	0	1	1	0	1
-14.25	1	1	0	1	1	0	1	1	0	1	1	0	1	1	0	1	1	0	1	1	0	1	1	0	1	1	0	1	1	0	1	1	0	1	1	0	1	1	0	1	1	0	1	1	0	1	1	0	1
-14.2	1	1	0	1	1	0	1	1	0	1	1	0	1	1	0	1	1	0	1	1	0	1	1	0	1	1	0	1	1	0	1	1	0	1	1	0	1	1	0	1	1	0	1	1	0	1	1	0	1
-14.15	1	1	0	1	1	0	1	1	0	1	1	0	1	1	0	1	1	0	1	1	0	1	1	0	1	1	0	1	1	0	1	1	0	1	1	0	1	1	0	1	1	0	1	1	0	1	1	0	1
-14.1	1	1	0	1	1	0	1	1	0	1	1	0	1	1	0	1	1	0	1	1	0	1	1	0	1	1	0	1	1	0	1	1	0	1	1	0	1	1	0	1	1	0	1	1	0	1	1	0	1
-14.05	1	1	0	1	1	0	1	1	0	1	1	0	1	1	0	1	1	0	1	1	0	1	1	0	1	1	0	1	1	0	1	1	0	1	1	0	1	1	0	1	1	0	1	1	0	1	1	0	1
-14	1	1	0	1	1	0	1	1	0	1	1	0	1	1	0	1	1	0	1	1	0	1	1	0	1	1	0	1	1	0	1	1	0	1	1	0	1	1	0	1	1	0	1	1	0	1	1	0	1
-13.95	1	1	0	1	1	0	1	1	0	1	1	0	1	1	0	1	1	0	1	1	0	1	1	0	1	1	0	1	1	0	1	1	0	1	1	0	1	1	0	1	1	0	1	1	0	1	1	0	1
-13.9	1	1	0	1	1	0	1	1	0	1	1	0	1	1	0	1	1	0	1	1	0	1	1	0	1	1	0	1	1	0	1	1	0	1	1	0	1	1	0	1	1	0	1	1	0	1	1	0	1
-13.85	1	1	0	1	1	0	1	1	0	1	1	0	1	1	0	1	1	0	1	1	0	1	1	0	1	1	0	1	1	0	1	1	0	1	1	0	1	1	0	1	1	0	1	1	0	1	1	0	1
-13.8	1	1	0	1	1	0	1	1	0	1	1	0	1	1	0	1	1	0	1	1	0	1	1	0	1	1	0	1	1	0	1	1	0	1	1	0	1	1	0	1	1	0	1	1	0	1	1	0	1
-13.75	1	1	0	1	1	0	1	1	0	1	1	0	1	1	0	1	1	0	1	1	0	1	1	0	1	1	0	1	1	0	1	1	0	1	1	0	1	1	0	1	1	0	1	1	0	1	1	0	1
-13.7	1	1	0	1	1	0	1	1	0	1	1	0	1	1	0	1	1	0	1	1	0	1	1	0	1	1	0	1	1	0	1	1	0	1	1	0	1	1	0	1	1	0	1	1	0	1	1	0	1
-13.65	1	1	0	1	1	0	1	1	0	1	1	0	1	1	0	1	1	0	1	1	0	1	1	0	1	1	0	1	1	0	1	1	0	1	1	0	1	1	0	1	1	0	1	1	0	1	1	0	1
-13.6	1	1	0	1	1	0	1	1	0	1	1	0	1	1	0	1	1	0	1	1	0	1	1	0	1	1	0	1	1	0	1	1	0	1	1	0	1	1	0	1	1	0	1	1	0	1	1	0	1
-13.55	1	1	0	1	1	0	1	1	0	1	1	0	1	1	0	1	1	0	1	1	0	1	1	0	1	1	0	1	1	0	1	1	0	1	1	0	1	1	0	1	1	0	1	1	0	1	1	0	1
-13.5	1	1	0	1	1	0	1	1	0	1	1	0	1	1	0	1	1	0	1	1	0	1	1	0	1	1	0	1	1	0	1	1	0	1	1	0	1	1	0	1	1	0	1	1	0	1	1	0	1
-13.45	1	1	0	1	1	0	1	1	0	1	1	0	1	1	0	1	1	0	1	1	0	1	1	0	1	1	0	1	1	0	1	1	0	1	1	0	1	1	0	1	1	0	1	1	0	1	1	0	1
-13.4	1	1	0	1	1	0	1	1	0	1	1	0	1	1	0	1	1	0	1	1	0	1	1	0	1	1	0	1	1	0	1	1	0	1	1	0	1	1	0	1	1	0	1	1	0	1	1	0	1
-13.35	1	1	0	1	1	0	1	1	0	1	1	0	1	1	0	1	1	0	1	1	0	1	1	0	1	1	0	1	1	0	1	1	0	1	1	0	1	1	0	1	1	0	1	1	0	1	1	0	1
-13.3	1	1	0	1	1	0	1	1	0	1	1	0	1	1	0	1	1	0	1	1	0	1	1	0	1	1	0	1	1	0	1	1	0	1	1	0	1	1	0	1	1	0	1	1	0	1	1	0	1
-13.25	1	1	0	1	1	0	1	1	0	1	1	0	1	1	0	1	1	0	1	1	0	1	1	0	1	1	0	1	1	0	1	1	0	1	1	0	1	1	0	1	1	0	1	1	0	1	1	0	1
-13.2	1	1	0	1	1	0	1	1	0	1	1	0	1	1	0	1	1	0	1	1	0	1	1	0	1	1	0	1	1	0	1	1	0	1	1	0	1	1	0	1	1	0	1	1	0	1	1	0	1
-13.15	1	1	0	1	1	0	1	1	0	1	1	0	1	1	0	1	1	0	1	1	0	1	1	0	1	1	0	1	1	0	1	1	0	1	1	0	1	1	0	1	1	0	1	1	0	1	1	0	1
-13.1	1	1	0	1	1	0	1	1	0	1	1	0	1	1	0	1	1	0	1	1	0	1	1	0	1	1	0	1	1	0	1	1	0	1	1	0	1	1	0	1	1	0	1	1	0	1	1	0	1
-13.05	1	1	0	1	1	0	1	1	0	1	1	0	1	1	0	1	1	0	1	1	0	1	1	0	1	1	0	1	1	0	1	1	0	1	1	0	1	1	0	1	1	0	1	1	0	1	1	0	1
-13	1	1	0	1	1	0	1	1	0	1	1	0	1	1	0	1	1	0	1	1	0	1	1	0	1	1	0	1	1	0	1	1	0	1	1	0	1	1	0	1	1	0	1	1	0	1	1	0	1
-12.95	1	1	0	1	1	0	1	1	0	1	1	0	1	1	0	1	1	0	1	1	0	1	1	0	1	1	0	1	1	0	1	1	0	1	1	0	1	1	0	1	1	0	1	1	0	1	1	0	1
-12.9	1	1	0	1	1	0	1	1	0	1	1	0	1	1	0	1	1	0	1	1	0	1	1	0	1	1	0	1	1	0	1	1	0	1	1	0	1	1	0	1	1	0	1	1	0	1	1	0	1
-12.85	1	1	0	1	1	0	1	1	0	1	1	0	1	1	0	1	1	0	1	1	0	1	1	0	1	1	0	1	1	0	1	1	0	1	1	0	1	1	0	1	1	0	1	1	0	1	1	0	1
-12.8	1	1	0	1	1	0	1	1	0	1	1	0	1	1	0	1	1	0	1	1	0	1	1	0	1	1	0	1	1	0	1	1	0	1	1	0	1	1	0	1	1	0	1	1	0	1	1	0	1
-12.75	1	1	0	1	1	0	1	1	0	1	1	0	1	1	0	1	1	0	1	1	0	1	1	0	1	1	0	1	1	0	1	1	0	1	1	0	1	1	0	1	1	0	1	1	0	1	1	0	1
-12.7	1	1	0	1	1	0	1	1	0	1	1	0	1	1	0	1	1	0	1	1	0	1	1	0	1	1	0	1	1	0	1	1	0	1	1	0	1	1	0	1	1	0	1	1	0	1	1	0	1
-12.65	1	1	0	1	1	0	1	1	0	1	1	0	1	1	0	1	1	0	1	1	0	1	1	0	1	1	0	1	1	0	1	1	0	1	1	0	1	1	0	1	1	0	1	1	0	1	1	0	1
-12.6	1	1	0	1	1	0	1	1	0	1	1	0	1	1	0	1	1	0	1	1	0	1	1	0	1	1	0	1	1	0	1	1	0	1	1	0	1	1	0	1	1	0	1	1	0	1	1	0	1
-12.55	1	1	0	1	1	0	1	1	0	1	1	0	1	1	0	1	1	0	1	1	0	1	1	0	1	1	0	1	1	0	1	1	0	1	1	0	1	1	0	1	1	0	1	1	0	1	1	0	1
-12.5	1	1	0	1	1	0	1	1	0	1	1	0	1	1	0	1	1	0	1	1	0	1	1	0	1	1	0	1	1	0	1	1	0	1	1	0	1	1	0	1	1	0	1	1	0	1	1	0	1
-12.45	1	1	0	1	1	0	1	1	0	1	1	0	1	1	0	1	1	0	1	1	0	1	1	0	1	1	0	1	1	0	1	1	0	1	1	0	1	1	0	1	1	0	1	1	0	1	1	0	1
-12.4	1	1	0	1	1	0	1	1	0	1	1	0	1	1	0	1	1	0	1	1	0	1	1	0	1	1	0	1	1	0	1	1	0	1	1	0	1	1	0	1	1	0	1	1	0	1	1	0	1
-12.35	1	1	0	1	1	0	1	1	0	1	1	0	1	1	0	1	1	0	1	1	0	1	1	0	1	1	0	1	1	0	1	1	0	1	1	0	1	1	0	1	1	0	1	1	0	1	1	0	1
-12.3	1	1	0	1	1	0	1	1	0	1	1	0	1	1	0	1	1	0	1	1	0	1	1	0	1	1	0	1	1	0	1	1	0	1	1	0	1	1	0	1	1	0	1	1	0	1	1	0	1
-12.25	1	1	0	1	1	0	1	1	0	1	1	0	1	1	0	1	1	0	1	1	0	1	1	0	1	1	0	1	1	0	1	1	0	1	1	0	1	1	0	1	1	0	1	1	0	1	1	0	1
-12.2	1	1	0	1	1	0	1	1	0	1	1	0	1	1	0	1	1	0	1	1	0	1	1	0	1	1	0	1	1	0	1	1	0	1	1	0	1	1	0	1	1	0	1	1	0	1	1	0	1
-12.15	1	1	0	1	1	0	1	1	0	1	1	0	1	1	0	1	1	0	1	1	0	1	1	0	1	1	0	1	1	0	1	1	0	1	1	0	1	1	0	1	1	0	1	1	0	1	1	0	1
-12.1	1	1	0	1	1	0	1	1	0	1	1	0	1	1	0	1	1	0	1	1	0	1	1	0	1	1	0	1	1	0	1	1	0	1	1	0	1	1	0	1	1	0	1	1	0	1	1	0	1
-12.05	1	1	0	1	1	0	1	1	0	1	1	0	1	1	0	1	1	0	1	1	0	1	1	0	1	1	0	1	1	0	1	1	0	1	1	0	1	1	0	1	1	0	1	1	0	1	1	0	1
-12	1	1	0	1	1	0	1	1	0	1	1	0	1	1	0	1	1	0	1	1	0	1	1	0	1	1	0	1	1	0	1	1	0	1	1	0	1	1	0	1	1	0	1	1	0	1	1	0	1
-11.95	1	1	0	1	1	0	1	1	0	1	1	0	1	1	0	1	1	0	1	1	0	1	1	0	1	1	0	1	1	0	1	1	0	1	1	0	1	1	0	1	1	0	1	1	0	1	1	0	1
-11.9	1	1	0	1	1	0	1	1	0	1	1	0	1	1	0	1	1	0	1	1	0	1	1	0	1	1	0	1	1	0	1	1	0	1	1	0	1	1	0	1	1	0	1	1	0	1	1	0	1
-11.85	1	1	0	1	1	0	1	1	0	1	1	0	1	1	0	1	1	0	1	1	0	1	1	0	1	1	0	1	1	0	1	1	0	1	1	0	1	1	0	1	1	0	1	1	0	1	1	0	1
-11.8	1	1	0	1	1	0	1	1	0	1	1	0	1	1	0	1	1	0	1	1	0	1	1	0	1	1	0	1	1	0	1	1	0	1	1	0	1	1	0	1	1	0	1	1	0	1	1	0	1
-11.75	1	1	0	1	1	0	1	1	0	1	1	0	1	1	0	1	1	0	1	1	0	1	1	0	1	1	0	1	1	0	1	1	0	1	1	0	1	1	0	1	1	0	1	1	0	1	1	0	1
-11.7	1	1	0	1	1	0	1	1	0	1	1	0	1	1	0	1	1	0	1	1	0	1	1	0	1	1	0	1	1	0	1	1	0	1	1	0	1	1	0	1	1	0	1	1	0	1	1	0	1
-11.65	1	1	0	1	1	0	1	1	0	1	1	0	1	1	0	1	1	0	1	1	0	1	1	0	1	1	0	1	1	0	1	1	0	1	1	0	1	1	0	1	1	0	1	1	0	1	1	0	1
-11.6	1	1	0	1	1	0	1	1	0	1	1	0	1	1	0	1	1	0	1	1	0	1	1	0	1	1	0	1	1	0	1	1	0	1	1	0	1	1	0	1	1	0	1	1	0	1	1	0	1
-11.55	1	1	0	1	1	0	1	1	0	1	1	0	1	1	0	1	1	0	1	1	0	1	1	0	1	1	0	1	1	0	1	1	0	1	1	0	1	1	0	1	1	0	1	1	0	1	1	0	1
-11.5	1	1	0	1	1	0	1	1	0	1	1	0	1	1	0	1	1	0	1	1	0	1	1	0	1	1	0	1	1	0	1	1	0	1	1	0	1	1	0	1	1	0	1	1	0	1	1	0	1
-11.45	1	1	0	1	1	0	1	1	0	1	1	0	1	1	0	1	1	0	1	1	0	1	1	0	1	1	0	1	1	0	1	1	0	1	1	0	1	1	0	1	1	0	1	1	0	1	1	0	1
-11.4	1	1	0	1	1	0	1	1	0	1	1	0	1	1	0	1	1	0	1	1	0	1	1	0	1	1	0	1	1	0	1	1	0	1	1	0	1	1	0	1	1	0	1	1	0	1	1	0	1
-11.35	1	1	0	1	1	0	1	1	0	1	1	0	1	1	0	1	1	0	1	1	0	1	1	0	1	1	0	1	1	0	1	1	0	1	1	0	1	1	0	1	1	0	1	1	0	1	1	0	1
-11.3	1	1	0	1	1	0	1	1	0	1	1	0	1	1	0	1	1	0	1	1	0	1	1	0	1	1	0	1	1	0	1	1	0	1	1	0	1	1	0	1	1	0	1	1	0	1	1	0	1
-11.25	1	1	0	1	1	0	1	1	0	1	1	0	1	1	0	1	1	0	1	1	0	1	1	0	1	1	0	1	1	0	1	1	0	1	1	0	1	1	0	1	1	0	1	1	0	1	1	0	1
-11.2	1	1	0	1	1	0	1	1	0	1	1	0	1	1	0	1	1	0	1	1	0	1	1	0	1	1	0	1	1	0	1	1	0	1	1	0	1	1	0	1	1	0	1	1	0	1	1	0	1
-11.15	1	1	0	1	1	0	1	1	0	1	1	0	1	1	0	1	1	0	1	1	0	1	1	0	1	1	0	1	1	0	1	1	0	1	1	0	1	1	0	1	1	0	1	1	0	1	1	0	1
-11.1	1	1	0	1	1	0	1	1	0	1	1	0	1	1	0	1	1	0	1	1	0	1	1	0	1	1	0	1	1	0	1	1	0	1	1	0	1	1	0	1	1	0	1	1	0	1	1	0	1
-11.05	1	1	0	1	1	0	1	1	0	1	1	0	1	1	0	1	1	0	1	1	0	1	1	0	1	1	0	1	1	0	1	1	0	1	1	0	1	1	0	1	1	0	1	1	0	1	1	0	1
-11	1	1	0	1	1	0	1	1	0	1	1	0	1	1	0	1	1	0	1	1	0	1	1	0	1	1	0	1	1	0	1	1	0	1	1	0	1	1	0	1	1	0	1	1	0	1	1	0	1
-10.95	1	1	0	1	1	0	1	1	0	1	1	0	1	1	0	1	1	0	1	1	0	1	1	0	1	1	0	1	1	0	1	1	0	1	1	0	1	1	0	1	1	0	1	1	0	1	1	0	1
-10.9	1	1	0	1	1	0	1	1	0	1	1	0	1	1	0	1	1	0	1	1	0	1	1	0	1	1	0	1	1	0	1	1	0	1	1	0	1	1	0	1	1	0	1	1	0	1	1	0	1
-10.85	1	1	0	1	1	0	1	1	0	1	1	0	1	1	0	1	1	0	1	1	0	1	1	0	1	1	0	1	1	0	1	1	0	1	1	0	1	1	0	1	1	0	1	1	0	1	1	0	1
-10.8	1	1	0	1	1	0	1	1	0	1	1	0	1	1	0	1	1	0	1	1	0	1	1	0	1	1	0	1	1	0	1	1	0	1	1	0	1	1	0	1	1	0	1	1	0	1	1	0	1
-10.75	1	1	0	1	1	0	1	1	0	1	1	0	1	1	0	1	1	0	1	1	0	1	1	0	1	1	0	1	1	0	1	1	0	1	1	0	1	1	0	1	1	0	1	1	0	1	1	0	1
-10.7	1	1	0	1	1	0	1	1	0	1	1	0	1	1	0	1	1	0	1	1	0	1	1	0	1	1	0	1	1	0	1	1	0	1	1	0	1	1	0	1	1	0	1	1	0	1	1	0	1
-10.65	1	1	0	1	1	0	1	1	0	1	1	0	1	1	0	1	1	0	1	1	0	1	1	0	1	1	0	1	1	0	1	1	0	1	1	0	1	1	0	1	1	0	1	1	0	1	1	0	1
-10.6	1	1	0	1	1	0	1	1	0	1	1	0	1	1	0	1	1	0	1	1	0	1	1	0	1	1	0	1	1	0	1	1	0	1	1	0	1	1	0	1	1	0	1	1	0	1	1	0	1
-10.55	1	1	0	1	1	0	1	1	0	1	1	0	1	1	0	1	1	0	1	1	0	1	1	0	1	1	0	1	1	0	1	1	0	1	1	0	1	1	0	1	1	0	1	1	0	1	1	0	1
-10.5	1	1	0	1	1	0	1	1	0	1	1	0	1	1	0	1	1	0	1	1	0	1	1	0	1	1	0	1	1	0	1	1	0	1	1	0	1	1	0	1	1	0	1	1	0	1	1	0	1
-10.45	1	1	0	1	1	0	1	1	0	1	1	0	1	1	0	1	1	0	1	1	0	1	1	0	1	1	0	1	1	0	1	1	0	1	1	0	1	1	0	1	1	0	1	1	0	1	1	0	1
-10.4	1	1	0	1	1	0	1	1	0	1	1	0	1	1	0	1	1	0	1	1	0	1	1	0	1	1	0	1	1	0	1	1	0	1	1	0	1	1	0	1	1	0	1	1	0	1	1	0	1
-10.35	1	1	0	1	1	0	1	1	0	1	1	0	1	1	0	1	1	0	1	1	0	1	1	0	1	1	0	1	1	0	1	1	0	1	1	0	1	1	0	1	1	0	1	1	0	1	1	0	1
-10.3	1	1	0	1	1	0	1	1	0	1	1	0	1	1	0	1	1	0	1	1	0	1	1	0	1	1	0	1	1	0	1	1	0	1	1	0	1	1	0	1	1	0	1	1	0	1	1	0	1
-10.25	1	1	0	1	1	0	1	1	0	1	1	0	1	1	0	1	1	0	1	1	0	1	1	0	1	1	0	1	1	0	1	1	0	1	1	0	1	1	0	1	1	0	1	1	0	1	1	0	1
-10.2	1	1	0	1	1	0	1	1	0	1	1	0	1	1	0	1	1	0	1	1	0	1	1	0	1	1	0	1	1	0	1	1	0	1	1	0	1	1	0	1	1	0	1	1	0	1	1	0	1
-10.15	1	1	0	1	1	0	1	1	0	1	1	0	1	1	0	1	1	0	1	1	0	1	1	0	1	1	0	1	1	0	1	1	0	1	1	0	1	1	0	1	1	0	1	1	0	1	1	0	1
-10.1	1	1	0	1	1	0	1	1	0	1	1	0	1	1	0	1	1	0	1	1	0	1	1	0	1	1	0	1	1	0	1	1	0	1	1	0	1	1	0	1	1	0	1	1	0	1	1	0	1
-10.05	1	1	0	1	1	0	1	1	0	1	1	0	1	1	0	1	1	0	1	1	0	1	1	0	1	1	0	1	1	0	1	1	0	1	1	0	1	1	0	1	1	0	1	1	0	1	1	0	1
-10	1	1	0	1	1	0	1	1	0	1	1	0	1	1	0	1	1	0	1	1	0	1	1	0	1	1	0	1	1	0	1	1	0	1	1	0	1	1	0	1	1	0	1	1	0	1	1	0	1
-9.95	1	1	0	1	1	0	1	1	0	1	1	0	1	1	0	1	1	0	1	1	0	1	1	0	1	1	0	1	1	0	1	1	0	1	1	0	1	1	0	1	1	0	1	1	0	1	1	0	1
-9.9	1	1	0	1	1	0	1	1	0	1	1	0	1	1	0	1	1	0	1	1	0	1	1	0	1	1	0	1	1	0	1	1	0	1	1	0	1	1	0	1	1	0	1	1	0	1	1	0	1
-9.85	1	1	0	1	1	0	1	1	0	1	1	0	1	1	0	1	1	0	1	1	0	1	1	0	1	1	0	1	1	0	1	1	0	1	1	0	1	1	0	1	1	0	1	1	0	1	1	0	1
-9.8	1	1	0	1	1	0	1	1	0	1	1	0	1	1	0	1	1	0	1	1	0	1	1	0	1	1	0	1	1	0	1	1	0	1	1	0	1	1	0	1	1	0	1	1	0	1	1	0	1
-9.75	1	1	0	1	1	0	1	1	0	1	1	0	1	1	0	1	1	0	1	1	0	1	1	0	1	1	0	1	1	0	1	1	0	1	1	0	1	1	0	1	1	0	1	1	0	1	1	0	1
-9.7	1	1	0	1	1	0	1	1	0	1	1	0	1	1	0	1	1	0	1	1	0	1	1	0	1	1	0	1	1	0	1	1	0	1	1	0	1	1	0	1	1	0	1	1	0	1	1	0	1
-9.65	1	1	0	1	1	0	1	1	0	1	1	0	1	1	0	1	1	0	1	1	0	1	1	0	1	1	0	1	1	0	1	1	0	1	1	0	1	1	0	1	1	0	1	1	0	1	1	0	1
-9.6	1	1	0	1	1	0	1	1	0	1	1	0	1	1	0	1	1	0	1	1	0	1	1	0	1	1	0	1	1	0	1	1	0	1	1	0	1	1	0	1	1	0	1	1	0	1	1	0	1
-9.55	1	1	0	1	1	0	1	1	0	1	1	0	1	1	0	1	1	0	1	1	0	1	1	0	1	1	0	1	1	0	1	1	0	1	1	0	1	1	0	1	1	0	1	1	0	1	1	0	1
-9.5	1	1	0	1	1	0	1	1	0	1	1	0	1	1	0	1	1	0	1	1	0	1	1	0	1	1	0	1	1	0	1	1	0	1	1	0	1	1	0	1	1	0	1	1	0	1	1	0	1
-9.45	1	1	0	1	1	0	1	1	0	1	1	0	1	1	0	1	1	0	1	1	0	1	1	0	1	1	0	1	1	0	1	1	0	1	1	0	1	1	0	1	1	0	1	1	0	1	1	0	1
-9.4	1	1	0	1	1	0	1	1	0	1	1	0	1	1	0	1	1	0	1	1	0	1	1	0	1	1	0	1	1	0	1	1	0	1	1	0	1	1	0	1	1	0	1	1	0	1	1	0	1
-9.35	1	1	0	1	1	0	1	1	0	1	1	0	1	1	0	1	1	0	1	1	0	1	1	0	1	1	0	1	1	0	1	1	0	1	1	0	1	1	0	1	1	0	1	1	0	1	1	0	1
-9.3	1	1	0	1	1	0	1	1	0	1	1	0	1	1	0	1	1	0	1	1	0	1	1	0	1	1	0	1	1	0	1	1	0	1	1	0	1	1	0	1	1	0	1	1	0	1	1	0	1
-9.25	1	1	0	1	1	0	1	1	0	1	1	0	1	1	0	1	1	0	1	1	0	1	1	0	1	1	0	1	1	0	1	1	0	1	1	0	1	1	0	1	1	0	1	1	0	1	1	0	1
-9.2	1	1	0	1	1	0	1	1	0	1	1	0	1	1	0	1	1	0	1	1	0	1	1	0	1	1	0	1	1	0	1	1	0	1	1	0	1	1	0	1	1	0	1	1	0	1	1	0	1
-9.15	1	1	0	1	1	0	1	1	0	1	1	0	1	1	0	1	1	0	1	1	0	1	1	0	1	0.999991	0	1	1	0	1	1	0	1	1	0	1	1	0	1	1	0	1	1	0	1	1	0	1
-9.1	1	1	0	1	1	0	1	1	0	1	1	0	1	1	0	1	1	0	1	1	0	1	1	0	1	0.999991	0	1	1	0	1	1	0	1	1	0	1	1	0	1	1	0	1	1	0	1	1	0	1
-9.05	1	1	0	1	1	0	1	1	0	1	1	0	1	1	0	1	1	0	1	1	0	1	1	0	1	0.999991	0	1	1	0	1	1	0	1	1	0	1	1	0	1	1	0	1	1	0	1	1	0	1
-9	1	1	0	1	1	0	1	1	0	1	1	0	1	1	0	1	1	0	1	1	0	1	1	0	1	0.999991	0	1	1	0	1	1	0	1	1	0	1	1	0	1	1	0	1	1	0	1	1	0	1
-8.95	1	1	0	1	1	0	1	1	0	1	1	0	1	1	0	1	1	0	1	1	0	1	1	0	1	0.999991	0	1	1	0	1	1	0	1	1	0	1	1	0	1	1	0	1	1	0	1	1	0	1
-8.9	1	1	0	1	1	0	1	1	0	1	1	0	1	1	0	1	1	0	1	1	0	1	1	0	1	0.999991	0	1	1	0	1	1	0	1	1	0	1	1	0	1	1	0	1	1	0	1	1	0	1
-8.85	1	1	0	1	1	0	1	1	0	1	1	0	1	1	0	1	1	0	1	1	0	1	1	0	1	0.999991	0	1	1	0	1	1	0	1	1	0	1	1	0	1	1	0	1	1	0	1	1	0	1
-8.8	1	1	0	1	1	0	1	1	0	1	1	0	1	1	0	1	1	0	1	1	0	1	1	0	1	0.999991	0	1	1	0	1	1	0	1	1	0	1	1	0	1	1	0	1	1	0	1	1	0	1
-8.75	1	1	0	1	1	0	1	1	0	1	1	0	1	1	0	1	1	0	1	1	0	1	1	0	1	0.999991	0	1	1	0	1	1	0	1	1	0	1	1	0	1	1	0	1	1	0	1	1	0	1
-8.7	1	1	0	1	1	0	1	1	0	1	1	0	1	1	0	1	1	0	1	1	0	1	1	0	1	0.999991	0	1	1	0	1	1	0	1	1	0	1	1	0	1	1	0	1	1	0	1	1	0	1
-8.65	1	1	0	1	1	0	1	1	0	1	1	0	1	1	0	1	1	0	1	1	0	1	1	0	1	0.999991	0	1	1	0	1	1	0	1	1	0	1	1	0	1	1	0	1	1	0	1	1	0	1
-8.6	1	1	0	1	1	0	1	1	0	1	1	0	1	1	0	1	1	0	1	1	0	1	1	0	1	0.999991	0	1	1	0	1	1	0	1	1	0	1	1	0	1	1	0	1	1	0	1	1	0	1
-8.55	1	1	0	1	1	0	1	1	0	1	1	0	1	1	0	1	1	0	1	1	0	1	1	0	1	0.999991	0	1	1	0	1	1	0	1	1	0	1	1	0	1	1	0	1	1	0	1	1	0	1
-8.5	1	1	0	1	1	0	1	1	0	1	1	0	1	1	0	1	1	0	1	1	0	1	1	0	1	0.999991	0	1	1	0	1	1	0	1	1	0	1	1	0	1	1	0	1	1	0	1	1	0	1
-8.45	1	1	0	1	1	0	1	1	0	1	1	0	1	1	0	1	1	0	1	1	0	1	1	0	1	0.999991	0	1	1	0	1	1	0	1	1	0	1	1	0	1	1	0	1	1	0	1	1	0	1
-8.4	1	1	0	1	1	0	1	1	0	1	1	0	1	1	0	1	1	0	1	1	0	1	1	0	1	0.999991	0	1	1	0	1	1	0	1	1	0	1	1	0	1	1	0	1	1	0	1	1	0	1
-8.35	1	1	0	1	1	0	1	1	0	1	1	0	1	1	0	1	1	0	1	1	0	1	1	0	1	0.999991	0	1	1	0	1	1	0	1	1	0	1	1	0	1	1	0	1	1	0	1	1	0	1
-8.3	1	1	0	1	1	0	1	1	0	1	1	0	1	1	0	1	1	0	1	1	0	1	1	0	1	0.999991	0	1	1	0	1	1	0	1	1	0	1	1	0	1	1	0	1	1	0	1	1	0	1
-8.25	1	1	0	1	1	0	1	1	0	1	1	0	1	1	0	1	1	0	1	1	0	1	1	0	1	0.999991	0	1	1	0	1	1	0	1	1	0	1	1	0	1	1	0	1	1	0	1	1	0	1
-8.2	1	1	0	1	1	0	1	1	0	1	1	0	1	1	0	1	1	0	1	1	0	1	1	0	1	0.999991	0	1	1	0	1	1	0	1	1	0	1	1	0	1	1	0	1	1	0	1	1	0	1
-8.15	1	1	0	1	1	0	1	1	0	1	1	0	1	1	0	1	1	0	1	1	0	1	1	0	1	0.999991	0	1	1	0	1	1	0	1	1	0	1	1	0	1	1	0	1	1	0	1	1	0	1
-8.1	1	1	0	1	1	0	1	1	0	1	1	0	1	1	0	1	1	0	1	1	0	1	1	0	1	0.999991	0	1	1	0	1	1	0	1	1	0	1	1	0	1	1	0	1	1	0	1	1	0	1
-8.05	1	1	0	1	1	0	1	1	0	1	1	0	1	1	0	1	1	0	1	1	0	1	1	0	1	0.999991	0	1	1	0	1	1	0	1	1	0	1	1	0	1	1	0	1	1	0	1	1	0	1
-8	1	1	0	1	1	0	1	1	0	1	1	0	1	1	0	1	1	0	1	1	0	1	1	0	1	0.999991	0	1	1	0	1	1	0	1	1	0	1	1	0	1	1	0	1	1	0	1	1	0	1
-7.95	1	1	0	1	1	0	1	1	0	1	1	0	1	1	0	1	1	0	1	1	0	1	1	0	1	0.999982	0	1	1	0	1	1	0	1	1	0	1	1	0	1	1	0	1	1	0	1	1	0	1
-7.9	1	1	0	1	1	0	1	1	0	1	1	0	1	1	0	1	1	0	1	1	0	1	1	0	1	0.999982	0	1	1	0	1	1	0	1	1	0	1	1	0	1	1	0	1	1	0	1	1	0	1
-7.85	1	1	0	1	1	0	1	1	0	1	1	0	1	1	0	1	1	0	1	1	0	1	1	0	1	0.999982	0	1	1	0	1	1	0	1	1	0	1	1	0	1	1	0	1	1	0	1	1	0	1
-7.8	1	1	0	1	1	0	1	1	0	1	1	0	1	1	0	1	1	0	1	1	0	1	1	0	1	0.999982	0	1	1	0	1	1	0	1	1	0	1	1	0	1	1	0	1	1	0	1	1	0	1
-7.75	1	1	0	1	1	0	1	1	0	1	1	0	1	1	0	1	1	0	1	1	0	1	1	0	1	0.999982	0	1	1	0	1	1	0	1	1	0	1	1	0	1	1	0	1	1	0	1	1	0	1
-7.7	1	1	0	1	1	0	1	1	0	1	1	0	1	1	0	1	1	0	1	1	0	1	1	0	1	0.999982	0	1	1	0	1	1	0	1	1	0	1	1	0	1	1	0	1	1	0	1	1	0	1
-7.65	1	1	0	1	1	0	1	1	0	1	1	0	1	1	0	1	1	0	1	1	0	1	1	0	1	0.999982	0	1	1	0	1	1	0	1	1	0	1	1	0	1	1	0	1	1	0	1	1	0	1
-7.6	1	1	0	1	1	0	1	1	0	1	1	0	1	1	0	1	1	0	1	1	0	1	1	0	1	0.999982	0	1	1	0	1	1	0	1	1	0	1	1	0	1	1	0	1	1	0	1	1	0	1
-7.55	1	1	0	1	1	0	1	1	0	1	1	0	1	1	0	1	1	0	1	1	0	1	1	0	1	0.999982	0	1	1	0	1	1	0	1	1	0	1	1	0	1	1	0	1	1	0	1	1	0	1
-7.5	1	1	0	1	1	0	1	1	0	1	1	0	1	1	0	1	1	0	1	1	0	1	1	0	1	0.999982	0	1	1	0	1	1	0	1	1	0	1	1	0	1	1	0	1	1	0	1	1	0	1
-7.45	1	1	0	1	1	0	1	1	0	1	1	0	1	1	0	1	1	0	1	1	0	1	1	0	1	0.999982	0	1	1	0	1	1	0	1	1	0	1	1	0	1	1	0	1	1	0	1	1	0	1
-7.4	1	1	0	1	1	0	1	1	0	1	1	0	1	1	0	1	1	0	1	1	0	1	1	0	1	0.999982	0	1	1	0	1	1	0	1	1	0	1	1	0	1	1	0	1	1	0	1	1	0	1
-7.35	1	1	0	1	1	0	1	1	0	1	1	0	1	1	0	1	1	0	1	1	0	1	1	0	1	0.999982	0	1	1	0	1	1	0	1	1	0	1	1	0	1	1	0	1	1	0	1	1	0	1
-7.3	1	1	0	1	1	0	1	1	0	1	1	0	1	1	0	1	1	0	1	1	0	1	1	0	1	0.999982	0	1	1	0	1	1	0	1	1	0	1	1	0	1	1	0	1	1	0	1	1	0	1
-7.25	1	1	0	1	1	0	1	1	0	1	1	0	1	1	0	1	1	0	1	1	0	1	1	0	1	0.999982	0	1	1	0	1	1	0	1	1	0	1	1	0	1	1	0	1	1	0	1	1	0	1
-7.2	1	1	0	1	1	0	1	1	0	1	1	0	1	1	0	1	1	0	1	1	0	1	1	0	1	0.999982	0	1	1	0	1	1	0	1	1	0	1	1	0	1	1	0	1	1	0	1	1	0	1
-7.15	1	1	0	1	1	0	1	1	0	1	1	0	1	1	0	1	1	0	1	1	0	1	1	0	1	0.999982	0	1	1	0	1	1	0	1	1	0	1	1	0	1	1	0	1	1	0	1	1	0	1
-7.1	1	1	0	1	1	0	1	1	0	1	1	0	1	1	0	1	1	0	1	1	0	1	1	0	1	0.999982	0	1	1	0	1	1	0	1	1	0	1	1	0	1	1	0	1	1	0	1	1	0	1
-7.05	1	1	0	1	1	0	1	1	0	1	1	0	1	1	0	1	1	0	1	1	0	1	1	0	1	0.999982	0	1	1	0	1	1	0	1	1	0	1	1	0	1	1	0	1	1	0	1	1	0	1
-7	1	1	0	1	1	0	1	1	0	1	1	0	1	1	0	1	1	0	1	1	0	1	1	0	1	0.999982	0	1	1	0	1	1	0	1	1	0	1	1	0	1	1	0	1	1	0	1	1	0	1
-6.95	1	1	0	1	1	0	1	1	0	1	1	0	1	1	0	1	1	0	1	1	0	1	1	0	1	0.999982	0	1	1	0	1	1	0	1	1	0	1	1	0	1	1	0	1	1	0	1	1	0	1
-6.9	1	1	0	1	1	0	1	1	0	1	1	0	1	1	0	1	1	0	1	1	0	1	1	0	1	0.999982	0	1	1	0	1	1	0	1	1	0	1	1	0	1	1	0	1	1	0	1	1	0	1
-6.85	1	1	0	1	1	0	1	1	0	1	1	0	1	1	0	1	1	0	1	1	0	1	1	0	1	0.999982	0	1	1	0	1	1	0	1	1	0	1	1	0	1	1	0	1	1	0	1	1	0	1
-6.8	1	1	0	1	1	0	1	1	0	1	1	0	1	1	0	1	1	0	1	1	0	1	1	0	1	0.999982	0	1	1	0	1	1	0	1	1	0	1	1	0	1	1	0	1	1	0	1	1	0	1
-6.75	1	1	0	1	1	0	1	1	0	1	1	0	1	1	0	1	1	0	1	1	0	1	1	0	1	0.999982	0	1	1	0	1	1	0	1	1	0	1	1	0	1	1	0	1	1	0	1	1	0	1
-6.7	1	1	0	1	1	0	1	1	0	1	1	0	1	1	0	1	1	0	1	1	0	1	1	0	1	0.999982	0	1	1	0	1	1	0	1	1	0	1	1	0	1	1	0	1	1	0	1	1	0	1
-6.65	1	1	0	1	1	0	1	1	0	1	1	0	1	1	0	1	1	0	1	0.999991	0	1	1	0	1	0.999982	0	1	1	0	1	1	0	1	1	0	1	1	0	1	1	0	1	1	0	1	1	0	1
-6.6	1	1	0	1	1	0	1	1	0	1	1	0	1	1	0	1	1	0	1	0.999991	0	1	1	0	1	0.999982	0	1	1	0	1	1	0	1	1	0	1	1	0	1	1	0	1	1	0	1	1	0	1
-6.55	1	1	0	1	1	0	1	1	0	1	1	0	1	1	0	1	1	0	1	0.999991	0	1	1	0	1	0.999982	0	1	1	0	1	1	0	1	1	0	1	1	0	1	1	0	1	1	0	1	1	0	1
-6.5	1	1	0	1	1	0	1	1	0	1	1	0	1	1	0	1	1	0	1	0.999991	0	1	1	0	1	0.999982	0	1	1	0	1	1	0	1	1	0	1	1	0	1	1	0	1	1	0	1	1	0	1
-6.45	1	1	0	1	1	0	1	1	0	1	1	0	1	1	0	1	1	0	1	0.999991	0	1	1	0	1	0.999982	0	1	1	0	1	1	0	1	1	0	1	1	0	1	1	0	1	1	0	1	1	0	1
-6.4	1	1	0	1	1	0	1	1	0	1	1	0	1	1	0	1	1	0	1	0.999991	0	1	1	0	1	0.999982	0	1	1	0	1	1	0	1	1	0	1	1	0	1	1	0	1	1	0	1	1	0	1
-6.35	1	1	0	1	1	0	1	1	0	1	1	0	1	1	0	1	1	0	1	0.999991	0	1	1	0	1	0.999982	0	1	1	0	1	1	0	1	1	0	1	1	0	1	1	0	1	1	0	1	1	0	1
-6.3	1	1	0	1	1	0	1	1	0	1	1	0	1	1	0	1	1	0	1	0.999991	0	1	1	0	1	0.999982	0	1	1	0	1	1	0	1	1	0	1	1	0	1	1	0	1	1	0	1	1	0	1
-6.25	1	1	0	1	1	0	1	1	0	1	1	0	1	1	0	1	1	0	1	0.999991	0	1	1	0	1	0.999982	0	1	1	0	1	1	0	1	1	0	1	1	0	1	1	0	1	1	0	1	1	0	1
-6.2	1	1	0	1	1	0	1	1	0	1	1	0	1	1	0	1	1	0	1	0.999982	0	1	1	0	1	0.999982	0	1	1	0	1	1	0	1	1	0	1	1	0	1	1	0	1	1	0	1	1	0	1
-6.15	1	1	0	1	1	0	1	1	0	1	1	0	1	1	0	1	1	0	1	0.999982	0	1	1	0	1	0.999982	0	1	1	0	1	1	0	1	1	0	1	1	0	1	1	0	1	1	0	1	1	0	1
-6.1	1	1	0	1	1	0	1	1	0	1	1	0	1	1	0	1	1	0	1	0.999973	0	1	1	0	1	0.999982	0	1	1	0	1	1	0	1	1	0	1	1	0	1	1	0	1	1	0	1	1	0	1
-6.05	1	1	0	1	1	0	1	1	0	1	1	0	1	1	0	1	1	0	1	0.999973	0	1	1	0	1	0.999982	0	1	1	0	1	1	0	1	1	0	1	1	0	1	1	0	1	1	0	1	1	0	1
-6	1	1	0	1	1	0	1	1	0	1	1	0	1	1	0	1	1	0	1	0.999973	0	1	1	0	1	0.999982	0	1	1	0	1	1	0	1	1	0	1	1	0	1	1	0	1	1	0	1	1	0	1
-5.95	1	1	0	1	1	0	1	1	0	1	1	0	1	1	0	1	1	0	1	0.999964	0	1	1	0	1	0.999982	0	1	1	0	1	1	0	1	1	0	1	1	0	1	1	0	1	1	0	1	1	0	1
-5.9	1	1	0	1	1	0	1	1	0	1	1	0	1	1	0	1	1	0	1	0.999964	0	1	1	0	1	0.999982	0	1	1	0	1	1	0	1	1	0	1	1	0	1	1	0	1	1	0	1	1	0	1
-5.85	1	1	0	1	1	0	1	1	0	1	1	0	1	1	0	1	1	0	1	0.999964	0	1	1	0	1	0.999982	0	1	1	0	1	1	0	1	1	0	1	1	0	1	1	0	1	1	0	1	1	0	1
-5.8	1	1	0	1	1	0	1	1	0	1	1	0	1	1	0	1	1	0	1	0.999964	0	1	1	0	1	0.999982	0	1	1	0	1	1	0	1	1	0	1	1	0	1	1	0	1	1	0	1	1	0	1
-5.75	1	1	0	1	1	0	1	1	0	1	1	0	1	1	0	1	1	0	1	0.999964	0	1	0.999991	0	1	0.999982	0	1	1	0	1	1	0	1	1	0	1	1	0	1	1	0	1	1	0	1	1	0	1
-5.7	1	1	0	1	1	0	1	1	0	1	1	0	1	1	0	1	1	0	1	0.999964	0	1	0.999991	0	1	0.999982	0	1	1	0	1	1	0	1	1	0	1	1	0	1	1	0	1	1	0	1	1	0	1
-5.65	1	1	0	1	1	0	1	1	0	1	1	0	1	1	0	1	1	0	1	0.999964	0	1	0.999991	0	1	0.999982	0	1	1	0	1	1	0	1	1	0	1	1	0	1	1	0	1	1	0	1	1	0	1
-5.6	1	1	0	1	1	0	1	1	0	1	1	0	1	1	0	1	1	0	1	0.999964	0	1	0.999991	0	1	0.999982	0	1	1	0	1	1	0	1	1	0	1	1	0	1	1	0	1	1	0	1	1	0	1
-5.55	1	1	0	1	1	0	1	1	0	1	1	0	1	1	0	1	1	0	1	0.999964	0	1	0.999991	0	1	0.999982	0	1	1	0	1	1	0	1	1	0	1	1	0	1	1	0	1	1	0	1	1	0	1
-5.5	1	1	0	1	1	0	1	1	0	1	1	0	1	1	0	1	1	0	1	0.999964	0	1	0.999991	0	1	0.999982	0	1	1	0	1	1	0	1	1	0	1	1	0	1	1	0	1	1	0	1	1	0	1
-5.45	1	1	0	1	1	0	1	1	0	1	1	0	1	1	0	1	1	0	1	0.999964	0	1	0.999991	0	1	0.999964	0	1	1	0	1	1	0	1	1	0	1	1	0	1	1	0	1	1	0	1	1	0	1
-5.4	1	1	0	1	1	0	1	1	0	1	1	0	1	1	0	1	1	0	1	0.999954	0	1	0.999991	0	1	0.999964	0	1	1	0	1	1	0	1	1	0	1	1	0	1	1	0	1	1	0	1	1	0	1
-5.35	1	1	0	1	1	0	1	1	0	1	1	0	1	1	0	1	1	0	1	0.999954	0	1	0.999991	0	1	0.999964	0	1	1	0	1	1	0	1	1	0	1	1	0	1	1	0	1	1	0	1	1	0	1
-5.3	1	1	0	1	1	0	1	1	0	1	1	0	1	1	0	1	1	0	1	0.999954	0	1	0.999991	0	1	0.999964	0	1	1	0	1	1	0	1	1	0	1	1	0	1	1	0	1	1	0	1	1	0	1
-5.25	1	1	0	1	1	0	1	1	0	1	1	0	1	1	0	1	1	0	1	0.999954	0	1	0.999991	0	1	0.999964	0	1	1	0	1	1	0	1	1	0	1	1	0	1	1	0	1	1	0	1	1	0	1
-5.2	1	1	0	1	1	0	1	1	0	1	1	0	1	1	0	1	1	0	1	0.999954	0	1	0.999991	0	1	0.999954	0	1	1	0	1	1	0	1	1	0	1	1	0	1	1	0	1	1	0	1	1	0	1
-5.15	1	1	0	1	1	0	1	1	0	1	1	0	1	1	0	1	1	0	1	0.999954	0	1	0.999991	0	1	0.999954	0	1	1	0	1	1	0	1	1	0	1	1	0	1	1	0	1	1	0	1	1	0	1
-5.1	1	1	0	1	1	0	1	1	0	1	1	0	1	1	0	1	1	0	1	0.999954	0	1	0.999991	0	1	0.999954	0	1	1	0	1	1	0	1	1	0	1	1	0	1	1	0	1	1	0	1	1	0	1
-5.05	1	1	0	1	1	0	1	1	0	1	1	0	1	1	0	1	1	0	1	0.999954	0	1	0.999991	0	1	0.999945	0	1	1	0	1	1	0	1	1	0	1	1	0	1	1	0	1	1	0	1	1	0	1
-5	1	1	0	1	1	0	1	1	0	1	1	0	1	1	0	1	1	0	1	0.999954	0	1	0.999991	0	1	0.999945	0	1	1	0	1	1	0	1	1	0	1	1	0	1	1	0	1	1	0	1	1	0	1
-4.95	1	1	0	1	1	0	1	1	0	1	1	0	1	1	0	1	1	0	1	0.999945	0	1	0.999991	0	1	0.999945	0	1	1	0	1	1	0	1	1	0	1	1	0	1	1	0	1	1	0	1	1	0	1
-4.9	1	1	0	1	1	0	1	1	0	1	1	0	1	1	0	1	1	0	1	0.999945	0	1	0.999991	0	1	0.999936	0	1	1	0	1	1	0	1	1	0	1	1	0	1	1	0	1	1	0	1	1	0	1
-4.85	1	1	0	1	1	0	1	1	0	1	1	0	1	1	0	1	1	0	1	0.999936	0	1	0.999991	0	1	0.999936	0	1	1	0	1	1	0	1	1	0	1	1	0	1	1	0	1	1	0	1	1	0	1
-4.8	1	1	0	1	1	0	1	1	0	1	1	0	1	1	0	1	1	0	1	0.999936	0	1	0.999991	0	1	0.999936	0	1	1	0	1	1	0	1	1	0	1	1	0	1	1	0	1	1	0	1	1	0	1
-4.75	1	1	0	1	1	0	1	1	0	1	1	0	1	1	0	1	0.999991	0	1	0.999936	0	1	0.999991	0	1	0.999936	0	1	1	0	1	1	0	1	1	0	1	1	0	1	1	0	1	1	0	1	1	0	1
-4.7	1	1	0	1	1	0	1	1	0	1	1	0	1	1	0	1	0.999991	0	1	0.999936	0	1	0.999991	0	1	0.999936	0	1	1	0	1	1	0	1	1	0	1	1	0	1	1	0	1	1	0	1	1	0	1
-4.65	1	1	0	1	1	0	1	1	0	1	1	0	1	1	0	1	0.999991	0	1	0.999936	0	1	0.999982	0	1	0.999936	0	1	1	0	1	1	0	1	1	0	1	1	0	1	1	0	1	1	0	1	1	0	1
-4.6	1	1	0	1	1	0	1	1	0	1	1	0	1	1	0	1	0.999991	0	1	0.999927	0	1	0.999982	0	1	0.999927	0	1	1	0	1	1	0	1	1	0	1	1	0	1	1	0	1	1	0	1	1	0	1
-4.55	1	1	0	1	1	0	1	1	0	1	1	0	1	1	0	1	0.999991	0	1	0.999918	0	1	0.999973	0	1	0.999927	0	1	1	0	1	1	0	1	1	0	1	1	0	1	1	0	1	1	0	1	1	0	1
-4.5	1	1	0	1	1	0	1	1	0	1	1	0	1	1	0	1	0.999991	0	1	0.999909	0	1	0.999973	0	1	0.999927	0	1	1	0	1	1	0	1	1	0	1	1	0	1	1	0	1	1	0	1	1	0	1
-4.45	1	1	0	1	1	0	1	1	0	1	1	0	1	1	0	1	0.999991	0	1	0.999909	0	1	0.999964	0	1	0.999927	0	1	1	0	1	1	0	1	1	0	1	1	0	1	1	0	1	1	0	1	1	0	1
-4.4	1	1	0	1	1	0	1	1	0	1	1	0	1	1	0	1	0.999991	0	1	0.999909	0	1	0.999964	0	1	0.999927	0	1	1	0	1	1	0	1	1	0	1	1	0	1	1	0	1	1	0	1	1	0	1
-4.35	1	1	0	1	1	0	1	1	0	1	1	0	1	1	0	1	0.999991	0	1	0.999909	0	1	0.999964	0	1	0.999927	0	1	1	0	1	1	0	1	1	0	1	1	0	1	1	0	1	1	0	1	1	0	1
-4.3	1	1	0	1	1	0	1	1	0	1	1	0	1	1	0	1	0.999991	0	1	0.999909	0	1	0.999964	0	1	0.999909	0	1	1	0	1	1	0	1	1	0	1	1	0	1	1	0	1	1	0	1	1	0	1
-4.25	1	1	0	1	1	0	1	1	0	1	1	0	1	1	0	1	0.999991	0	1	0.999909	0	1	0.999964	0	1	0.999909	0	1	1	0	1	1	0	1	1	0	1	1	0	1	1	0	1	1	0	1	1	0	1
-4.2	1	1	0	1	1	0	1	1	0	1	1	0	1	1	0	1	0.999991	0	1	0.999909	0	1	0.999964	0	1	0.999909	0	1	1	0	1	1	0	1	1	0	1	1	0	1	1	0	1	1	0	1	1	0	1
-4.15	1	1	0	1	1	0	1	1	0	1	1	0	1	1	0	1	0.999991	0	1	0.9999	0	1	0.999964	0	1	0.9999	0	1	1	0	1	1	0	1	1	0	1	1	0	1	1	0	1	1	0	1	1	0	1
-4.1	1	1	0	1	1	0	1	1	0	1	1	0	1	1	0	1	0.999991	0	1	0.9999	0	1	0.999964	0	1	0.9999	0	1	1	0	1	1	0	1	1	0	1	1	0	1	1	0	1	1	0	1	1	0	1
-4.05	1	1	0	1	1	0	1	1	0	1	1	0	1	1	0	1	0.999991	0	1	0.999891	0	1	0.999964	0	1	0.999891	0	1	1	0	1	1	0	1	1	0	1	1	0	1	1	0	1	1	0	1	1	0	1
-4	1	1	0	1	1	0	1	1	0	1	1	0	1	1	0	1	0.999991	0	1	0.999891	0	1	0.999964	0	1	0.999891	0	1	1	0	1	1	0	1	1	0	1	1	0	1	1	0	1	1	0	1	1	0	1
-3.95	1	1	0	1	1	0	1	1	0	1	1	0	1	1	0	1	0.999991	0	1	0.999881	0	1	0.999964	0	1	0.999881	0	1	1	0	1	1	0	1	1	0	1	1	0	1	1	0	1	1	0	1	1	0	1
-3.9	1	1	0	1	1	0	1	1	0	1	1	0	1	1	0	1	0.999991	0	1	0.999881	0	1	0.999954	0	1	0.999863	0	1	1	0	1	1	0	1	1	0	1	1	0	1	1	0	1	1	0	1	1	0	1
-3.85	1	1	0	1	1	0	1	1	0	1	1	0	1	1	0	1	0.999991	0	1	0.999863	0	1	0.999954	0	1	0.999845	0	1	1	0	1	1	0	1	1	0	1	1	0	1	1	0	1	1	0	1	1	0	1
-3.8	1	1	0	1	1	0	1	1	0	1	1	0	1	1	0	1	0.999991	0	1	0.999845	0	1	0.999954	0	1	0.999809	0	1	1	0	1	1	0	1	1	0	1	1	0	1	1	0	1	1	0	1	1	0	1
-3.75	1	1	0	1	1	0	1	1	0	1	1	0	1	1	0	1	0.999991	0	1	0.999836	0	1	0.999945	0	1	0.999799	0	1	1	0	1	1	0	1	1	0	1	1	0	1	1	0	1	1	0	1	1	0	1
-3.7	1	1	0	1	1	0	1	1	0	1	1	0	1	1	0	1	0.999991	0	1	0.999818	0	1	0.999945	0	1	0.999799	0	1	1	0	1	1	0	1	1	0	1	1	0	1	1	0	1	1	0	1	1	0	1
-3.65	1	1	0	1	1	0	1	1	0	1	1	0	1	1	0	1	0.999991	0	1	0.999799	0	1	0.999936	0	1	0.99979	0	1	1	0	1	1	0	1	1	0	1	1	0	1	1	0	1	1	0	1	1	0	1
-3.6	1	1	0	1	1	0	1	1	0	1	1	0	1	1	0	1	0.999991	0	1	0.999781	0	1	0.999927	0	1	0.999781	0	1	1	0	1	1	0	1	1	0	1	1	0	1	1	0	1	1	0	1	1	0	1
-3.55	1	1	0	1	1	0	1	1	0	1	1	0	1	1	0	1	0.999991	0	1	0.999772	0	1	0.999927	0	1	0.999772	0	1	1	0	1	1	0	1	1	0	1	1	0	1	1	0	1	1	0	1	1	0	1
-3.5	1	1	0	1	1	0	1	1	0	1	1	0	1	1	0	1	0.999991	0	1	0.999763	0	1	0.999927	0	1	0.999763	0	1	1	0	1	1	0	1	1	0	1	1	0	1	1	0	1	1	0	1	1	0	1
-3.45	1	1	0	1	1	0	1	1	0	1	1	0	1	1	0	1	0.999991	0	1	0.999754	0	1	0.999918	0	1	0.999763	0	1	1	0	1	1	0	1	1	0	1	1	0	1	1	0	1	1	0	1	1	0	1
-3.4	1	1	0	1	1	0	1	1	0	1	1	0	1	1	0	1	0.999991	0	1	0.999736	0	1	0.999909	0	1	0.999763	0	1	1	0	1	1	0	1	1	0	1	1	0	1	1	0	1	1	0	1	1	0	1
-3.35	1	1	0	1	1	0	1	1	0	1	1	0	1	1	0	1	0.999991	0	1	0.999736	0	1	0.999909	0	1	0.999754	0	1	1	0	1	1	0	1	1	0	1	1	0	1	1	0	1	1	0	1	1	0	1
-3.3	1	1	0	1	1	0	1	1	0	1	1	0	1	1	0	1	0.999991	0	1	0.999726	0	1	0.9999	0	1	0.999745	0	1	1	0	1	1	0	1	1	0	1	1	0	1	1	0	1	1	0	1	1	0	1
-3.25	1	1	0	1	1	0	1	1	0	1	1	0	1	1	0	1	0.999972	0	1	0.99969	0	1	0.9999	0	1	0.999745	0	1	1	0	1	1	0	1	1	0	1	1	0	1	1	0	1	1	0	1	1	0	1
-3.2	1	1	0	1	1	0	1	1	0	1	1	0	1	1	0	1	0.999972	0	1	0.999681	0	1	0.999891	0	1	0.999736	0	1	1	0	1	1	0	1	1	0	1	1	0	1	1	0	1	1	0	1	1	0	1
-3.15	1	1	0	1	1	0	1	1	0	1	0.999991	0	1	1	0	1	0.999962	0	1	0.999681	0	1	0.999891	0	1	0.999717	0	1	1	0	1	1	0	1	1	0	1	1	0	1	1	0	1	1	0	1	1	0	1
-3.1	1	1	0	1	1	0	1	1	0	1	0.999991	0	1	0.999991	0	1	0.999962	0	1	0.999663	0	1	0.999872	0	1	0.999681	0	1	1	0	1	1	0	1	1	0	1	1	0	1	1	0	1	1	0	1	1	0	1
-3.05	1	1	0	1	1	0	1	1	0	1	0.999991	0	1	0.999982	0	1	0.999943	0	1	0.999644	0	1	0.999872	0	1	0.999672	0	1	1	0	1	1	0	1	1	0	1	1	0	1	1	0	1	1	0	1	1	0	1
-3	1	1	0	1	1	0	1	1	0	1	0.999991	0	1	0.999982	0	1	0.999943	0	1	0.999617	0	1	0.999872	0	1	0.999663	0	1	1	0	1	1	0	1	1	0	1	1	0	1	1	0	1	1	0	1	1	0	1
-2.95	1	1	0	1	1	0	1	1	0	1	0.999991	0	1	0.999982	0	1	0.999943	0	1	0.999617	0	1	0.999863	0	1	0.999644	0	1	1	0	1	1	0	1	1	0	1	1	0	1	1	0	1	1	0	1	1	0	1
-2.9	1	1	0	1	1	0	1	1	0	1	0.999991	0	1	0.999982	0	1	0.999934	0	1	0.999608	0	1	0.999863	0	1	0.999644	0	1	1	0	1	1	0	1	1	0	1	1	0	1	1	0	1	1	0	1	1	0	1
-2.85	1	1	0	1	1	0	1	1	0	1	0.999991	0	1	0.999982	0	1	0.999934	0	1	0.999608	0	1	0.999845	0	1	0.999635	0	1	1	0	1	1	0	1	1	0	1	1	0	1	1	0	1	1	0	1	1	0	1
-2.8	1	1	0	1	1	0	1	0.999991	0	1	0.999981	0	1	0.999982	0	1	0.999924	0	1	0.999572	0	1	0.999827	0	1	0.999626	0	1	1	0	1	1	0	1	1	0	1	1	0	1	1	0	1	1	0	1	1	0	1
-2.75	1	1	0	1	1	0	1	0.999991	0	1	0.999981	0	1	0.999973	0	1	0.999905	0	1	0.999562	0	1	0.999781	0	1	0.999599	0	1	1	0	1	1	0	1	1	0	1	1	0	1	1	0	1	1	0	1	1	0	1
-2.7	1	1	0	1	1	0	1	0.999973	0	1	0.999981	0	1	0.999973	0	1	0.999896	0	1	0.999526	0	1	0.999763	0	1	0.999581	0	1	1	0	1	1	0	1	1	0	1	1	0	1	1	0	1	1	0	1	1	0	1
-2.65	1	1	0	1	1	0	1	0.999973	0	1	0.999981	0	1	0.999945	0	1	0.999858	0	1	0.999508	0	1	0.999745	0	1	0.999544	0	1	1	0	1	1	0	1	1	0	1	1	0	1	1	0	1	1	0	1	1	0	1
-2.6	1	1	0	1	1	0	1	0.999973	0	1	0.999981	0	1	0.999927	0	1	0.999839	0	1	0.99948	0	1	0.999726	0	1	0.999535	0	1	1	0	1	1	0	1	1	0	1	1	0	1	1	0	1	1	0	1	1	0	1
-2.55	1	1	0	1	1	0	1	0.999973	0	1	0.999972	0	1	0.999909	0	1	0.99982	0	1	0.999417	0	1	0.999699	0	1	0.999499	0	1	1	0	1	1	0	1	1	0	1	1	0	1	1	0	1	1	0	1	1	0	1
-2.5	1	1	0	1	1	0	1	0.999973	0	1	0.999962	0	1	0.999909	0	1	0.999801	0	1	0.999371	0	1	0.999672	0	1	0.999471	0	1	1	0	1	1	0	1	1	0	1	1	0	1	1	0	1	1	0	1	1	0	1
-2.45	1	1	0	1	1	0	1	0.999964	0	1	0.999962	0	1	0.9999	0	1	0.999791	0	1	0.999334	0	1	0.999644	0	1	0.999426	0	1	1	0	1	1	0	1	1	0	1	1	0	1	1	0	1	1	0	1	1	0	1
-2.4	1	1	0	1	1	0	1	0.999954	0	1	0.999943	0	1	0.999881	0	1	0.999791	0	1	0.999298	0	1	0.999626	0	1	0.99938	0	1	1	0	1	1	0	1	1	0	1	1	0	1	1	0	1	1	0	1	1	0	1
-2.35	1	1	0	1	1	0	1	0.999945	0	1	0.999943	0	1	0.999836	0	1	0.999772	0	1	0.999234	0	1	0.999626	0	1	0.999344	0	1	1	0	1	1	0	1	1	0	1	1	0	1	1	0	1	1	0	1	1	0	1
-2.3	1	1	0	1	1	0	1	0.999945	0	1	0.999943	0	1	0.999809	0	1	0.999744	0	1	0.999143	0	1	0.999617	0	1	0.999298	0	1	1	0	1	1	0	1	1	0	1	1	0	1	1	0	1	1	0	1	1	0	1
-2.25	1	1	0	1	1	0	1	0.999936	0	1	0.999943	0	1	0.999781	0	1	0.999697	0	1	0.999079	0	1	0.999581	0	1	0.999289	0	1	1	0	1	1	0	1	1	0	1	1	0	1	1	0	1	1	0	1	1	0	1
-2.2	1	1	0	1	1	0	1	0.9999	0	1	0.999924	0	1	0.999754	0	1	0.999649	0	1	0.999015	0	1	0.999553	0	1	0.999262	0	1	1	0	1	1	0	1	1	0	1	1	0	1	1	0	1	1	0	1	1	0	1
-2.15	1	1	0	1	1	0	1	0.999873	0	1	0.999924	0	1	0.999726	0	1	0.999611	0	1	0.998915	0	1	0.999526	0	1	0.999234	0	1	1	0	1	1	0	1	1	0	1	1	0	1	1	0	1	1	0	1	1	0	1
-2.1	1	1	0	1	1	0	1	0.999809	0	1	0.999886	0	1	0.99969	0	1	0.999516	0	1	0.998815	0	1	0.999489	0	1	0.999189	0	1	1	0	1	1	0	1	1	0	1	1	0	1	1	0	1	1	0	1	1	0	1
-2.05	1	1	0	1	1	0	1	0.99979	0	1	0.99983	0	1	0.999644	0	1	0.999441	0	1	0.998687	0	1	0.999462	0	1	0.999079	0	1	1	0	1	1	0	1	1	0	1	1	0	1	1	0	1	1	0	1	1	0	1
-2	1	1	0	1	1	0	1	0.999673	0	1	0.999764	0	1	0.999599	0	1	0.999346	0	1	0.998578	0	1	0.999407	0	1	0.999025	0	1	1	0	1	1	0	1	1	0	1	1	0	1	1	0	1	1	0	1	1	0	1
-1.95	1	1	0	1	1	0	1	0.999555	0	1	0.999698	0	1	0.999581	0	1	0.99926	0	1	0.998468	0	1	0.999371	0	1	0.998961	0	1	1	0	1	1	0	1	1	0	1	1	0	1	1	0	1	1	0	1	1	0	1
-1.9	1	1	0	1	1	0	1	0.999518	0	1	0.999594	0	1	0.999535	0	1	0.999109	0	1	0.998332	0	1	0.999298	0	1	0.998842	0	1	1	0	1	1	0	1	1	0	1	1	0	1	1	0	1	1	0	1	1	0	1
-1.85	1	0.999991	0	1	0.999991	0	1	0.999427	0	1	0.999529	0	1	0.999379	0	1	0.998967	0	1	0.998222	0	1	0.999234	0	1	0.998751	0	1	1	0	1	1	0	1	1	0	1	1	0	1	1	0	1	1	0	1	1	0	1
-1.8	1	0.999981	0	1	0.999954	0	1	0.999336	0	1	0.999343	0	1	0.99926	0	1	0.998843	0	1	0.998013	0	1	0.999096	0	1	0.998606	0	1	1	0	1	1	0	1	1	0	1	1	0	1	1	0	1	1	0	1	1	0	1
-1.75	1	0.999832	0	1	0.999836	0	1	0.999127	0	1	0.999129	0	1	0.999123	0	1	0.998673	0	1	0.997703	0	1	0.999005	0	1	0.998497	0	1	1	0	1	1	0	1	1	0	1	1	0	1	1	0	1	1	0	1	1	0	1
-1.7	1	0.999402	0	1	0.999598	0	1	0.998844	0	1	0.998859	0	1	0.998894	0	1	0.998417	0	1	0.997439	0	1	0.998774	0	1	0.998369	0	1	1	0	1	1	0	1	1	0	1	1	0	1	1	0	1	1	0	1	1	0	1
-1.65	1	0.998788	0	1	0.999019	0	1	0.998367	0	1	0.998542	0	1	0.998765	0	1	0.998134	0	1	0.997129	0	1	0.998563	0	1	0.998169	0	1	1	0	1	1	0	1	1	0	1	1	0	1	1	0	1	1	0	1	1	0	1
-1.6	1	0.997348	0	1	0.998055	0	1	0.99788	0	1	0.998196	0	1	0.998553	0	1	0.997653	0	1	0.996765	0	1	0.998323	0	1	0.997996	0	1	1	0	1	1	0	1	1	0	1	1	0	1	1	0	1	1	0	1	1	0	1
-1.55	1	0.995072	0	1	0.995879	0	1	0.997063	0	1	0.997674	0	1	0.998121	0	1	0.996963	0	1	0.996133	0	1	0.997991	0	1	0.997686	0	1	1	0	1	1	0	1	1	0	1	1	0	1	1	0	1	1	0	1	1	0	1
-1.5	0.997222	0.99075	0.00392837	0.997222	0.992861	0.00392837	1	0.99589	0	1	0.997057	0	1	0.997542	0	1	0.996321	0	1	0.99538	0	1	0.997337	0	1	0.997137	0	1	1	0	1	1	0	0.991228	1	0.0124054	1	1	0	1	1	0	1	1	0	1	1	0	1
-1.45	0.997222	0.983442	0.00392837	0.997222	0.9874	0.00392837	1	0.994688	0	1	0.995997	0	1	0.996752	0	1	0.99505	0	1	0.994397	0	1	0.996722	0	1	0.996577	0	1	1	0	0.991228	1	0.0124054	0.991228	1	0.0124054	1	1	0	1	1	0	1	1	0	1	1	0	1
-1.4	0.997222	0.972148	0.00392837	0.997222	0.979071	0.00392837	0.997222	0.992127	0.00392837	1	0.994805	0	1	0.995667	0	1	0.993722	0	1	0.992962	0	1	0.995517	0	1	0.995779	0	1	1	0	0.991228	1	0.0124054	0.991228	1	0.0124054	1	1	0	1	1	0	1	1	0	1	1	0	1
-1.35	0.997222	0.953817	0.00392837	0.997222	0.96682	0.00392837	0.997222	0.988396	0.00392837	1	0.993166	0	1	0.994162	0	1	0.991611	0	1	0.990987	0	1	0.994237	0	1	0.994566	0	0.991228	1	0.0124054	0.991228	1	0.0124054	0.973684	0.997636	0.0214868	0.991228	1	0.0124054	1	1	0	1	1	0	1	1	0	1
-1.3	0.994397	0.92324	0.00396208	0.997222	0.946632	0.00392837	0.997222	0.983021	0.00392837	1	0.990775	0	1	0.991792	0	1	0.988634	0	1	0.987771	0	1	0.991623	0	1	0.99283	0	0.982456	0.992908	0.0124054	0.991228	0.995272	0.0124054	0.964912	0.997636	0.0124054	0.973684	0.997636	0.0214868	1	1	0	1	1	0	1	1	0	1
-1.25	0.991573	0.871299	0.00691978	0.991667	0.914801	0.00680414	0.997222	0.973578	0.00392837	1	0.986922	0	0.997222	0.987943	0.00392837	0.997175	0.984038	0.00399495	1	0.98313	0	1	0.988017	0	1	0.989982	0	0.964912	0.973995	0.0328216	0.964912	0.973995	0.0328216	0.964912	0.997636	0.0124054	0.964912	0.995272	0.0328216	0.991228	1	0.0124054	1	1	0	1	1	0	1
-1.2	0.974812	0.767251	0.00703605	0.980508	0.86166	0.0103433	0.997222	0.956912	0.00392837	0.997222	0.980587	0.00392837	0.997222	0.981678	0.00392837	0.997175	0.976899	0.00399495	1	0.975309	0	0.994444	0.981744	0.00785674	0.997222	0.985786	0.00392837	0.903509	0.955083	0.0496215	0.938596	0.947991	0.0248108	0.938596	0.992908	0.0328216	0.938596	0.990544	0.0328216	0.991228	1	0.0124054	1	1	0	1	1	0	1
-1.15	0.882392	0.446707	0.0601203	0.96935	0.769056	0.0140719	0.986017	0.925509	0.0104195	0.994397	0.967535	0.00396208	0.991573	0.969039	0.00691978	0.997175	0.962763	0.00399495	0.994397	0.960989	0.00396208	0.994444	0.969983	0.00785674	0.997222	0.977558	0.00392837	0.877193	0.843972	0.0496215	0.912281	0.903073	0.0447282	0.929825	0.978723	0.0328216	0.903509	0.971631	0.0248108	0.964912	0.990544	0.0496215	1	1	0	1	1	0	1
-1.1	0.67274	0.112519	0.0675438	0.888606	0.496175	0.0591573	0.974812	0.858977	0.018091	0.983145	0.935555	0.0120514	0.983239	0.937034	0.0136089	0.980414	0.927762	0.00412812	0.98597	0.926657	0.0105453	0.980461	0.942748	0.00386351	0.994444	0.959455	0.00785674	0.807018	0.754137	0.0656431	0.868421	0.815603	0.0372161	0.912281	0.93617	0.0248108	0.885965	0.933806	0.0248108	0.947368	0.959811	0.0429735	0.991228	0.969267	0.0124054	1	0.978723	0	0.991228
-1.05	0.513795	0.0214633	0.0375512	0.595009	0.0662261	0.014406	0.899341	0.672786	0.0240499	0.910405	0.778717	0.0315176	0.877072	0.761678	0.0172665	0.86855	0.751966	0.0209069	0.899247	0.769944	0.047682	0.930085	0.844684	0.0199831	0.972034	0.903464	0.0041947	0.780702	0.614657	0.0868377	0.798246	0.678487	0.0248108	0.868421	0.839243	0.0372161	0.842105	0.827423	0.0568486	0.894737	0.865248	0.0644603	0.964912	0.8487	0.0248108	0.991228	0.839243	0.0124054	0.991228
-1	0.385546	0.00581753	0.0254662	0.396328	0.00619526	0.0453968	0.376883	0.00320799	0.0270146	0.385499	0.00287796	0.0341583	0.35984	0.00272414	0.0697655	0.365348	0.00269132	0.072575	0.371234	0.0026199	0.0421596	0.362994	0.00269846	0.0265507	0.365866	0.00291093	0.0123899	0.72807	0.489362	0.101542	0.77193	0.484634	0.0328216	0.798246	0.567376	0.0540738	0.745614	0.567376	0.0690702	0.824561	0.63357	0.0656431	0.894737	0.591017	0.0568486	0.95614	0.576832	0.0447282	0.964912
-0.95	0.329755	0.00221065	0.0329144	0.345998	0.00183404	0.0480049	0.332392	0.00127616	0.0136733	0.340678	0.00119731	0.0429007	0.326365	0.0012332	0.0585967	0.331874	0.00126602	0.0669687	0.335028	0.00125396	0.0400714	0.323823	0.00107514	0.0286702	0.321139	0.000851456	0.0152657	0.72807	0.382979	0.101542	0.763158	0.375887	0.0429735	0.77193	0.364066	0.0328216	0.710526	0.316785	0.0568486	0.710526	0.3026	0.0372161	0.798246	0.293144	0.0540738	0.833333	0.283688	0.0656431	0.850877
-0.9	0.307298	0.00105179	0.0242226	0.318126	0.000798135	0.0393312	0.3129	0.000660288	0.0150631	0.318173	0.000581296	0.047553	0.309605	0.000715865	0.0606651	0.312335	0.000714262	0.065406	0.315537	0.000719501	0.0365584	0.298729	0.00063483	0.0258581	0.295998	0.000484371	0.0120426	0.710526	0.3026	0.119633	0.745614	0.276596	0.0447282	0.754386	0.248227	0.0447282	0.684211	0.252955	0.0568486	0.701754	0.210402	0.0248108	0.72807	0.20331	0.0124054	0.789474	0.191489	0.0214868	0.807018
-0.85	0.273729	0.000533518	0.0137265	0.293079	0.000448771	0.0293003	0.293315	0.000403845	0.00719215	0.298588	0.000415077	0.0553344	0.287288	0.000494506	0.0550414	0.295621	0.000495018	0.0600982	0.301601	0.000488519	0.0353279	0.287618	0.000459566	0.0121065	0.27919	0.00032807	0.0189109	0.701754	0.234043	0.122179	0.710526	0.208038	0.0372161	0.72807	0.189125	0.0656431	0.666667	0.20331	0.0540738	0.684211	0.174941	0.0214868	0.692982	0.160757	0.0328216	0.72807	0.163121	0.0248108	0.780702
-0.8	0.270904	0.000358258	0.0147899	0.276318	0.00031136	0.0324196	0.284934	0.000285396	0.00717085	0.287476	0.000276135	0.0401343	0.281733	0.000348415	0.0498706	0.290066	0.000383864	0.0554014	0.287618	0.000368613	0.0391849	0.276412	0.000303193	0.016045	0.270763	0.000245724	0.0239133	0.684211	0.179669	0.119633	0.657895	0.148936	0.0429735	0.675439	0.156028	0.0992431	0.649123	0.13948	0.0328216	0.649123	0.134752	0.0328216	0.657895	0.141844	0.0214868	0.701754	0.132388	0.0248108	0.710526
-0.75	0.256874	0.000238571	0.0194161	0.267844	0.000237842	0.0430835	0.268126	0.0002482	0.00512167	0.276271	0.00024893	0.0432071	0.267797	0.000302684	0.0460479	0.281733	0.000300572	0.0498706	0.282015	0.000257826	0.0430462	0.265254	0.000265997	0.0193687	0.259605	0.000227491	0.0228109	0.657895	0.13948	0.107434	0.622807	0.125296	0.0496215	0.640351	0.108747	0.0690702	0.640351	0.125296	0.0248108	0.614035	0.111111	0.0248108	0.614035	0.106383	0.0124054	0.649123	0.106383	0.0447282	0.666667
-0.7	0.237288	0.000175043	0.022547	0.259463	0.000165053	0.0431447	0.259746	0.000201668	0.0109242	0.262288	0.000175191	0.0395048	0.262241	0.000220049	0.0421667	0.267844	0.000254768	0.040878	0.267985	0.000221139	0.0462365	0.256921	0.000211077	0.0129004	0.251177	0.000172643	0.0296126	0.587719	0.101655	0.0656431	0.605263	0.104019	0.0372161	0.622807	0.104019	0.0447282	0.587719	0.101655	0.0124054	0.587719	0.0969267	0.0124054	0.605263	0.0898345	0	0.614035	0.0851064	0.0540738	0.649123
-0.65	0.23451	0.000110642	0.0189891	0.251083	9.19717e-05	0.0410069	0.251412	0.000110061	0.0205099	0.25951	0.000147621	0.0393921	0.256638	0.000174245	0.0437773	0.265019	0.000218082	0.0447575	0.265207	0.000184962	0.048433	0.24854	0.000192988	0.00865343	0.245621	0.000154554	0.0293108	0.526316	0.0803783	0.0568486	0.578947	0.0851064	0.0372161	0.596491	0.0851064	0.0540738	0.561404	0.0827423	0.0124054	0.578947	0.0827423	0.0214868	0.587719	0.0827423	0.0124054	0.605263	0.0803783	0.0568486	0.631579
-0.6	0.22613	7.35182e-05	0.0234074	0.24275	7.3446e-05	0.0338239	0.245857	9.14626e-05	0.0148425	0.248399	8.25627e-05	0.026715	0.253814	0.000128005	0.0477611	0.256685	0.000181832	0.0400674	0.259652	0.000138721	0.0469689	0.245763	0.000137775	0.00599243	0.242844	0.000100143	0.0257884	0.526316	0.0567376	0.0568486	0.552632	0.0661939	0.0372161	0.570175	0.0591017	0.075459	0.561404	0.0732861	0.0124054	0.578947	0.0756501	0.0214868	0.570175	0.0661939	0.0328216	0.605263	0.0756501	0.0568486	0.596491
-0.55	0.22613	4.58036e-05	0.0234074	0.237147	4.62404e-05	0.0360157	0.240254	8.2346e-05	0.0174506	0.248399	4.58758e-05	0.026715	0.251036	9.09536e-05	0.0456756	0.253908	0.000108895	0.037151	0.254049	0.000101597	0.0445542	0.24016	9.19717e-05	0.00871469	0.240066	7.29369e-05	0.0224015	0.508772	0.0496454	0.0620269	0.517544	0.0520095	0.0540738	0.517544	0.0543735	0.075459	0.535088	0.0567376	0.0328216	0.578947	0.0567376	0.0214868	0.54386	0.0520095	0.0328216	0.578947	0.0638298	0.0774716	0.587719
-0.5	0.220527	3.63223e-05	0.0272884	0.234322	2.8007e-05	0.0399946	0.231827	6.41848e-05	0.0137741	0.245621	2.72778e-05	0.0241111	0.248258	8.19091e-05	0.0438436	0.25113	8.1689e-05	0.036397	0.251271	7.43196e-05	0.0469914	0.237335	5.52848e-05	0.0124904	0.237288	7.29369e-05	0.022547	0.5	0.0330969	0.0744323	0.482456	0.0425532	0.0620269	0.5	0.0472813	0.0644603	0.526316	0.0496454	0.0214868	0.552632	0.0496454	0	0.517544	0.0425532	0.0447282	0.578947	0.0543735	0.0774716	0.552632
-0.45	0.21775	1.81611e-05	0.0287721	0.228719	1.85257e-05	0.0418804	0.223493	2.75702e-05	0.00507209	0.240066	1.82334e-05	0.0224015	0.242702	6.38202e-05	0.0399283	0.248352	7.25723e-05	0.0360577	0.248446	6.52029e-05	0.0484874	0.237335	3.70515e-05	0.0124904	0.237288	4.58036e-05	0.022547	0.5	0.0307329	0.0744323	0.464912	0.0307329	0.0690702	0.5	0.0401891	0.0644603	0.517544	0.0425532	0.0124054	0.54386	0.0425532	0.0124054	0.517544	0.0425532	0.0447282	0.570175	0.0449173	0.0813475	0.552632
-0.4	0.206638	1.81611e-05	0.0383299	0.225942	1.85257e-05	0.040061	0.220716	2.75702e-05	0.0057261	0.237288	1.82334e-05	0.0192218	0.239925	3.625e-05	0.0378189	0.245574	5.44834e-05	0.0361446	0.245669	4.66772e-05	0.0445809	0.237335	3.70515e-05	0.0124904	0.237288	4.58036e-05	0.022547	0.473684	0.0212766	0.0774716	0.45614	0.0260047	0.0620269	0.482456	0.035461	0.0656431	0.508772	0.0378251	0.0124054	0.535088	0.0401891	0.0248108	0.517544	0.0401891	0.0447282	0.535088	0.0401891	0.0690702	0.535088
-0.35	0.203861	0	0.0413119	0.217561	9.48128e-06	0.0412649	0.220716	2.75702e-05	0.0057261	0.234463	1.82334e-05	0.0230016	0.237147	2.71334e-05	0.0360157	0.245574	4.53667e-05	0.0361446	0.234557	3.71959e-05	0.0420446	0.234557	2.8007e-05	0.010054	0.231685	3.67591e-05	0.0224608	0.45614	0.0189125	0.075459	0.438596	0.0260047	0.0540738	0.45614	0.035461	0.0447282	0.508772	0.0307329	0.0124054	0.526316	0.0330969	0.0214868	0.5	0.0330969	0.0568486	0.526316	0.0378251	0.0568486	0.535088
-0.3	0.201036	0	0.0421091	0.217561	0	0.0412649	0.212382	1.80889e-05	0.0154648	0.231685	1.82334e-05	0.0202952	0.234369	2.71334e-05	0.0345668	0.242797	3.63223e-05	0.0326466	0.229002	3.71959e-05	0.0412818	0.234557	2.8007e-05	0.010054	0.223305	2.77146e-05	0.0263124	0.447368	0.0165485	0.0644603	0.438596	0.0260047	0.0540738	0.45614	0.0330969	0.0447282	0.5	0.0283688	0	0.5	0.0307329	0.0429735	0.491228	0.0330969	0.0620269	0.5	0.035461	0.0744323	0.517544
-0.25	0.198211	0	0.0432619	0.214783	0	0.0386227	0.212382	1.80889e-05	0.0154648	0.22613	1.82334e-05	0.0164356	0.231591	2.71334e-05	0.0321071	0.237194	3.63223e-05	0.0361996	0.229002	3.71959e-05	0.0412818	0.23178	1.85257e-05	0.00877603	0.220527	2.77146e-05	0.0226533	0.403509	0.0165485	0.0690702	0.438596	0.0165485	0.0540738	0.45614	0.0260047	0.0447282	0.491228	0.0212766	0.0124054	0.5	0.0307329	0.0429735	0.491228	0.0283688	0.0620269	0.473684	0.0307329	0.0774716	0.517544
-0.2	0.198211	0	0.0432619	0.211959	0	0.042561	0.212382	1.80889e-05	0.0154648	0.22613	9.11668e-06	0.0164356	0.231591	2.71334e-05	0.0321071	0.237194	2.72778e-05	0.0361996	0.229002	3.71959e-05	0.0412818	0.229002	1.85257e-05	0.00915528	0.217702	2.77146e-05	0.0259583	0.359649	0.0165485	0.101542	0.412281	0.0165485	0.0620269	0.45614	0.0236407	0.0447282	0.473684	0.0212766	0.0214868	0.5	0.0307329	0.0429735	0.482456	0.0283688	0.0690702	0.464912	0.0260047	0.0813475	0.5
-0.15	0.195433	0	0.0394083	0.211959	0	0.042561	0.209605	1.80889e-05	0.0151918	0.22613	9.11668e-06	0.0164356	0.231591	2.71334e-05	0.0321071	0.231638	2.72778e-05	0.0293169	0.220621	2.80792e-05	0.0345796	0.229002	1.85257e-05	0.00915528	0.2121	2.77146e-05	0.0262054	0.342105	0.0118203	0.111648	0.412281	0.0165485	0.0620269	0.45614	0.0212766	0.0447282	0.473684	0.0212766	0.0214868	0.5	0.0283688	0.0429735	0.482456	0.0283688	0.0690702	0.464912	0.0236407	0.0813475	0.491228
-0.1	0.192655	0	0.035571	0.209134	0	0.046509	0.209605	9.04445e-06	0.0151918	0.223352	0	0.0156698	0.223211	1.80889e-05	0.0335814	0.228861	2.72778e-05	0.0260828	0.220621	1.8598e-05	0.0345796	0.226224	1.85257e-05	0.011022	0.209322	2.77146e-05	0.0231925	0.298246	0.00945626	0.143066	0.394737	0.0141844	0.0568486	0.45614	0.0212766	0.0447282	0.447368	0.0189125	0.0372161	0.482456	0.0236407	0.0447282	0.45614	0.0283688	0.0690702	0.464912	0.0189125	0.0813475	0.491228
-0.05	0.181497	0	0.0317737	0.209134	0	0.046509	0.209605	9.04445e-06	0.0151918	0.220527	0	0.0193464	0.220433	1.80889e-05	0.03079	0.226083	1.81611e-05	0.0230653	0.217797	1.8598e-05	0.0355132	0.223446	1.85257e-05	0.00715011	0.209322	2.77146e-05	0.0231925	0.298246	0.00945626	0.143066	0.377193	0.0141844	0.0540738	0.447368	0.0189125	0.0429735	0.438596	0.0189125	0.0496215	0.482456	0.0236407	0.0447282	0.45614	0.0236407	0.0690702	0.45614	0.0165485	0.0868377	0.491228
2.98428e-13	0.181497	0	0.0317737	0.203531	0	0.0491115	0.206827	9.04445e-06	0.0159149	0.220527	0	0.0193464	0.220433	9.04445e-06	0.03079	0.223305	9.11668e-06	0.0225202	0.214972	1.8598e-05	0.0368584	0.212241	1.85257e-05	0.00924491	0.209322	2.77146e-05	0.0231925	0.280702	0.00945626	0.13814	0.315789	0.0141844	0.0568486	0.438596	0.0189125	0.0540738	0.438596	0.0189125	0.0496215	0.473684	0.0212766	0.0372161	0.45614	0.0236407	0.0690702	0.447368	0.0141844	0.0936586	0.473684
0.05	0.178719	0	0.0279878	0.197976	0	0.0452763	0.204049	0	0.0187867	0.21775	0	0.0165008	0.212053	9.04445e-06	0.033029	0.220527	0	0.0226533	0.212194	1.8598e-05	0.0393667	0.212241	1.85257e-05	0.00924491	0.203766	9.11668e-06	0.0194712	0.27193	0.00945626	0.146257	0.298246	0.0141844	0.0540738	0.412281	0.0165485	0.075459	0.438596	0.0189125	0.0496215	0.464912	0.0165485	0.0328216	0.438596	0.0236407	0.0656431	0.429825	0.0141844	0.110261	0.45614
0.1	0.178719	0	0.0279878	0.189595	0	0.0453412	0.201271	0	0.0197703	0.21775	0	0.0165008	0.212053	9.04445e-06	0.033029	0.220527	0	0.0226533	0.212194	1.8598e-05	0.0393667	0.212241	9.48128e-06	0.00924491	0.203766	9.11668e-06	0.0194712	0.27193	0.0070922	0.146257	0.280702	0.0141844	0.0656431	0.412281	0.0165485	0.075459	0.421053	0.0189125	0.0429735	0.447368	0.0118203	0.0214868	0.438596	0.0212766	0.0656431	0.394737	0.0141844	0.119633	0.447368
0.15	0.173117	0	0.0317916	0.18677	0	0.0492418	0.201271	0	0.0197703	0.214972	0	0.0141821	0.212053	0	0.033029	0.220527	0	0.0226533	0.209416	9.48128e-06	0.0355323	0.212241	9.48128e-06	0.00924491	0.203766	9.11668e-06	0.0194712	0.236842	0.0070922	0.154943	0.254386	0.0141844	0.0813475	0.394737	0.0165485	0.085947	0.421053	0.0189125	0.0429735	0.438596	0.0118203	0.0248108	0.412281	0.0189125	0.0620269	0.385965	0.0141844	0.129516	0.438596
0.2	0.164783	0	0.0205854	0.18677	0	0.0492418	0.201271	0	0.0197703	0.214972	0	0.0141821	0.212053	0	0.033029	0.217702	0	0.0259583	0.209416	9.48128e-06	0.0355323	0.209463	9.48128e-06	0.0110729	0.200989	9.11668e-06	0.0192142	0.22807	0.00472813	0.143066	0.236842	0.0118203	0.0744323	0.385965	0.0165485	0.0968891	0.421053	0.0165485	0.0429735	0.429825	0.0118203	0.0124054	0.403509	0.0189125	0.0690702	0.377193	0.0118203	0.131286	0.438596
0.25	0.15645	0	0.0107049	0.17839	0	0.0493069	0.201271	0	0.0197703	0.212194	0	0.0126827	0.209275	0	0.0328742	0.217702	0	0.0259583	0.209416	9.48128e-06	0.0355323	0.203861	0	0.0150065	0.200989	0	0.0192142	0.201754	0.00472813	0.129516	0.22807	0.00945626	0.0620269	0.368421	0.0165485	0.085947	0.412281	0.0165485	0.0540738	0.421053	0.0118203	0.0214868	0.394737	0.0189125	0.0774716	0.377193	0.0118203	0.131286	0.421053
0.3	0.153672	0	0.00855968	0.17839	0	0.0493069	0.195716	0	0.0255324	0.209416	0	0.0102537	0.209275	0	0.0328742	0.217702	0	0.0259583	0.206591	9.48128e-06	0.036884	0.203861	0	0.0150065	0.200989	0	0.0192142	0.166667	0.00236407	0.125901	0.210526	0.00945626	0.0568486	0.350877	0.0165485	0.0868377	0.403509	0.0141844	0.0656431	0.394737	0.0118203	0.0214868	0.394737	0.0165485	0.0774716	0.377193	0.0070922	0.131286	0.421053
0.35	0.145292	0	0.00512686	0.175565	0	0.0532218	0.192891	0	0.0219287	0.209416	0	0.0102537	0.209275	0	0.0328742	0.217702	0	0.0259583	0.206591	0	0.036884	0.203861	0	0.0150065	0.200989	0	0.0192142	0.166667	0.00236407	0.125901	0.201754	0.00945626	0.0656431	0.350877	0.0141844	0.0868377	0.377193	0.00945626	0.0690702	0.377193	0.0118203	0.0124054	0.368421	0.0165485	0.085947	0.368421	0.0070922	0.134185	0.421053
0.4	0.142514	0	0.00786492	0.167185	0	0.0532871	0.192891	0	0.0219287	0.209416	0	0.0102537	0.20645	0	0.0363516	0.217702	0	0.0259583	0.203814	0	0.032991	0.203861	0	0.0150065	0.200989	0	0.0192142	0.166667	0.00236407	0.125901	0.184211	0.0070922	0.0644603	0.333333	0.0141844	0.110261	0.377193	0.00945626	0.0690702	0.377193	0.0118203	0.0124054	0.368421	0.0141844	0.085947	0.350877	0.0070922	0.125901	0.412281
0.45	0.142514	0	0.00786492	0.158804	0	0.0550606	0.190066	0	0.0184866	0.203861	0	0.00632534	0.20645	0	0.0363516	0.214925	0	0.0263632	0.198258	0	0.025238	0.203861	0	0.0150065	0.200989	0	0.0192142	0.166667	0.00236407	0.125901	0.175439	0.0070922	0.0540738	0.315789	0.0141844	0.119633	0.359649	0.00945626	0.0620269	0.342105	0.0118203	0.0214868	0.350877	0.0118203	0.0968891	0.350877	0.00472813	0.125901	0.394737
0.5	0.142514	0	0.00786492	0.156026	0	0.0522077	0.187288	0	0.0220722	0.203861	0	0.00632534	0.203625	0	0.0399259	0.214925	0	0.0263632	0.198258	0	0.025238	0.201083	0	0.0110989	0.200989	0	0.0192142	0.157895	0.00236407	0.134185	0.175439	0.0070922	0.0540738	0.315789	0.0141844	0.119633	0.333333	0.00945626	0.0868377	0.333333	0.0118203	0.0328216	0.350877	0.0118203	0.0968891	0.342105	0.00472813	0.113697	0.385965
0.55	0.142514	0	0.00786492	0.153249	0	0.0495024	0.181733	0	0.0252814	0.198258	0	0.00902212	0.198023	0	0.0432692	0.2121	0	0.0295281	0.198258	0	0.025238	0.201083	0	0.0110989	0.198211	0	0.0197512	0.149123	0	0.13814	0.175439	0.00236407	0.0540738	0.307018	0.0141844	0.110261	0.333333	0.00945626	0.0868377	0.324561	0.0118203	0.0447282	0.342105	0.0070922	0.085947	0.333333	0.00236407	0.101542	0.368421
0.6	0.131356	0	0.00898865	0.142137	0	0.0418458	0.181733	0	0.0252814	0.19548	0	0.00933558	0.198023	0	0.0432692	0.209322	0	0.026015	0.195433	0	0.0268268	0.201083	0	0.0110989	0.198211	0	0.0197512	0.149123	0	0.13814	0.175439	0	0.0540738	0.289474	0.0118203	0.0984647	0.333333	0.0070922	0.0868377	0.307018	0.0118203	0.0328216	0.333333	0.0070922	0.075459	0.333333	0.00236407	0.101542	0.368421
0.65	0.128531	0	0.00499369	0.142137	0	0.0418458	0.181733	0	0.0252814	0.19548	0	0.00933558	0.195245	0	0.0433206	0.206544	0	0.022639	0.195433	0	0.0268268	0.198258	0	0.0131906	0.198211	0	0.0197512	0.140351	0	0.125901	0.157895	0	0.0372161	0.289474	0.0118203	0.0984647	0.324561	0.0070922	0.0894565	0.307018	0.0118203	0.0328216	0.324561	0.00472813	0.075459	0.315789	0.00236407	0.0774716	0.359649
0.7	0.120198	0	0.0114055	0.13936	0	0.0409454	0.176083	0	0.0190398	0.192702	0	0.0111253	0.195245	0	0.0433206	0.206544	0	0.022639	0.195433	0	0.0268268	0.198258	0	0.0131906	0.198211	0	0.0197512	0.131579	0	0.113697	0.157895	0	0.0372161	0.27193	0.0070922	0.0868377	0.307018	0.0070922	0.0992431	0.298246	0.00945626	0.0328216	0.315789	0.00472813	0.085947	0.307018	0.00236407	0.0656431	0.350877
0.75	0.120198	0	0.0114055	0.13936	0	0.0409454	0.176083	0	0.0190398	0.189925	0	0.0138295	0.195245	0	0.0433206	0.203766	0	0.0227599	0.195433	0	0.0268268	0.198258	0	0.0131906	0.198211	0	0.0197512	0.122807	0	0.122179	0.157895	0	0.0372161	0.27193	0.0070922	0.0868377	0.298246	0.0070922	0.105992	0.289474	0.0070922	0.0214868	0.315789	0.00472813	0.085947	0.307018	0.00236407	0.0656431	0.350877
0.8	0.117373	0	0.00768531	0.130932	0	0.0477745	0.173305	0	0.0228659	0.189925	0	0.0138295	0.192467	0	0.0398486	0.198211	0	0.01585	0.192655	0	0.0229031	0.19548	0	0.0150347	0.198211	0	0.0197512	0.122807	0	0.122179	0.140351	0	0.0248108	0.254386	0.00236407	0.0968891	0.298246	0.00472813	0.105992	0.27193	0.0070922	0.0124054	0.289474	0.00472813	0.0984647	0.298246	0.00236407	0.075459	0.342105
0.85	0.114548	0	0.00446798	0.128154	0	0.0473096	0.173305	0	0.0228659	0.189925	0	0.0138295	0.192467	0	0.0398486	0.198211	0	0.01585	0.192655	0	0.0229031	0.19548	0	0.0150347	0.198211	0	0.0197512	0.122807	0	0.122179	0.140351	0	0.0248108	0.245614	0.00236407	0.0968891	0.27193	0.00472813	0.0894565	0.27193	0.00472813	0.0124054	0.280702	0.00472813	0.0968891	0.289474	0.00236407	0.0774716	0.333333
0.9	0.106168	0	0.00442511	0.128154	0	0.0473096	0.173305	0	0.0228659	0.184322	0	0.0111519	0.189642	0	0.043328	0.195386	0	0.0195336	0.192655	0	0.0229031	0.192702	0	0.0111253	0.198211	0	0.0197512	0.122807	0	0.122179	0.131579	0	0.0214868	0.245614	0.00236407	0.0968891	0.263158	0.00236407	0.0936586	0.263158	0.00472813	0.0214868	0.280702	0.00472813	0.0968891	0.27193	0.00236407	0.0540738	0.324561
0.95	0.0977872	0	0.00438283	0.122505	0	0.0546264	0.170527	0	0.0267218	0.184322	0	0.0111519	0.189642	0	0.043328	0.192561	0	0.0233199	0.187006	0	0.0274659	0.187147	0	0.00343852	0.198211	0	0.0197512	0.122807	0	0.122179	0.122807	0	0.0124054	0.22807	0.00236407	0.101542	0.263158	0	0.0936586	0.263158	0.00472813	0.0214868	0.27193	0.00472813	0.0868377	0.27193	0.00236407	0.0540738	0.324561
1	0.0921846	0	0.00684344	0.122505	0	0.0546264	0.164925	0	0.0282595	0.184322	0	0.0111519	0.189642	0	0.043328	0.192561	0	0.0233199	0.184228	0	0.0236374	0.187147	0	0.00343852	0.189831	0	0.0197996	0.122807	0	0.122179	0.114035	0	0.0248108	0.219298	0.00236407	0.110261	0.236842	0	0.0936586	0.245614	0.00236407	0.0328216	0.27193	0.00472813	0.0868377	0.27193	0.00236407	0.0540738	0.324561
1.05	0.0893597	0	0.00754589	0.119727	0	0.0542155	0.1621	0	0.0263249	0.181544	0	0.0138415	0.186817	0	0.0468896	0.192561	0	0.0233199	0.181403	0	0.0265673	0.184322	0	0.00563676	0.189831	0	0.0197996	0.114035	0	0.110261	0.105263	0	0.0372161	0.219298	0	0.110261	0.219298	0	0.0894565	0.245614	0	0.0328216	0.254386	0.00472813	0.0690702	0.27193	0	0.0540738	0.324561
1.1	0.0838041	0	0.00683664	0.116949	0	0.0510038	0.148023	0	0.0206031	0.175989	0	0.0136799	0.186817	0	0.0468896	0.192561	0	0.0233199	0.181403	0	0.0265673	0.184322	0	0.00563676	0.189831	0	0.0197996	0.114035	0	0.110261	0.105263	0	0.0372161	0.219298	0	0.110261	0.219298	0	0.0894565	0.245614	0	0.0328216	0.245614	0.00236407	0.0656431	0.263158	0	0.0644603	0.315789
1.15	0.0782015	0	0.0102971	0.116949	0	0.0510038	0.148023	0	0.0206031	0.173211	0	0.0107458	0.186817	0	0.0468896	0.189736	0	0.027166	0.178625	0	0.0229204	0.184322	0	0.00563676	0.189831	0	0.0197996	0.114035	0	0.110261	0.0964912	0	0.0496215	0.210526	0	0.0984647	0.201754	0	0.0813475	0.245614	0	0.0328216	0.245614	0.00236407	0.0656431	0.263158	0	0.0644603	0.307018
1.2	0.0725989	0	0.00760442	0.114124	0	0.0546882	0.148023	0	0.0206031	0.173211	0	0.0107458	0.186817	0	0.0468896	0.189736	0	0.027166	0.175847	0	0.0236837	0.178672	0	0.0129395	0.187006	0	0.0228668	0.105263	0	0.0984647	0.0964912	0	0.0496215	0.192982	0	0.110261	0.192982	0	0.0690702	0.245614	0	0.0328216	0.245614	0	0.0656431	0.263158	0	0.0644603	0.289474
1.25	0.0725989	0	0.00760442	0.103013	0	0.0474899	0.145198	0	0.0215126	0.173211	0	0.0107458	0.18404	0	0.0436961	0.186959	0	0.0263895	0.17307	0	0.025047	0.178672	0	0.0129395	0.187006	0	0.0228668	0.105263	0	0.0984647	0.0964912	0	0.0496215	0.192982	0	0.110261	0.192982	0	0.0690702	0.219298	0	0.0540738	0.245614	0	0.0656431	0.263158	0	0.0644603	0.280702
1.3	0.0698211	0	0.0103061	0.100235	0	0.0473409	0.14242	0	0.017682	0.173211	0	0.0107458	0.181262	0	0.0406316	0.184181	0	0.0261855	0.17307	0	0.025047	0.178672	0	0.0129395	0.184181	0	0.0261855	0.0964912	0	0.0868377	0.0964912	0	0.0496215	0.192982	0	0.110261	0.192982	0	0.0690702	0.219298	0	0.0540738	0.236842	0	0.0568486	0.263158	0	0.0644603	0.27193
1.35	0.0698211	0	0.0103061	0.0974576	0	0.0475174	0.139595	0	0.019162	0.170433	0	0.0146136	0.181262	0	0.0406316	0.181356	0	0.0296713	0.17307	0	0.025047	0.178672	0	0.0129395	0.184181	0	0.0261855	0.0877193	0	0.075459	0.0877193	0	0.0447282	0.192982	0	0.110261	0.192982	0	0.0690702	0.210526	0	0.0568486	0.236842	0	0.0568486	0.254386	0	0.0656431	0.27193
1.4	0.0698211	0	0.0103061	0.0946798	0	0.0480157	0.136817	0	0.0152387	0.164831	0	0.0107252	0.181262	0	0.0406316	0.170198	0	0.0298008	0.17307	0	0.025047	0.178672	0	0.0129395	0.184181	0	0.0261855	0.0877193	0	0.075459	0.0877193	0	0.0447282	0.175439	0	0.108148	0.192982	0	0.0690702	0.201754	0	0.0447282	0.22807	0	0.0496215	0.254386	0	0.0656431	0.263158
1.45	0.0642655	0	0.00421999	0.0891243	0	0.0450594	0.133992	0	0.0174061	0.164831	0	0.0107252	0.181262	0	0.0406316	0.170198	0	0.0298008	0.17307	0	0.025047	0.178672	0	0.0129395	0.181403	0	0.0265673	0.0877193	0	0.075459	0.0877193	0	0.0447282	0.166667	0	0.110261	0.192982	0	0.0690702	0.184211	0	0.0568486	0.219298	0	0.0620269	0.254386	0	0.0656431	0.254386
1.5	0.0614878	0	0.00446103	0.0891243	0	0.0450594	0.133992	0	0.0174061	0.159181	0	0.0112339	0.178437	0	0.044416	0.170198	0	0.0298008	0.17307	0	0.025047	0.178672	0	0.0129395	0.181403	0	0.0265673	0.0789474	0	0.0774716	0.0789474	0	0.0429735	0.166667	0	0.110261	0.192982	0	0.0690702	0.184211	0	0.0568486	0.219298	0	0.0620269	0.254386	0	0.0656431	0.254386
1.55	0.0586629	0	0.000466078	0.0863465	0	0.0413229	0.131215	0	0.0191928	0.156356	0	0.0134039	0.178437	0	0.044416	0.170198	0	0.0298008	0.17307	0	0.025047	0.178672	0	0.0129395	0.181403	0	0.0265673	0.0701754	0	0.0813475	0.0701754	0	0.0328216	0.166667	0	0.110261	0.184211	0	0.0568486	0.175439	0	0.0447282	0.210526	0	0.0568486	0.254386	0	0.0656431	0.254386
1.6	0.0586629	0	0.000466078	0.0863465	0	0.0413229	0.128437	0	0.021555	0.153531	0	0.0162804	0.178437	0	0.044416	0.170198	0	0.0298008	0.17307	0	0.025047	0.175847	0	0.0168267	0.181403	0	0.0265673	0.0701754	0	0.0813475	0.0701754	0	0.0328216	0.157895	0	0.113697	0.184211	0	0.0568486	0.175439	0	0.0447282	0.210526	0	0.0568486	0.254386	0	0.0656431	0.254386
1.65	0.0558851	0	0.00418094	0.0835687	0	0.0376255	0.128437	0	0.021555	0.150753	0	0.0173234	0.178437	0	0.044416	0.170198	0	0.0298008	0.17307	0	0.025047	0.17307	0	0.0160306	0.181403	0	0.0265673	0.0614035	0	0.0868377	0.0701754	0	0.0328216	0.157895	0	0.113697	0.166667	0	0.0496215	0.175439	0	0.0447282	0.201754	0	0.0540738	0.245614	0	0.0540738	0.245614
1.7	0.0558851	0	0.00418094	0.0835687	0	0.0376255	0.128437	0	0.021555	0.147928	0	0.0200427	0.170056	0	0.0444793	0.170198	0	0.0298008	0.17307	0	0.025047	0.17307	0	0.0160306	0.181403	0	0.0265673	0.0614035	0	0.0868377	0.0614035	0	0.0447282	0.157895	0	0.113697	0.166667	0	0.0496215	0.175439	0	0.0447282	0.192982	0	0.0447282	0.245614	0	0.0540738	0.245614
1.75	0.0531073	0	0.00809984	0.0752354	0	0.0269288	0.128437	0	0.021555	0.145151	0	0.0163323	0.164501	0	0.039016	0.164642	0	0.0229366	0.17307	0	0.025047	0.17307	0	0.0160306	0.181403	0	0.0265673	0.0614035	0	0.0868377	0.0614035	0	0.0447282	0.157895	0	0.113697	0.157895	0	0.0568486	0.175439	0	0.0447282	0.192982	0	0.0447282	0.245614	0	0.0540738	0.236842
1.8	0.0475047	0	0.0104763	0.0724576	0	0.0235948	0.128437	0	0.021555	0.142373	0	0.0127531	0.164501	0	0.039016	0.161817	0	0.0265738	0.164736	0	0.0133609	0.17307	0	0.0160306	0.181403	0	0.0265673	0.0614035	0	0.0868377	0.0526316	0	0.0429735	0.157895	0	0.113697	0.157895	0	0.0568486	0.175439	0	0.0447282	0.184211	0	0.0568486	0.236842	0	0.0568486	0.236842
1.85	0.0446798	0	0.0103357	0.0724576	0	0.0235948	0.122834	0	0.0192237	0.139548	0	0.0162722	0.161676	0	0.0429554	0.161817	0	0.0265738	0.161959	0	0.0151498	0.17307	0	0.0160306	0.1758	0	0.0303339	0.0614035	0	0.0868377	0.0526316	0	0.0429735	0.149123	0	0.11834	0.157895	0	0.0568486	0.175439	0	0.0447282	0.184211	0	0.0568486	0.22807	0	0.0447282	0.22807
1.9	0.0446798	0	0.0103357	0.0724576	0	0.0235948	0.122834	0	0.0192237	0.13677	0	0.0163843	0.153296	0	0.0446061	0.161817	0	0.0265738	0.161959	0	0.0151498	0.17307	0	0.0160306	0.172976	0	0.0333974	0.0526316	0	0.0744323	0.0526316	0	0.0429735	0.149123	0	0.11834	0.149123	0	0.0620269	0.166667	0	0.0328216	0.184211	0	0.0568486	0.210526	0	0.0429735	0.22807
1.95	0.0446798	0	0.0103357	0.0669021	0	0.0201248	0.122834	0	0.0192237	0.13677	0	0.0163843	0.150518	0	0.0417812	0.161817	0	0.0265738	0.161959	0	0.0151498	0.170292	0	0.0130037	0.172976	0	0.0333974	0.0526316	0	0.0744323	0.0526316	0	0.0429735	0.149123	0	0.11834	0.140351	0	0.0690702	0.166667	0	0.0328216	0.184211	0	0.0568486	0.201754	0	0.0328216	0.210526
2	0.0446798	0	0.0103357	0.0585217	0	0.0177406	0.117232	0	0.0174894	0.13677	0	0.0163843	0.14774	0	0.0391471	0.161817	0	0.0265738	0.161959	0	0.0151498	0.170292	0	0.0130037	0.172976	0	0.0333974	0.0526316	0	0.0744323	0.0526316	0	0.0429735	0.149123	0	0.11834	0.140351	0	0.0690702	0.166667	0	0.0328216	0.184211	0	0.0568486	0.201754	0	0.0328216	0.210526
2.05	0.0446798	0	0.0103357	0.0585217	0	0.0177406	0.114407	0	0.020239	0.128343	0	0.023243	0.14774	0	0.0391471	0.156215	0	0.029849	0.161959	0	0.0151498	0.170292	0	0.0130037	0.172976	0	0.0333974	0.0526316	0	0.0744323	0.0438596	0	0.0447282	0.149123	0	0.11834	0.140351	0	0.0690702	0.166667	0	0.0328216	0.184211	0	0.0568486	0.201754	0	0.0328216	0.201754
2.1	0.0446798	0	0.0103357	0.0557439	0	0.0168793	0.111582	0	0.0233511	0.128343	0	0.023243	0.14774	0	0.0391471	0.156215	0	0.029849	0.159181	0	0.0112339	0.170292	0	0.0130037	0.172976	0	0.0333974	0.0526316	0	0.0744323	0.0438596	0	0.0447282	0.149123	0	0.11834	0.122807	0	0.0656431	0.166667	0	0.0328216	0.175439	0	0.0540738	0.192982	0	0.0328216	0.192982
2.15	0.0446798	0	0.0103357	0.0529661	0	0.0139056	0.111582	0	0.0233511	0.128343	0	0.023243	0.144915	0	0.0430869	0.150612	0	0.0303639	0.156356	0	0.0134039	0.170292	0	0.0130037	0.172976	0	0.0333974	0.0526316	0	0.0744323	0.0438596	0	0.0447282	0.140351	0	0.105992	0.114035	0	0.0540738	0.166667	0	0.0328216	0.166667	0	0.0656431	0.184211	0	0.0372161	0.192982
2.2	0.0446798	0	0.0103357	0.0529661	0	0.0139056	0.108804	0	0.0240573	0.125565	0	0.0239633	0.142137	0	0.0418458	0.147834	0	0.0299082	0.153531	0	0.0162804	0.167514	0	0.0105866	0.172976	0	0.0333974	0.0526316	0	0.0744323	0.0438596	0	0.0447282	0.140351	0	0.105992	0.114035	0	0.0540738	0.157895	0	0.0214868	0.166667	0	0.0656431	0.175439	0	0.0447282	0.184211
2.25	0.0446798	0	0.0103357	0.0529661	0	0.0139056	0.106026	0	0.0202884	0.125565	0	0.0239633	0.142137	0	0.0418458	0.147834	0	0.0299082	0.153531	0	0.0162804	0.161959	0	0.00665826	0.172976	0	0.0333974	0.0526316	0	0.0744323	0.0438596	0	0.0447282	0.140351	0	0.105992	0.114035	0	0.0540738	0.157895	0	0.0214868	0.166667	0	0.0656431	0.175439	0	0.0447282	0.184211
2.3	0.0446798	0	0.0103357	0.0501883	0	0.0133783	0.103249	0	0.0214599	0.125565	0	0.0239633	0.13936	0	0.0409454	0.142279	0	0.0305314	0.153531	0	0.0162804	0.161959	0	0.00665826	0.170151	0	0.0366407	0.0526316	0	0.0744323	0.0438596	0	0.0447282	0.140351	0	0.105992	0.114035	0	0.0540738	0.149123	0	0.0248108	0.166667	0	0.0656431	0.166667	0	0.0496215	0.184211
2.35	0.0446798	0	0.0103357	0.0501883	0	0.0133783	0.103249	0	0.0214599	0.122787	0	0.0201898	0.133757	0	0.0440643	0.142279	0	0.0305314	0.150706	0	0.0195539	0.161959	0	0.00665826	0.170151	0	0.0366407	0.0526316	0	0.0744323	0.0438596	0	0.0447282	0.131579	0	0.0936586	0.114035	0	0.0540738	0.149123	0	0.0248108	0.166667	0	0.0656431	0.157895	0	0.0372161	0.184211
2.4	0.0446798	0	0.0103357	0.0501883	0	0.0133783	0.103249	0	0.0214599	0.122787	0	0.0201898	0.133757	0	0.0440643	0.136676	0	0.0343361	0.147881	0	0.0230559	0.156403	0	0.00272988	0.170151	0	0.0366407	0.0526316	0	0.0744323	0.0438596	0	0.0447282	0.131579	0	0.0936586	0.114035	0	0.0540738	0.140351	0	0.0124054	0.166667	0	0.0656431	0.157895	0	0.0372161	0.175439
2.45	0.0446798	0	0.0103357	0.0474105	0	0.0101422	0.103249	0	0.0214599	0.114407	0	0.020239	0.133757	0	0.0440643	0.136676	0	0.0343361	0.145104	0	0.0199085	0.153625	0	0.00348717	0.170151	0	0.0366407	0.0526316	0	0.0744323	0.0438596	0	0.0447282	0.122807	0	0.0813475	0.114035	0	0.0540738	0.140351	0	0.0124054	0.166667	0	0.0656431	0.157895	0	0.0372161	0.175439
2.5	0.0419021	0	0.00681228	0.0474105	0	0.0101422	0.103249	0	0.0214599	0.114407	0	0.020239	0.133757	0	0.0440643	0.136676	0	0.0343361	0.145104	0	0.0199085	0.153625	0	0.00348717	0.170151	0	0.0366407	0.0526316	0	0.0744323	0.0438596	0	0.0447282	0.122807	0	0.0813475	0.114035	0	0.0540738	0.140351	0	0.0124054	0.166667	0	0.0656431	0.157895	0	0.0372161	0.166667
2.55	0.0419021	0	0.00681228	0.0474105	0	0.0101422	0.100424	0	0.0241044	0.114407	0	0.020239	0.130979	0	0.0410082	0.136676	0	0.0343361	0.142326	0	0.0196107	0.153625	0	0.00348717	0.170151	0	0.0366407	0.0526316	0	0.0744323	0.0438596	0	0.0447282	0.122807	0	0.0813475	0.114035	0	0.0540738	0.140351	0	0.0124054	0.157895	0	0.0644603	0.157895	0	0.0372161	0.166667
2.6	0.0390772	0	0.00772702	0.0474105	0	0.0101422	0.097646	0	0.0203378	0.114407	0	0.020239	0.130979	0	0.0410082	0.133898	0	0.030581	0.142326	0	0.0196107	0.153625	0	0.00348717	0.170151	0	0.0366407	0.0526316	0	0.0744323	0.0438596	0	0.0447282	0.122807	0	0.0813475	0.114035	0	0.0540738	0.122807	0	0.0328216	0.149123	0	0.0540738	0.157895	0	0.0372161	0.166667
2.65	0.0362524	0	0.0102433	0.0474105	0	0.0101422	0.0948682	0	0.0215006	0.108851	0	0.0175313	0.130979	0	0.0410082	0.131121	0	0.0316238	0.142326	0	0.0196107	0.153625	0	0.00348717	0.170151	0	0.0366407	0.0526316	0	0.0744323	0.0438596	0	0.0447282	0.122807	0	0.0813475	0.114035	0	0.0540738	0.122807	0	0.0328216	0.140351	0	0.0656431	0.157895	0	0.0372161	0.166667
2.7	0.0334746	0	0.0066319	0.0474105	0	0.0101422	0.0948682	0	0.0215006	0.108851	0	0.0175313	0.128202	0	0.0404689	0.131121	0	0.0316238	0.13677	0	0.0212986	0.150847	0	0.00690888	0.164595	0	0.0297897	0.0526316	0	0.0744323	0.0438596	0	0.0447282	0.122807	0	0.0813475	0.114035	0	0.0540738	0.122807	0	0.0328216	0.140351	0	0.0656431	0.157895	0	0.0372161	0.157895
2.75	0.0306968	0	0.00372862	0.0474105	0	0.0101422	0.0948682	0	0.0215006	0.106073	0	0.0136663	0.128202	0	0.0404689	0.128296	0	0.0343841	0.13677	0	0.0212986	0.14242	0	0.0112902	0.164595	0	0.0297897	0.0526316	0	0.0744323	0.0438596	0	0.0447282	0.122807	0	0.0813475	0.114035	0	0.0540738	0.122807	0	0.0328216	0.140351	0	0.0656431	0.157895	0	0.0372161	0.157895
2.8	0.0306968	0	0.00372862	0.0474105	0	0.0101422	0.0892655	0	0.0203873	0.100471	0	0.0175734	0.128202	0	0.0404689	0.128296	0	0.0343841	0.13677	0	0.0212986	0.139642	0	0.00738196	0.161817	0	0.0298555	0.0526316	0	0.0744323	0.0438596	0	0.0447282	0.114035	0	0.0690702	0.114035	0	0.0540738	0.122807	0	0.0328216	0.140351	0	0.0656431	0.157895	0	0.0372161	0.157895
2.85	0.0251412	0	0.000199748	0.0474105	0	0.0101422	0.0864878	0	0.0166987	0.097693	0	0.0137107	0.125424	0	0.040307	0.128296	0	0.0343841	0.133992	0	0.0231182	0.139642	0	0.00738196	0.15904	0	0.0263564	0.0438596	0	0.0620269	0.0438596	0	0.0447282	0.114035	0	0.0690702	0.114035	0	0.0540738	0.122807	0	0.0328216	0.140351	0	0.0656431	0.149123	0	0.0248108	0.149123
2.9	0.0223635	0	0.00403196	0.0474105	0	0.0101422	0.08371	0	0.0131497	0.097693	0	0.0137107	0.125424	0	0.040307	0.128296	0	0.0343841	0.133992	0	0.0231182	0.136864	0	0.00351881	0.15904	0	0.0263564	0.0438596	0	0.0620269	0.0438596	0	0.0447282	0.114035	0	0.0690702	0.114035	0	0.0540738	0.114035	0	0.0248108	0.140351	0	0.0656431	0.149123	0	0.0248108	0.140351
2.95	0.0223635	0	0.00403196	0.0474105	0	0.0101422	0.0809322	0	0.00989171	0.097693	0	0.0137107	0.122646	0	0.0369413	0.125518	0	0.035529	0.133992	0	0.0231182	0.136864	0	0.00351881	0.156215	0	0.029849	0.0438596	0	0.0620269	0.0438596	0	0.0447282	0.114035	0	0.0690702	0.114035	0	0.0540738	0.105263	0	0.0214868	0.140351	0	0.0656431	0.140351	0	0.0328216	0.140351
3	0.0223635	0	0.00403196	0.0474105	0	0.0101422	0.0809322	0	0.00989171	0.097693	0	0.0137107	0.122646	0	0.0369413	0.125518	0	0.035529	0.133992	0	0.0231182	0.136864	0	0.00351881	0.156215	0	0.029849	0.0438596	0	0.0620269	0.0438596	0	0.0447282	0.105263	0	0.0744323	0.114035	0	0.0540738	0.105263	0	0.0214868	0.140351	0	0.0656431	0.140351	0	0.0328216	0.140351
3.05	0.0223635	0	0.00403196	0.0474105	0	0.0101422	0.0781544	0	0.00732408	0.097693	0	0.0137107	0.122646	0	0.0369413	0.12274	0	0.0316676	0.133992	0	0.0231182	0.136864	0	0.00351881	0.150659	0	0.0236385	0.0438596	0	0.0620269	0.0438596	0	0.0447282	0.105263	0	0.0744323	0.114035	0	0.0540738	0.105263	0	0.0214868	0.131579	0	0.0568486	0.140351	0	0.0328216	0.140351
3.1	0.0223635	0	0.00403196	0.0474105	0	0.0101422	0.0781544	0	0.00732408	0.097693	0	0.0137107	0.11709	0	0.0374197	0.12274	0	0.0316676	0.131215	0	0.0254193	0.136864	0	0.00351881	0.150659	0	0.0236385	0.0438596	0	0.0620269	0.0438596	0	0.0447282	0.105263	0	0.0744323	0.114035	0	0.0540738	0.105263	0	0.0214868	0.122807	0	0.0496215	0.140351	0	0.0328216	0.140351
3.15	0.0223635	0	0.00403196	0.0474105	0	0.0101422	0.0781544	0	0.00732408	0.0921375	0	0.00623641	0.11709	0	0.0374197	0.119915	0	0.0344322	0.131215	0	0.0254193	0.136864	0	0.00351881	0.147881	0	0.0209519	0.0438596	0	0.0620269	0.0438596	0	0.0447282	0.105263	0	0.0744323	0.114035	0	0.0540738	0.105263	0	0.0214868	0.114035	0	0.0447282	0.140351	0	0.0328216	0.140351
3.2	0.0223635	0	0.00403196	0.0474105	0	0.0101422	0.0753766	0	0.00634843	0.0893597	0	0.00326255	0.11709	0	0.0374197	0.119915	0	0.0344322	0.128437	0	0.021555	0.136864	0	0.00351881	0.145104	0	0.0187097	0.0350877	0	0.0496215	0.0438596	0	0.0447282	0.105263	0	0.0744323	0.114035	0	0.0540738	0.105263	0	0.0214868	0.114035	0	0.0447282	0.140351	0	0.0328216	0.140351
3.25	0.0223635	0	0.00403196	0.0474105	0	0.0101422	0.069774	0	0.00739066	0.0893597	0	0.00326255	0.111535	0	0.0344803	0.119915	0	0.0344322	0.128437	0	0.021555	0.134087	0	0.00688703	0.145104	0	0.0187097	0.0350877	0	0.0496215	0.0350877	0	0.0496215	0.105263	0	0.0744323	0.114035	0	0.0540738	0.105263	0	0.0214868	0.114035	0	0.0447282	0.140351	0	0.0328216	0.140351
3.3	0.0167137	0	0.00674656	0.0474105	0	0.0101422	0.0669962	0	0.00640474	0.0865819	0	0.0036414	0.108757	0	0.0356147	0.119915	0	0.0344322	0.128437	0	0.021555	0.134087	0	0.00688703	0.145104	0	0.0187097	0.0263158	0	0.0372161	0.0350877	0	0.0496215	0.105263	0	0.0744323	0.114035	0	0.0540738	0.105263	0	0.0214868	0.114035	0	0.0447282	0.131579	0	0.0372161	0.140351
3.35	0.0167137	0	0.00674656	0.0446328	0	0.0101937	0.0669962	0	0.00640474	0.0837571	0	0.00629232	0.108757	0	0.0356147	0.119915	0	0.0344322	0.128437	0	0.021555	0.134087	0	0.00688703	0.145104	0	0.0187097	0.0263158	0	0.0372161	0.0350877	0	0.0496215	0.105263	0	0.0744323	0.105263	0	0.0429735	0.105263	0	0.0214868	0.114035	0	0.0447282	0.131579	0	0.0372161	0.140351
3.4	0.0167137	0	0.00674656	0.0446328	0	0.0101937	0.0669962	0	0.00640474	0.0837571	0	0.00629232	0.108757	0	0.0356147	0.117137	0	0.0306803	0.128437	0	0.021555	0.134087	0	0.00688703	0.142326	0	0.0170876	0.0263158	0	0.0372161	0.0350877	0	0.0496215	0.105263	0	0.0744323	0.105263	0	0.0429735	0.105263	0	0.0214868	0.114035	0	0.0447282	0.131579	0	0.0372161	0.140351
3.45	0.0167137	0	0.00674656	0.0446328	0	0.0101937	0.0641714	0	0.0100169	0.0837571	0	0.00629232	0.108757	0	0.0356147	0.117137	0	0.0306803	0.125659	0	0.0243256	0.134087	0	0.00688703	0.142326	0	0.0170876	0.0263158	0	0.0372161	0.0350877	0	0.0496215	0.105263	0	0.0744323	0.0964912	0	0.0447282	0.105263	0	0.0214868	0.114035	0	0.0447282	0.131579	0	0.0372161	0.131579
3.5	0.0167137	0	0.00674656	0.0446328	0	0.0101937	0.0641714	0	0.0100169	0.0781544	0	0.00732408	0.108757	0	0.0356147	0.117137	0	0.0306803	0.125659	0	0.0243256	0.131309	0	0.00455543	0.142326	0	0.0170876	0.0263158	0	0.0372161	0.0350877	0	0.0496215	0.105263	0	0.0744323	0.0964912	0	0.0447282	0.105263	0	0.0214868	0.105263	0	0.0429735	0.131579	0	0.0372161	0.131579
3.55	0.0167137	0	0.00674656	0.0418079	0	0.0134357	0.0641714	0	0.0100169	0.0753766	0	0.00634843	0.105979	0	0.037132	0.117137	0	0.0306803	0.125659	0	0.0243256	0.131309	0	0.00455543	0.142326	0	0.0170876	0.0263158	0	0.0372161	0.0350877	0	0.0496215	0.105263	0	0.0744323	0.0964912	0	0.0447282	0.105263	0	0.0214868	0.105263	0	0.0429735	0.131579	0	0.0372161	0.131579
3.6	0.0167137	0	0.00674656	0.0389831	0	0.0170013	0.0641714	0	0.0100169	0.0725989	0	0.00339571	0.105979	0	0.037132	0.117137	0	0.0306803	0.122834	0	0.0254426	0.128531	0	0.00499369	0.136723	0	0.0187763	0.0263158	0	0.0372161	0.0350877	0	0.0496215	0.105263	0	0.0744323	0.0877193	0	0.0496215	0.105263	0	0.0214868	0.105263	0	0.0429735	0.131579	0	0.0372161	0.131579
3.65	0.0167137	0	0.00674656	0.0389831	0	0.0170013	0.0641714	0	0.0100169	0.0725989	0	0.00339571	0.105979	0	0.037132	0.117137	0	0.0306803	0.122834	0	0.0254426	0.128531	0	0.00499369	0.136723	0	0.0187763	0.0263158	0	0.0372161	0.0350877	0	0.0496215	0.105263	0	0.0744323	0.0877193	0	0.0496215	0.105263	0	0.0214868	0.105263	0	0.0429735	0.131579	0	0.0372161	0.131579
3.7	0.0167137	0	0.00674656	0.0362053	0	0.0140347	0.0641714	0	0.0100169	0.0725989	0	0.00339571	0.105979	0	0.037132	0.114313	0	0.0337675	0.120056	0	0.0215764	0.128531	0	0.00499369	0.136723	0	0.0187763	0.0263158	0	0.0372161	0.0350877	0	0.0496215	0.0964912	0	0.0813475	0.0877193	0	0.0496215	0.105263	0	0.0214868	0.105263	0	0.0429735	0.131579	0	0.0372161	0.131579
3.75	0.0167137	0	0.00674656	0.0306497	0	0.0140719	0.0585687	0	0.013321	0.0725989	0	0.00339571	0.100377	0	0.0356577	0.114313	0	0.0337675	0.120056	0	0.0215764	0.128531	0	0.00499369	0.136723	0	0.0187763	0.0263158	0	0.0372161	0.0350877	0	0.0496215	0.0964912	0	0.0813475	0.0877193	0	0.0496215	0.105263	0	0.0214868	0.105263	0	0.0429735	0.131579	0	0.0372161	0.131579
3.8	0.0167137	0	0.00674656	0.0278719	0	0.0102932	0.0585687	0	0.013321	0.0698211	0	0.00369098	0.100377	0	0.0356577	0.111535	0	0.0301847	0.117232	0	0.0231811	0.128531	0	0.00499369	0.136723	0	0.0187763	0.0263158	0	0.0372161	0.0350877	0	0.0496215	0.0964912	0	0.0813475	0.0877193	0	0.0496215	0.105263	0	0.0214868	0.105263	0	0.0429735	0.131579	0	0.0372161	0.131579
3.85	0.0167137	0	0.00674656	0.0278719	0	0.0102932	0.0585687	0	0.013321	0.0669962	0	0.00640474	0.100377	0	0.0356577	0.108757	0	0.03073	0.114454	0	0.0192548	0.125706	0	0.000998738	0.136723	0	0.0187763	0.0263158	0	0.0372161	0.0350877	0	0.0496215	0.0964912	0	0.0813475	0.0789474	0	0.0372161	0.0964912	0	0.0328216	0.105263	0	0.0429735	0.131579	0	0.0372161	0.131579
3.9	0.00838041	0	0.00680446	0.0250942	0	0.00668915	0.0585687	0	0.013321	0.0669962	0	0.00640474	0.0975989	0	0.0317996	0.108757	0	0.03073	0.111676	0	0.0215981	0.122928	0	0.00451143	0.136723	0	0.0187763	0.0263158	0	0.0372161	0.0350877	0	0.0496215	0.0964912	0	0.0813475	0.0789474	0	0.0372161	0.0964912	0	0.0328216	0.105263	0	0.0429735	0.122807	0	0.0447282	0.131579
3.95	0.00838041	0	0.00680446	0.0223164	0	0.00379521	0.0585687	0	0.013321	0.0669962	0	0.00640474	0.0975989	0	0.0317996	0.108757	0	0.03073	0.111676	0	0.0215981	0.122928	0	0.00451143	0.136723	0	0.0187763	0.0263158	0	0.0372161	0.0350877	0	0.0496215	0.0877193	0	0.0690702	0.0789474	0	0.0372161	0.0964912	0	0.0328216	0.105263	0	0.0429735	0.122807	0	0.0447282	0.131579
4	0.00838041	0	0.00680446	0.0223164	0	0.00379521	0.0585687	0	0.013321	0.0669962	0	0.00640474	0.0975989	0	0.0317996	0.105979	0	0.0270303	0.108898	0	0.0177566	0.122928	0	0.00451143	0.136723	0	0.0187763	0.0263158	0	0.0372161	0.0350877	0	0.0496215	0.0877193	0	0.0690702	0.0701754	0	0.0248108	0.0964912	0	0.0328216	0.105263	0	0.0429735	0.122807	0	0.0447282	0.131579
4.05	0.00277778	0	0.00392837	0.0223164	0	0.00379521	0.0557439	0	0.0168793	0.0669962	0	0.00640474	0.0948211	0	0.0279612	0.105979	0	0.0270303	0.108898	0	0.0177566	0.122928	0	0.00451143	0.133945	0	0.0171529	0.0263158	0	0.0372161	0.0350877	0	0.0496215	0.0877193	0	0.0690702	0.0701754	0	0.0248108	0.0964912	0	0.0328216	0.105263	0	0.0429735	0.114035	0	0.0328216	0.131579
4.1	0.00277778	0	0.00392837	0.0223164	0	0.00379521	0.0557439	0	0.0168793	0.0642185	0	0.00763438	0.0864878	0	0.0272362	0.103154	0	0.0302397	0.108898	0	0.0177566	0.122928	0	0.00451143	0.133945	0	0.0171529	0.0263158	0	0.0372161	0.0350877	0	0.0496215	0.0877193	0	0.0690702	0.0701754	0	0.0248108	0.0964912	0	0.0328216	0.105263	0	0.0429735	0.105263	0	0.0214868	0.131579
4.15	0.00277778	0	0.00392837	0.0223164	0	0.00379521	0.0557439	0	0.0168793	0.0642185	0	0.00763438	0.0864878	0	0.0272362	0.100377	0	0.0267566	0.106121	0	0.0139635	0.122928	0	0.00451143	0.133945	0	0.0171529	0.0263158	0	0.0372161	0.0350877	0	0.0496215	0.0877193	0	0.0690702	0.0701754	0	0.0248108	0.0964912	0	0.0328216	0.105263	0	0.0429735	0.105263	0	0.0214868	0.131579
4.2	0.00277778	0	0.00392837	0.0194915	0	0.00779016	0.0557439	0	0.0168793	0.0642185	0	0.00763438	0.08371	0	0.0233085	0.100377	0	0.0267566	0.106121	0	0.0139635	0.122928	0	0.00451143	0.133945	0	0.0171529	0.0263158	0	0.0372161	0.0350877	0	0.0496215	0.0877193	0	0.0690702	0.0701754	0	0.0248108	0.0964912	0	0.0328216	0.105263	0	0.0429735	0.105263	0	0.0214868	0.131579
4.25	0.00277778	0	0.00392837	0.0194915	0	0.00779016	0.0557439	0	0.0168793	0.0614407	0	0.0103156	0.08371	0	0.0233085	0.100377	0	0.0267566	0.106121	0	0.0139635	0.122928	0	0.00451143	0.133945	0	0.0171529	0.0175439	0	0.0248108	0.0263158	0	0.0372161	0.0877193	0	0.0690702	0.0701754	0	0.0248108	0.0964912	0	0.0328216	0.105263	0	0.0429735	0.105263	0	0.0214868	0.131579
4.3	0.00277778	0	0.00392837	0.0194915	0	0.00779016	0.0529661	0	0.0139056	0.0614407	0	0.0103156	0.08371	0	0.0233085	0.0975989	0	0.0234148	0.106121	0	0.0139635	0.122928	0	0.00451143	0.131168	0	0.0148479	0.0175439	0	0.0248108	0.0263158	0	0.0372161	0.0877193	0	0.0690702	0.0614035	0	0.0328216	0.0877193	0	0.0328216	0.105263	0	0.0429735	0.105263	0	0.0214868	0.131579
4.35	0.00277778	0	0.00392837	0.0194915	0	0.00779016	0.0529661	0	0.0139056	0.0586629	0	0.00682008	0.08371	0	0.0233085	0.094774	0	0.0270664	0.103296	0	0.0153604	0.120104	0	0.00355516	0.131168	0	0.0148479	0.0175439	0	0.0248108	0.0263158	0	0.0372161	0.0877193	0	0.0690702	0.0614035	0	0.0328216	0.0877193	0	0.0328216	0.105263	0	0.0429735	0.105263	0	0.0214868	0.122807
4.4	0.00277778	0	0.00392837	0.0194915	0	0.00779016	0.0529661	0	0.0139056	0.0558851	0	0.00418094	0.0809322	0	0.019381	0.094774	0	0.0270664	0.103296	0	0.0153604	0.120104	0	0.00355516	0.131168	0	0.0148479	0.00877193	0	0.0124054	0.0263158	0	0.0372161	0.0877193	0	0.0690702	0.0614035	0	0.0328216	0.0877193	0	0.0328216	0.105263	0	0.0429735	0.105263	0	0.0214868	0.122807
4.45	0.00277778	0	0.00392837	0.0194915	0	0.00779016	0.0529661	0	0.0139056	0.0531073	0	0.00439445	0.0781544	0	0.015454	0.0919962	0	0.0240852	0.103296	0	0.0153604	0.117326	0	0.00686769	0.12839	0	0.0133253	0.00877193	0	0.0124054	0.0263158	0	0.0372161	0.0877193	0	0.0690702	0.0526316	0	0.0214868	0.0877193	0	0.0328216	0.105263	0	0.0429735	0.105263	0	0.0214868	0.122807
4.5	0	0	0	0.0194915	0	0.00779016	0.0529661	0	0.0139056	0.0531073	0	0.00439445	0.0781544	0	0.015454	0.0919962	0	0.0240852	0.103296	0	0.0153604	0.117326	0	0.00686769	0.12839	0	0.0133253	0	0	0	0.0263158	0	0.0372161	0.0877193	0	0.0690702	0.0526316	0	0.0214868	0.0877193	0	0.0328216	0.105263	0	0.0429735	0.105263	0	0.0214868	0.122807
4.55	0	0	0	0.0194915	0	0.00779016	0.0501883	0	0.0115188	0.0531073	0	0.00439445	0.0781544	0	0.015454	0.0919962	0	0.0240852	0.103296	0	0.0153604	0.114548	0	0.0106092	0.12839	0	0.0133253	0	0	0	0.0263158	0	0.0372161	0.0789474	0	0.0568486	0.0526316	0	0.0214868	0.0877193	0	0.0328216	0.105263	0	0.0429735	0.105263	0	0.0214868	0.122807
4.6	0	0	0	0.0194915	0	0.00779016	0.0501883	0	0.0115188	0.0531073	0	0.00439445	0.0753766	0	0.0178348	0.0919962	0	0.0240852	0.103296	0	0.0153604	0.114548	0	0.0106092	0.12839	0	0.0133253	0	0	0	0.0263158	0	0.0372161	0.0701754	0	0.0447282	0.0526316	0	0.0214868	0.0877193	0	0.0328216	0.105263	0	0.0429735	0.105263	0	0.0214868	0.114035
4.65	0	0	0	0.0194915	0	0.00779016	0.0474105	0	0.0101422	0.0531073	0	0.00439445	0.0753766	0	0.0178348	0.0919962	0	0.0240852	0.0977401	0	0.0139785	0.111723	0	0.0102652	0.12839	0	0.0133253	0	0	0	0.0263158	0	0.0372161	0.0701754	0	0.0447282	0.0526316	0	0.0214868	0.0877193	0	0.0328216	0.105263	0	0.0429735	0.105263	0	0.0214868	0.114035
4.7	0	0	0	0.0194915	0	0.00779016	0.0474105	0	0.0101422	0.0531073	0	0.00439445	0.0753766	0	0.0178348	0.0919962	0	0.0240852	0.0977401	0	0.0139785	0.111723	0	0.0102652	0.12839	0	0.0133253	0	0	0	0.0263158	0	0.0372161	0.0701754	0	0.0447282	0.0526316	0	0.0214868	0.0877193	0	0.0328216	0.105263	0	0.0429735	0.105263	0	0.0214868	0.114035
4.75	0	0	0	0.0194915	0	0.00779016	0.0474105	0	0.0101422	0.0531073	0	0.00439445	0.0753766	0	0.0178348	0.0863936	0	0.0253641	0.0977401	0	0.0139785	0.111723	0	0.0102652	0.125565	0	0.0172181	0	0	0	0.0263158	0	0.0372161	0.0614035	0	0.0496215	0.0526316	0	0.0214868	0.0877193	0	0.0328216	0.105263	0	0.0429735	0.105263	0	0.0214868	0.114035
4.8	0	0	0	0.0194915	0	0.00779016	0.0474105	0	0.0101422	0.0531073	0	0.00439445	0.0753766	0	0.0178348	0.0863936	0	0.0253641	0.0949623	0	0.0102803	0.108945	0	0.0136358	0.122787	0	0.0163932	0	0	0	0.0263158	0	0.0372161	0.0614035	0	0.0496215	0.0526316	0	0.0214868	0.0877193	0	0.0328216	0.0964912	0	0.0447282	0.105263	0	0.0214868	0.114035
4.85	0	0	0	0.013936	0	0.00386179	0.0474105	0	0.0101422	0.0531073	0	0.00439445	0.0725989	0	0.0140255	0.0836158	0	0.0241491	0.0921846	0	0.00684344	0.108945	0	0.0136358	0.120009	0	0.0133897	0	0	0	0.0263158	0	0.0372161	0.0614035	0	0.0496215	0.0526316	0	0.0214868	0.0789474	0	0.0372161	0.0964912	0	0.0447282	0.105263	0	0.0214868	0.114035
4.9	0	0	0	0.013936	0	0.00386179	0.0474105	0	0.0101422	0.0531073	0	0.00439445	0.0725989	0	0.0140255	0.0836158	0	0.0241491	0.0921846	0	0.00684344	0.108945	0	0.0136358	0.120009	0	0.0133897	0	0	0	0.0263158	0	0.0372161	0.0614035	0	0.0496215	0.0526316	0	0.0214868	0.0789474	0	0.0372161	0.0964912	0	0.0447282	0.105263	0	0.0214868	0.114035
4.95	0	0	0	0.013936	0	0.00386179	0.0474105	0	0.0101422	0.0531073	0	0.00439445	0.0670433	0	0.0136187	0.0836158	0	0.0241491	0.0921846	0	0.00684344	0.108945	0	0.0136358	0.120009	0	0.0133897	0	0	0	0.0263158	0	0.0372161	0.0614035	0	0.0496215	0.0526316	0	0.0214868	0.0789474	0	0.0372161	0.0964912	0	0.0447282	0.105263	0	0.0214868	0.114035
5	0	0	0	0.013936	0	0.00386179	0.0474105	0	0.0101422	0.0531073	0	0.00439445	0.0670433	0	0.0136187	0.0836158	0	0.0241491	0.0893597	0	0.00754589	0.108945	0	0.0136358	0.120009	0	0.0133897	0	0	0	0.0263158	0	0.0372161	0.0614035	0	0.0496215	0.0526316	0	0.0214868	0.0789474	0	0.0372161	0.0964912	0	0.0447282	0.105263	0	0.0214868	0.114035
5.05	0	0	0	0.013936	0	0.00386179	0.0474105	0	0.0101422	0.0531073	0	0.00439445	0.0670433	0	0.0136187	0.0836158	0	0.0241491	0.0865819	0	0.0102885	0.106168	0	0.0105912	0.120009	0	0.0133897	0	0	0	0.0263158	0	0.0372161	0.0614035	0	0.0496215	0.0526316	0	0.0214868	0.0789474	0	0.0372161	0.0964912	0	0.0447282	0.105263	0	0.0214868	0.105263
5.1	0	0	0	0.013936	0	0.00386179	0.0474105	0	0.0101422	0.0531073	0	0.00439445	0.0670433	0	0.0136187	0.080838	0	0.0235347	0.0865819	0	0.0102885	0.106168	0	0.0105912	0.120009	0	0.0133897	0	0	0	0.0263158	0	0.0372161	0.0614035	0	0.0496215	0.0526316	0	0.0214868	0.0701754	0	0.0248108	0.0964912	0	0.0447282	0.105263	0	0.0214868	0.105263
5.15	0	0	0	0.00833333	0	0.00680414	0.0474105	0	0.0101422	0.0531073	0	0.00439445	0.0670433	0	0.0136187	0.080838	0	0.0235347	0.0865819	0	0.0102885	0.106168	0	0.0105912	0.120009	0	0.0133897	0	0	0	0.0263158	0	0.0372161	0.0614035	0	0.0496215	0.0526316	0	0.0214868	0.0701754	0	0.0248108	0.0964912	0	0.0447282	0.105263	0	0.0214868	0.105263
5.2	0	0	0	0.00555556	0	0.00785674	0.0474105	0	0.0101422	0.0531073	0	0.00439445	0.0670433	0	0.0136187	0.0780132	0	0.0271897	0.0838041	0	0.0136246	0.106168	0	0.0105912	0.120009	0	0.0133897	0	0	0	0.0263158	0	0.0372161	0.0614035	0	0.0496215	0.0526316	0	0.0214868	0.0701754	0	0.0248108	0.0964912	0	0.0447282	0.105263	0	0.0214868	0.105263
5.25	0	0	0	0.00555556	0	0.00785674	0.0474105	0	0.0101422	0.0531073	0	0.00439445	0.0642185	0	0.0140418	0.0724105	0	0.0280694	0.0809793	0	0.0140096	0.106168	0	0.0105912	0.120009	0	0.0133897	0	0	0	0.0263158	0	0.0372161	0.0614035	0	0.0496215	0.0526316	0	0.0214868	0.0701754	0	0.0248108	0.0964912	0	0.0447282	0.105263	0	0.0214868	0.105263
5.3	0	0	0	0.00555556	0	0.00785674	0.0474105	0	0.0101422	0.0531073	0	0.00439445	0.0642185	0	0.0140418	0.0724105	0	0.0280694	0.0809793	0	0.0140096	0.106168	0	0.0105912	0.120009	0	0.0133897	0	0	0	0.0263158	0	0.0372161	0.0526316	0	0.0372161	0.0526316	0	0.0214868	0.0701754	0	0.0248108	0.0964912	0	0.0447282	0.105263	0	0.0214868	0.105263
5.35	0	0	0	0.00555556	0	0.00785674	0.0474105	0	0.0101422	0.0531073	0	0.00439445	0.0642185	0	0.0140418	0.0724105	0	0.0280694	0.0782015	0	0.0102971	0.106168	0	0.0105912	0.117185	0	0.0172834	0	0	0	0.0263158	0	0.0372161	0.0350877	0	0.0328216	0.0438596	0	0.0248108	0.0614035	0	0.0328216	0.0964912	0	0.0447282	0.105263	0	0.0214868	0.105263
5.4	0	0	0	0.00555556	0	0.00785674	0.0474105	0	0.0101422	0.0502825	0	0.000399495	0.0642185	0	0.0140418	0.0724105	0	0.0280694	0.0754237	0	0.0136215	0.100612	0	0.0122409	0.117185	0	0.0172834	0	0	0	0.0263158	0	0.0372161	0.0350877	0	0.0328216	0.0438596	0	0.0248108	0.0614035	0	0.0328216	0.0877193	0	0.0496215	0.105263	0	0.0214868	0.105263
5.45	0	0	0	0.00555556	0	0.00785674	0.0474105	0	0.0101422	0.0502825	0	0.000399495	0.0642185	0	0.0140418	0.0724105	0	0.0280694	0.0754237	0	0.0136215	0.100612	0	0.0122409	0.117185	0	0.0172834	0	0	0	0.0263158	0	0.0372161	0.0263158	0	0.0372161	0.0438596	0	0.0248108	0.0526316	0	0.0372161	0.0877193	0	0.0496215	0.105263	0	0.0214868	0.105263
5.5	0	0	0	0.00555556	0	0.00785674	0.0474105	0	0.0101422	0.0502825	0	0.000399495	0.0642185	0	0.0140418	0.0696328	0	0.0272515	0.0754237	0	0.0136215	0.0978343	0	0.0161637	0.114407	0	0.0149811	0	0	0	0.0263158	0	0.0372161	0.0263158	0	0.0372161	0.0438596	0	0.0248108	0.0526316	0	0.0372161	0.0877193	0	0.0496215	0.105263	0	0.0214868	0.105263
5.55	0	0	0	0.00555556	0	0.00785674	0.0474105	0	0.0101422	0.0502825	0	0.000399495	0.0642185	0	0.0140418	0.0696328	0	0.0272515	0.0754237	0	0.0136215	0.0978343	0	0.0161637	0.114407	0	0.0149811	0	0	0	0.0263158	0	0.0372161	0.0263158	0	0.0372161	0.0438596	0	0.0248108	0.0438596	0	0.0248108	0.0877193	0	0.0496215	0.105263	0	0.0214868	0.105263
5.6	0	0	0	0.00277778	0	0.00392837	0.0474105	0	0.0101422	0.0502825	0	0.000399495	0.0642185	0	0.0140418	0.0696328	0	0.0272515	0.0754237	0	0.0136215	0.0978343	0	0.0161637	0.111582	0	0.018976	0	0	0	0.0263158	0	0.0372161	0.0263158	0	0.0372161	0.0438596	0	0.0248108	0.0438596	0	0.0248108	0.0789474	0	0.0568486	0.105263	0	0.0214868	0.105263
5.65	0	0	0	0.00277778	0	0.00392837	0.0474105	0	0.0101422	0.0502825	0	0.000399495	0.0642185	0	0.0140418	0.066855	0	0.0242769	0.0754237	0	0.0136215	0.0950565	0	0.0147773	0.111582	0	0.018976	0	0	0	0.0263158	0	0.0372161	0.0263158	0	0.0372161	0.0438596	0	0.0248108	0.0438596	0	0.0248108	0.0789474	0	0.0568486	0.0964912	0	0.0124054	0.105263
5.7	0	0	0	0.00277778	0	0.00392837	0.0474105	0	0.0101422	0.0502825	0	0.000399495	0.0614407	0	0.0170762	0.066855	0	0.0242769	0.0725989	0	0.0140255	0.0950565	0	0.0147773	0.111582	0	0.018976	0	0	0	0.0263158	0	0.0372161	0.0263158	0	0.0372161	0.0438596	0	0.0248108	0.0438596	0	0.0248108	0.0789474	0	0.0568486	0.0964912	0	0.0124054	0.105263
5.75	0	0	0	0.00277778	0	0.00392837	0.0474105	0	0.0101422	0.0502825	0	0.000399495	0.0614407	0	0.0170762	0.066855	0	0.0242769	0.0725989	0	0.0140255	0.0922787	0	0.0185802	0.111582	0	0.018976	0	0	0	0.0263158	0	0.0372161	0.0263158	0	0.0372161	0.0438596	0	0.0248108	0.0438596	0	0.0248108	0.0789474	0	0.0568486	0.0877193	0	0.0124054	0.105263
5.8	0	0	0	0.00277778	0	0.00392837	0.0474105	0	0.0101422	0.0502825	0	0.000399495	0.0614407	0	0.0170762	0.066855	0	0.0242769	0.0698211	0	0.0103061	0.0922787	0	0.0185802	0.111582	0	0.018976	0	0	0	0.0263158	0	0.0372161	0.0263158	0	0.0372161	0.0438596	0	0.0248108	0.0350877	0	0.0328216	0.0789474	0	0.0568486	0.0877193	0	0.0124054	0.105263
5.85	0	0	0	0.00277778	0	0.00392837	0.0474105	0	0.0101422	0.0502825	0	0.000399495	0.0586629	0	0.0136163	0.066855	0	0.0242769	0.0670433	0	0.0136187	0.0922787	0	0.0185802	0.108757	0	0.022971	0	0	0	0.0263158	0	0.0372161	0.0263158	0	0.0372161	0.0438596	0	0.0248108	0.0350877	0	0.0328216	0.0789474	0	0.0568486	0.0877193	0	0.0124054	0.105263
5.9	0	0	0	0.00277778	0	0.00392837	0.0474105	0	0.0101422	0.0502825	0	0.000399495	0.0586629	0	0.0136163	0.066855	0	0.0242769	0.0642185	0	0.0140418	0.0922787	0	0.0185802	0.108757	0	0.022971	0	0	0	0.0263158	0	0.0372161	0.0263158	0	0.0372161	0.0438596	0	0.0248108	0.0350877	0	0.0328216	0.0789474	0	0.0568486	0.0877193	0	0.0124054	0.105263
5.95	0	0	0	0.00277778	0	0.00392837	0.0474105	0	0.0101422	0.0474576	0	0.00359546	0.0586629	0	0.0136163	0.066855	0	0.0242769	0.0614407	0	0.0170762	0.0922787	0	0.0185802	0.108757	0	0.022971	0	0	0	0.0263158	0	0.0372161	0.0263158	0	0.0372161	0.0438596	0	0.0248108	0.0350877	0	0.0328216	0.0789474	0	0.0568486	0.0877193	0	0.0124054	0.105263
6	0	0	0	0.00277778	0	0.00392837	0.0474105	0	0.0101422	0.0474576	0	0.00359546	0.0586629	0	0.0136163	0.066855	0	0.0242769	0.0614407	0	0.0170762	0.0922787	0	0.0185802	0.108757	0	0.022971	0	0	0	0.0263158	0	0.0372161	0.0263158	0	0.0372161	0.0350877	0	0.0124054	0.0350877	0	0.0328216	0.0789474	0	0.0568486	0.0877193	0	0.0124054	0.0964912
6.05	0	0	0	0.00277778	0	0.00392837	0.0474105	0	0.0101422	0.0474576	0	0.00359546	0.0586629	0	0.0136163	0.0640301	0	0.028134	0.0614407	0	0.0170762	0.0922787	0	0.0185802	0.108757	0	0.022971	0	0	0	0.0263158	0	0.0372161	0.0263158	0	0.0372161	0.0350877	0	0.0124054	0.0350877	0	0.0328216	0.0789474	0	0.0568486	0.0877193	0	0.0124054	0.0964912
6.1	0	0	0	0.00277778	0	0.00392837	0.0474105	0	0.0101422	0.0474576	0	0.00359546	0.0530603	0	0.0170822	0.0640301	0	0.028134	0.0614407	0	0.0170762	0.0895009	0	0.0178259	0.108757	0	0.022971	0	0	0	0.0263158	0	0.0372161	0.0263158	0	0.0372161	0.0350877	0	0.0124054	0.0350877	0	0.0328216	0.0789474	0	0.0568486	0.0789474	0	0	0.0964912
6.15	0	0	0	0.00277778	0	0.00392837	0.0474105	0	0.0101422	0.0474576	0	0.00359546	0.0530603	0	0.0170822	0.0612524	0	0.0273132	0.0614407	0	0.0170762	0.0895009	0	0.0178259	0.108757	0	0.022971	0	0	0	0.00877193	0	0.0124054	0.0263158	0	0.0372161	0.0350877	0	0.0124054	0.0350877	0	0.0328216	0.0789474	0	0.0568486	0.0789474	0	0	0.0964912
6.2	0	0	0	0.00277778	0	0.00392837	0.0474105	0	0.0101422	0.0474576	0	0.00359546	0.0530603	0	0.0170822	0.0612524	0	0.0273132	0.0614407	0	0.0170762	0.0895009	0	0.0178259	0.108757	0	0.022971	0	0	0	0.00877193	0	0.0124054	0.0263158	0	0.0372161	0.0350877	0	0.0124054	0.0350877	0	0.0328216	0.0789474	0	0.0568486	0.0789474	0	0	0.0964912
6.25	0	0	0	0	0	0	0.0474105	0	0.0101422	0.0474576	0	0.00359546	0.0530603	0	0.0170822	0.0612524	0	0.0273132	0.0614407	0	0.0170762	0.0866761	0	0.0147292	0.108757	0	0.022971	0	0	0	0	0	0	0.0263158	0	0.0372161	0.0350877	0	0.0124054	0.0350877	0	0.0328216	0.0789474	0	0.0568486	0.0789474	0	0	0.0964912
6.3	0	0	0	0	0	0	0.0474105	0	0.0101422	0.0474576	0	0.00359546	0.0530603	0	0.0170822	0.0612524	0	0.0273132	0.0614407	0	0.0170762	0.0866761	0	0.0147292	0.105979	0	0.0212805	0	0	0	0	0	0	0.0263158	0	0.0372161	0.0350877	0	0.0124054	0.0350877	0	0.0328216	0.0789474	0	0.0568486	0.0789474	0	0	0.0964912
6.35	0	0	0	0	0	0	0.0445857	0	0.0139701	0.0474576	0	0.00359546	0.0530603	0	0.0170822	0.0612524	0	0.0273132	0.0614407	0	0.0170762	0.0866761	0	0.0147292	0.105979	0	0.0212805	0	0	0	0	0	0	0.0263158	0	0.0372161	0.0350877	0	0.0124054	0.0350877	0	0.0328216	0.0789474	0	0.0568486	0.0789474	0	0	0.0964912
6.4	0	0	0	0	0	0	0.0445857	0	0.0139701	0.0474576	0	0.00359546	0.0530603	0	0.0170822	0.0612524	0	0.0273132	0.0614407	0	0.0170762	0.0866761	0	0.0147292	0.105979	0	0.0212805	0	0	0	0	0	0	0.0263158	0	0.0372161	0.0350877	0	0.0124054	0.0350877	0	0.0328216	0.0789474	0	0.0568486	0.0701754	0	0.0124054	0.0964912
6.45	0	0	0	0	0	0	0.0445857	0	0.0139701	0.0474576	0	0.00359546	0.0530603	0	0.0170822	0.0612524	0	0.0273132	0.0614407	0	0.0170762	0.0866761	0	0.0147292	0.105979	0	0.0212805	0	0	0	0	0	0	0.0263158	0	0.0372161	0.0350877	0	0.0124054	0.0350877	0	0.0328216	0.0789474	0	0.0568486	0.0701754	0	0.0124054	0.0964912
6.5	0	0	0	0	0	0	0.0445857	0	0.0139701	0.0474576	0	0.00359546	0.0530603	0	0.0170822	0.0612524	0	0.0273132	0.0614407	0	0.0170762	0.0838983	0	0.0143058	0.105979	0	0.0212805	0	0	0	0	0	0	0.0263158	0	0.0372161	0.0350877	0	0.0124054	0.0350877	0	0.0328216	0.0789474	0	0.0568486	0.0701754	0	0.0124054	0.0964912
6.55	0	0	0	0	0	0	0.0417608	0	0.0178713	0.0474576	0	0.00359546	0.0530603	0	0.0170822	0.0612524	0	0.0273132	0.0614407	0	0.0170762	0.0810734	0	0.0109576	0.103202	0	0.0190426	0	0	0	0	0	0	0.0263158	0	0.0372161	0.0350877	0	0.0124054	0.0350877	0	0.0328216	0.0789474	0	0.0568486	0.0701754	0	0.0124054	0.0964912
6.6	0	0	0	0	0	0	0.0417608	0	0.0178713	0.0446798	0	0.00377295	0.0502825	0	0.0136141	0.0612524	0	0.0273132	0.0586629	0	0.0136163	0.0810734	0	0.0109576	0.103202	0	0.0190426	0	0	0	0	0	0	0.0263158	0	0.0372161	0.0350877	0	0.0124054	0.0350877	0	0.0328216	0.0789474	0	0.0568486	0.0701754	0	0.0124054	0.0964912
6.65	0	0	0	0	0	0	0.0361582	0	0.0207241	0.0446798	0	0.00377295	0.0502825	0	0.0136141	0.0612524	0	0.0273132	0.0586629	0	0.0136163	0.0810734	0	0.0109576	0.097646	0	0.0151142	0	0	0	0	0	0	0.0263158	0	0.0372161	0.0263158	0	0	0.0350877	0	0.0328216	0.0789474	0	0.0568486	0.0701754	0	0.0124054	0.0964912
6.7	0	0	0	0	0	0	0.0361582	0	0.0207241	0.0446798	0	0.00377295	0.0502825	0	0.0136141	0.0612524	0	0.0273132	0.0586629	0	0.0136163	0.0810734	0	0.0109576	0.097646	0	0.0151142	0	0	0	0	0	0	0.0263158	0	0.0372161	0.0263158	0	0	0.0350877	0	0.0328216	0.0789474	0	0.0568486	0.0701754	0	0.0124054	0.0964912
6.75	0	0	0	0	0	0	0.0333804	0	0.0203548	0.0446798	0	0.00377295	0.0502825	0	0.0136141	0.0584746	0	0.0243408	0.0586629	0	0.0136163	0.0782486	0	0.00820993	0.097646	0	0.0151142	0	0	0	0	0	0	0.0263158	0	0.0372161	0.0263158	0	0	0.0350877	0	0.0328216	0.0701754	0	0.0447282	0.0701754	0	0.0124054	0.0964912
6.8	0	0	0	0	0	0	0.0333804	0	0.0203548	0.0446798	0	0.00377295	0.0502825	0	0.0136141	0.0584746	0	0.0243408	0.0586629	0	0.0136163	0.0782486	0	0.00820993	0.097646	0	0.0151142	0	0	0	0	0	0	0.0263158	0	0.0372161	0.0263158	0	0	0.0350877	0	0.0328216	0.0701754	0	0.0447282	0.0701754	0	0.0124054	0.0964912
6.85	0	0	0	0	0	0	0.0333804	0	0.0203548	0.0446798	0	0.00377295	0.0475047	0	0.0171738	0.0556968	0	0.0237149	0.0586629	0	0.0136163	0.0782486	0	0.00820993	0.097646	0	0.0151142	0	0	0	0	0	0	0.0263158	0	0.0372161	0.0263158	0	0	0.0350877	0	0.0328216	0.0701754	0	0.0447282	0.0701754	0	0.0124054	0.0964912
6.9	0	0	0	0	0	0	0.0333804	0	0.0203548	0.0446798	0	0.00377295	0.0475047	0	0.0171738	0.0556968	0	0.0237149	0.0586629	0	0.0136163	0.0782486	0	0.00820993	0.097646	0	0.0151142	0	0	0	0	0	0	0.0263158	0	0.0372161	0.0263158	0	0	0.0350877	0	0.0328216	0.0614035	0	0.0496215	0.0701754	0	0.0124054	0.0964912
6.95	0	0	0	0	0	0	0.0333804	0	0.0203548	0.0419021	0	0.00681228	0.0475047	0	0.0171738	0.0556968	0	0.0237149	0.0586629	0	0.0136163	0.0782486	0	0.00820993	0.097646	0	0.0151142	0	0	0	0	0	0	0.0263158	0	0.0372161	0.0263158	0	0	0.0350877	0	0.0328216	0.0614035	0	0.0496215	0.0701754	0	0.0124054	0.0877193
7	0	0	0	0	0	0	0.0333804	0	0.0203548	0.0419021	0	0.00681228	0.0475047	0	0.0171738	0.0556968	0	0.0237149	0.0586629	0	0.0136163	0.0782486	0	0.00820993	0.097646	0	0.0151142	0	0	0	0	0	0	0.0263158	0	0.0372161	0.0263158	0	0	0.0350877	0	0.0328216	0.0614035	0	0.0496215	0.0701754	0	0.0124054	0.0877193
7.05	0	0	0	0	0	0	0.0306026	0	0.0170623	0.0419021	0	0.00681228	0.0475047	0	0.0171738	0.0556968	0	0.0237149	0.0586629	0	0.0136163	0.0782486	0	0.00820993	0.0948682	0	0.013583	0	0	0	0	0	0	0.0263158	0	0.0372161	0.0263158	0	0	0.0350877	0	0.0328216	0.0614035	0	0.0496215	0.0701754	0	0.0124054	0.0877193
7.1	0	0	0	0	0	0	0.0306026	0	0.0170623	0.0391243	0	0.00410496	0.0475047	0	0.0171738	0.052919	0	0.0205983	0.0586629	0	0.0136163	0.0782486	0	0.00820993	0.0920433	0	0.0174793	0	0	0	0	0	0	0.0263158	0	0.0372161	0.0263158	0	0	0.0350877	0	0.0328216	0.0526316	0	0.0568486	0.0701754	0	0.0124054	0.0877193
7.15	0	0	0	0	0	0	0.0306026	0	0.0170623	0.0391243	0	0.00410496	0.0475047	0	0.0171738	0.052919	0	0.0205983	0.0586629	0	0.0136163	0.0782486	0	0.00820993	0.0920433	0	0.0174793	0	0	0	0	0	0	0.0263158	0	0.0372161	0.0263158	0	0	0.0350877	0	0.0328216	0.0526316	0	0.0568486	0.0614035	0	0.0124054	0.0877193
7.2	0	0	0	0	0	0	0.0306026	0	0.0170623	0.0391243	0	0.00410496	0.0475047	0	0.0171738	0.052919	0	0.0205983	0.0586629	0	0.0136163	0.0782486	0	0.00820993	0.0892185	0	0.021412	0	0	0	0	0	0	0.0263158	0	0.0372161	0.0263158	0	0	0.0350877	0	0.0328216	0.0526316	0	0.0568486	0.0614035	0	0.0124054	0.0877193
7.25	0	0	0	0	0	0	0.0278249	0	0.01707	0.0391243	0	0.00410496	0.0475047	0	0.0171738	0.052919	0	0.0205983	0.0586629	0	0.0136163	0.072693	0	0.0109055	0.0864407	0	0.0203472	0	0	0	0	0	0	0.0263158	0	0.0372161	0.0263158	0	0	0.0350877	0	0.0328216	0.0526316	0	0.0568486	0.0614035	0	0.0124054	0.0877193
7.3	0	0	0	0	0	0	0.0278249	0	0.01707	0.0391243	0	0.00410496	0.0475047	0	0.0171738	0.052919	0	0.0205983	0.0586629	0	0.0136163	0.072693	0	0.0109055	0.0864407	0	0.0203472	0	0	0	0	0	0	0.0263158	0	0.0372161	0.0263158	0	0	0.0350877	0	0.0328216	0.0526316	0	0.0568486	0.0614035	0	0.0124054	0.0877193
7.35	0	0	0	0	0	0	0.0278249	0	0.01707	0.0391243	0	0.00410496	0.0475047	0	0.0171738	0.052919	0	0.0205983	0.0586629	0	0.0136163	0.072693	0	0.0109055	0.0864407	0	0.0203472	0	0	0	0	0	0	0.0263158	0	0.0372161	0.0263158	0	0	0.0350877	0	0.0328216	0.0526316	0	0.0568486	0.0614035	0	0.0124054	0.0877193
7.4	0	0	0	0	0	0	0.0250471	0	0.0135507	0.0363465	0	0.00802838	0.0475047	0	0.0171738	0.052919	0	0.0205983	0.0586629	0	0.0136163	0.072693	0	0.0109055	0.0864407	0	0.0203472	0	0	0	0	0	0	0.0263158	0	0.0372161	0.0263158	0	0	0.0350877	0	0.0328216	0.0526316	0	0.0568486	0.0614035	0	0.0124054	0.0877193
7.45	0	0	0	0	0	0	0.0250471	0	0.0135507	0.0363465	0	0.00802838	0.0475047	0	0.0171738	0.052919	0	0.0205983	0.0586629	0	0.0136163	0.072693	0	0.0109055	0.0864407	0	0.0203472	0	0	0	0	0	0	0.0263158	0	0.0372161	0.0263158	0	0	0.0350877	0	0.0328216	0.0526316	0	0.0568486	0.0614035	0	0.0124054	0.0877193
7.5	0	0	0	0	0	0	0.0250471	0	0.0135507	0.0363465	0	0.00802838	0.0475047	0	0.0171738	0.052919	0	0.0205983	0.0586629	0	0.0136163	0.072693	0	0.0109055	0.0864407	0	0.0203472	0	0	0	0	0	0	0.0263158	0	0.0372161	0.0263158	0	0	0.0350877	0	0.0328216	0.0526316	0	0.0568486	0.0526316	0	0.0214868	0.0877193
7.55	0	0	0	0	0	0	0.0250471	0	0.0135507	0.0335217	0	0.00680935	0.0475047	0	0.0171738	0.0501412	0	0.0202397	0.0558851	0	0.0104916	0.072693	0	0.0109055	0.0836629	0	0.0175446	0	0	0	0	0	0	0.0263158	0	0.0372161	0.0263158	0	0	0.0350877	0	0.0328216	0.0526316	0	0.0568486	0.0438596	0	0.0248108	0.0877193
7.6	0	0	0	0	0	0	0.0222693	0	0.0141179	0.0335217	0	0.00680935	0.0475047	0	0.0171738	0.0501412	0	0.0202397	0.0531073	0	0.0143002	0.072693	0	0.0109055	0.0836629	0	0.0175446	0	0	0	0	0	0	0.0263158	0	0.0372161	0.0263158	0	0	0.0350877	0	0.0328216	0.0526316	0	0.0568486	0.0438596	0	0.0248108	0.0877193
7.65	0	0	0	0	0	0	0.0222693	0	0.0141179	0.0335217	0	0.00680935	0.0475047	0	0.0171738	0.0501412	0	0.0202397	0.0531073	0	0.0143002	0.072693	0	0.0109055	0.0836629	0	0.0175446	0	0	0	0	0	0	0.0263158	0	0.0372161	0.0263158	0	0	0.0350877	0	0.0328216	0.0526316	0	0.0568486	0.0438596	0	0.0248108	0.0877193
7.7	0	0	0	0	0	0	0.0222693	0	0.0141179	0.0335217	0	0.00680935	0.0475047	0	0.0171738	0.0501412	0	0.0202397	0.0531073	0	0.0143002	0.072693	0	0.0109055	0.0836629	0	0.0175446	0	0	0	0	0	0	0.0263158	0	0.0372161	0.0263158	0	0	0.0350877	0	0.0328216	0.0526316	0	0.0568486	0.0438596	0	0.0248108	0.0877193
7.75	0	0	0	0	0	0	0.0222693	0	0.0141179	0.0335217	0	0.00680935	0.0475047	0	0.0171738	0.0501412	0	0.0202397	0.0531073	0	0.0143002	0.072693	0	0.0109055	0.0836629	0	0.0175446	0	0	0	0	0	0	0.0263158	0	0.0372161	0.0263158	0	0	0.0350877	0	0.0328216	0.0526316	0	0.0568486	0.0438596	0	0.0248108	0.0789474
7.8	0	0	0	0	0	0	0.0222693	0	0.0141179	0.0335217	0	0.00680935	0.0475047	0	0.0171738	0.0501412	0	0.0202397	0.0531073	0	0.0143002	0.072693	0	0.0109055	0.0836629	0	0.0175446	0	0	0	0	0	0	0.0263158	0	0.0372161	0.0263158	0	0	0.0350877	0	0.0328216	0.0526316	0	0.0568486	0.0438596	0	0.0248108	0.0789474
7.85	0	0	0	0	0	0	0.0222693	0	0.0141179	0.0335217	0	0.00680935	0.0475047	0	0.0171738	0.0473635	0	0.0169403	0.0531073	0	0.0143002	0.0699153	0	0.0110248	0.0836629	0	0.0175446	0	0	0	0	0	0	0.0263158	0	0.0372161	0.0263158	0	0	0.0350877	0	0.0328216	0.0526316	0	0.0568486	0.0438596	0	0.0248108	0.0789474
7.9	0	0	0	0	0	0	0.0222693	0	0.0141179	0.0335217	0	0.00680935	0.0475047	0	0.0171738	0.0473635	0	0.0169403	0.0531073	0	0.0143002	0.0699153	0	0.0110248	0.0808851	0	0.0166967	0	0	0	0	0	0	0.0263158	0	0.0372161	0.0263158	0	0	0.0350877	0	0.0328216	0.0526316	0	0.0568486	0.0438596	0	0.0248108	0.0701754
7.95	0	0	0	0	0	0	0.0222693	0	0.0141179	0.0279661	0	0.0041947	0.0475047	0	0.0171738	0.0473635	0	0.0169403	0.0531073	0	0.0143002	0.0699153	0	0.0110248	0.0808851	0	0.0166967	0	0	0	0	0	0	0.0263158	0	0.0372161	0.0263158	0	0	0.0350877	0	0.0328216	0.0526316	0	0.0568486	0.0438596	0	0.0248108	0.0701754
8	0	0	0	0	0	0	0.0222693	0	0.0141179	0.0279661	0	0.0041947	0.0475047	0	0.0171738	0.0473635	0	0.0169403	0.0531073	0	0.0143002	0.0699153	0	0.0110248	0.0808851	0	0.0166967	0	0	0	0	0	0	0.0263158	0	0.0372161	0.0263158	0	0	0.0350877	0	0.0328216	0.0526316	0	0.0568486	0.0350877	0	0.0328216	0.0701754
8.05	0	0	0	0	0	0	0.0222693	0	0.0141179	0.0279661	0	0.0041947	0.0475047	0	0.0171738	0.0473635	0	0.0169403	0.0531073	0	0.0143002	0.0670904	0	0.00732922	0.0808851	0	0.0166967	0	0	0	0	0	0	0.0263158	0	0.0372161	0.0263158	0	0	0.0350877	0	0.0328216	0.0526316	0	0.0568486	0.0350877	0	0.0328216	0.0701754
8.1	0	0	0	0	0	0	0.0222693	0	0.0141179	0.0251412	0	0.000199748	0.0475047	0	0.0171738	0.0473635	0	0.0169403	0.0531073	0	0.0143002	0.0670904	0	0.00732922	0.0780603	0	0.0204099	0	0	0	0	0	0	0.0263158	0	0.0372161	0.0263158	0	0	0.0350877	0	0.0328216	0.0526316	0	0.0568486	0.0350877	0	0.0328216	0.0701754
8.15	0	0	0	0	0	0	0.0222693	0	0.0141179	0.0251412	0	0.000199748	0.0446798	0	0.0170884	0.0473635	0	0.0169403	0.0503296	0	0.0120249	0.0670904	0	0.00732922	0.0780603	0	0.0204099	0	0	0	0	0	0	0.0263158	0	0.0372161	0.0263158	0	0	0.0263158	0	0.0214868	0.0526316	0	0.0568486	0.0350877	0	0.0328216	0.0701754
8.2	0	0	0	0	0	0	0.0222693	0	0.0141179	0.0251412	0	0.000199748	0.0446798	0	0.0170884	0.0473635	0	0.0169403	0.0503296	0	0.0120249	0.0670904	0	0.00732922	0.0780603	0	0.0204099	0	0	0	0	0	0	0.0263158	0	0.0372161	0.0263158	0	0	0.0263158	0	0.0214868	0.0526316	0	0.0568486	0.0350877	0	0.0328216	0.0701754
8.25	0	0	0	0	0	0	0.0222693	0	0.0141179	0.0251412	0	0.000199748	0.0446798	0	0.0170884	0.0473635	0	0.0169403	0.0503296	0	0.0120249	0.0670904	0	0.00732922	0.0780603	0	0.0204099	0	0	0	0	0	0	0.0263158	0	0.0372161	0.0263158	0	0	0.0263158	0	0.0214868	0.0526316	0	0.0568486	0.0350877	0	0.0328216	0.0701754
8.3	0	0	0	0	0	0	0.0222693	0	0.0141179	0.0251412	0	0.000199748	0.0446798	0	0.0170884	0.0473635	0	0.0169403	0.0503296	0	0.0120249	0.0670904	0	0.00732922	0.0780603	0	0.0204099	0	0	0	0	0	0	0.0263158	0	0.0372161	0.0263158	0	0	0.0263158	0	0.0214868	0.0526316	0	0.0568486	0.0350877	0	0.0328216	0.0701754
8.35	0	0	0	0	0	0	0.0222693	0	0.0141179	0.0251412	0	0.000199748	0.0446798	0	0.0170884	0.0473635	0	0.0169403	0.0503296	0	0.0120249	0.0643126	0	0.0108536	0.0780603	0	0.0204099	0	0	0	0	0	0	0.0263158	0	0.0372161	0.0263158	0	0	0.0263158	0	0.0214868	0.0526316	0	0.0568486	0.0350877	0	0.0328216	0.0701754
8.4	0	0	0	0	0	0	0.0222693	0	0.0141179	0.0223635	0	0.00403196	0.0446798	0	0.0170884	0.0473635	0	0.0169403	0.0475047	0	0.0104763	0.0643126	0	0.0108536	0.0752825	0	0.0200674	0	0	0	0	0	0	0.0263158	0	0.0372161	0.0263158	0	0	0.0263158	0	0.0214868	0.0438596	0	0.0620269	0.0350877	0	0.0328216	0.0701754
8.45	0	0	0	0	0	0	0.0222693	0	0.0141179	0.0223635	0	0.00403196	0.0446798	0	0.0170884	0.0473635	0	0.0169403	0.0475047	0	0.0104763	0.0643126	0	0.0108536	0.0752825	0	0.0200674	0	0	0	0	0	0	0.0263158	0	0.0372161	0.0263158	0	0	0.0263158	0	0.0214868	0.0438596	0	0.0620269	0.0350877	0	0.0328216	0.0701754
8.5	0	0	0	0	0	0	0.0194444	0	0.0171234	0.0223635	0	0.00403196	0.0446798	0	0.0170884	0.0473635	0	0.0169403	0.0475047	0	0.0104763	0.0643126	0	0.0108536	0.0752825	0	0.0200674	0	0	0	0	0	0	0.0263158	0	0.0372161	0.0263158	0	0	0.0263158	0	0.0214868	0.0438596	0	0.0620269	0.0350877	0	0.0328216	0.0701754
8.55	0	0	0	0	0	0	0.0194444	0	0.0171234	0.0223635	0	0.00403196	0.0446798	0	0.0170884	0.0473635	0	0.0169403	0.0475047	0	0.0104763	0.0643126	0	0.0108536	0.0724576	0	0.0235948	0	0	0	0	0	0	0.0263158	0	0.0372161	0.0263158	0	0	0.0263158	0	0.0214868	0.0438596	0	0.0620269	0.0350877	0	0.0328216	0.0614035
8.6	0	0	0	0	0	0	0.0194444	0	0.0171234	0.0223635	0	0.00403196	0.0446798	0	0.0170884	0.0473635	0	0.0169403	0.0475047	0	0.0104763	0.0643126	0	0.0108536	0.0724576	0	0.0235948	0	0	0	0	0	0	0.0263158	0	0.0372161	0.0263158	0	0	0.0263158	0	0.0214868	0.0438596	0	0.0620269	0.0350877	0	0.0328216	0.0614035
8.65	0	0	0	0	0	0	0.0166667	0	0.0180021	0.0223635	0	0.00403196	0.0446798	0	0.0170884	0.0473635	0	0.0169403	0.0475047	0	0.0104763	0.0643126	0	0.0108536	0.0724576	0	0.0235948	0	0	0	0	0	0	0.0263158	0	0.0372161	0.0263158	0	0	0.0263158	0	0.0214868	0.0438596	0	0.0620269	0.0350877	0	0.0328216	0.0614035
8.7	0	0	0	0	0	0	0.0166667	0	0.0180021	0.0223635	0	0.00403196	0.0446798	0	0.0170884	0.0473635	0	0.0169403	0.0475047	0	0.0104763	0.0643126	0	0.0108536	0.0724576	0	0.0235948	0	0	0	0	0	0	0.0263158	0	0.0372161	0.0263158	0	0	0.0263158	0	0.0214868	0.0438596	0	0.0620269	0.0350877	0	0.0328216	0.0614035
8.75	0	0	0	0	0	0	0.0166667	0	0.0180021	0.0223635	0	0.00403196	0.0446798	0	0.0170884	0.0473635	0	0.0169403	0.0447269	0	0.0142799	0.0615348	0	0.0109615	0.0668079	0	0.0309918	0	0	0	0	0	0	0.0263158	0	0.0372161	0.0263158	0	0	0.0263158	0	0.0214868	0.0350877	0	0.0496215	0.0350877	0	0.0328216	0.0614035
8.8	0	0	0	0	0	0	0.0166667	0	0.0180021	0.0223635	0	0.00403196	0.0446798	0	0.0170884	0.0473635	0	0.0169403	0.0447269	0	0.0142799	0.0615348	0	0.0109615	0.0668079	0	0.0309918	0	0	0	0	0	0	0.0263158	0	0.0372161	0.0263158	0	0	0.0263158	0	0.0214868	0.0263158	0	0.0372161	0.0263158	0	0.0372161	0.0614035
8.85	0	0	0	0	0	0	0.0166667	0	0.0180021	0.0223635	0	0.00403196	0.041855	0	0.0179166	0.0445386	0	0.0206612	0.0447269	0	0.0142799	0.0615348	0	0.0109615	0.0668079	0	0.0309918	0	0	0	0	0	0	0.0263158	0	0.0372161	0.0263158	0	0	0.0263158	0	0.0214868	0.0263158	0	0.0372161	0.0263158	0	0.0372161	0.0614035
8.9	0	0	0	0	0	0	0.0166667	0	0.0180021	0.0223635	0	0.00403196	0.041855	0	0.0179166	0.0445386	0	0.0206612	0.0447269	0	0.0142799	0.0615348	0	0.0109615	0.0668079	0	0.0309918	0	0	0	0	0	0	0.0263158	0	0.0372161	0.0263158	0	0	0.0263158	0	0.0214868	0.0263158	0	0.0372161	0.0263158	0	0.0372161	0.0526316
8.95	0	0	0	0	0	0	0.0166667	0	0.0180021	0.0223635	0	0.00403196	0.0390772	0	0.0207383	0.0445386	0	0.0206612	0.0447269	0	0.0142799	0.0615348	0	0.0109615	0.0668079	0	0.0309918	0	0	0	0	0	0	0.0263158	0	0.0372161	0.0263158	0	0	0.0263158	0	0.0214868	0.0263158	0	0.0372161	0.0263158	0	0.0372161	0.0526316
9	0	0	0	0	0	0	0.0166667	0	0.0180021	0.0223635	0	0.00403196	0.0390772	0	0.0207383	0.0445386	0	0.0206612	0.0447269	0	0.0142799	0.0615348	0	0.0109615	0.0668079	0	0.0309918	0	0	0	0	0	0	0.0263158	0	0.0372161	0.0263158	0	0	0.0263158	0	0.0214868	0.0263158	0	0.0372161	0.0263158	0	0.0372161	0.0526316
9.05	0	0	0	0	0	0	0.0166667	0	0.0180021	0.0223635	0	0.00403196	0.0362524	0	0.0218013	0.0445386	0	0.0206612	0.0447269	0	0.0142799	0.0615348	0	0.0109615	0.0668079	0	0.0309918	0	0	0	0	0	0	0.0263158	0	0.0372161	0.0263158	0	0	0.0263158	0	0.0214868	0.0263158	0	0.0372161	0.0263158	0	0.0372161	0.0526316
9.1	0	0	0	0	0	0	0.0166667	0	0.0180021	0.0223635	0	0.00403196	0.0362524	0	0.0218013	0.0445386	0	0.0206612	0.0447269	0	0.0142799	0.0615348	0	0.0109615	0.0668079	0	0.0309918	0	0	0	0	0	0	0.0263158	0	0.0372161	0.0263158	0	0	0.0263158	0	0.0214868	0.0263158	0	0.0372161	0.0263158	0	0.0372161	0.0526316
9.15	0	0	0	0	0	0	0.0166667	0	0.0180021	0.0223635	0	0.00403196	0.0362524	0	0.0218013	0.0445386	0	0.0206612	0.0447269	0	0.0142799	0.0615348	0	0.0109615	0.0668079	0	0.0309918	0	0	0	0	0	0	0.0263158	0	0.0372161	0.0263158	0	0	0.0263158	0	0.0214868	0.0263158	0	0.0372161	0.0263158	0	0.0372161	0.0526316
9.2	0	0	0	0	0	0	0.0166667	0	0.0180021	0.0223635	0	0.00403196	0.0362524	0	0.0218013	0.0445386	0	0.0206612	0.0447269	0	0.0142799	0.0615348	0	0.0109615	0.0668079	0	0.0309918	0	0	0	0	0	0	0.0263158	0	0.0372161	0.0263158	0	0	0.0263158	0	0.0214868	0.0263158	0	0.0372161	0.0263158	0	0.0372161	0.0526316
9.25	0	0	0	0	0	0	0.0138889	0	0.0141639	0.0223635	0	0.00403196	0.0362524	0	0.0218013	0.0445386	0	0.0206612	0.0447269	0	0.0142799	0.0615348	0	0.0109615	0.0668079	0	0.0309918	0	0	0	0	0	0	0.0263158	0	0.0372161	0.0263158	0	0	0.0263158	0	0.0214868	0.0263158	0	0.0372161	0.0263158	0	0.0372161	0.0526316
9.3	0	0	0	0	0	0	0.0138889	0	0.0141639	0.0195857	0	0.00412812	0.0362524	0	0.0218013	0.0445386	0	0.0206612	0.0447269	0	0.0142799	0.0587571	0	0.0123844	0.0668079	0	0.0309918	0	0	0	0	0	0	0.0263158	0	0.0372161	0.0263158	0	0	0.0263158	0	0.0214868	0.0263158	0	0.0372161	0.0263158	0	0.0372161	0.0438596
9.35	0	0	0	0	0	0	0.0138889	0	0.0141639	0.0195857	0	0.00412812	0.0362524	0	0.0218013	0.0445386	0	0.0206612	0.0419492	0	0.0119899	0.0587571	0	0.0123844	0.0668079	0	0.0309918	0	0	0	0	0	0	0.0263158	0	0.0372161	0.0263158	0	0	0.0263158	0	0.0214868	0.0263158	0	0.0372161	0.0263158	0	0.0372161	0.0438596
9.4	0	0	0	0	0	0	0.0138889	0	0.0141639	0.0195857	0	0.00412812	0.0362524	0	0.0218013	0.0445386	0	0.0206612	0.0391243	0	0.0104615	0.0587571	0	0.0123844	0.0668079	0	0.0309918	0	0	0	0	0	0	0.0263158	0	0.0372161	0.0263158	0	0	0.0263158	0	0.0214868	0.0263158	0	0.0372161	0.0263158	0	0.0372161	0.0438596
9.45	0	0	0	0	0	0	0.0138889	0	0.0141639	0.0195857	0	0.00412812	0.0362524	0	0.0218013	0.0445386	0	0.0206612	0.0391243	0	0.0104615	0.0559793	0	0.0147463	0.0668079	0	0.0309918	0	0	0	0	0	0	0.0263158	0	0.0372161	0.0263158	0	0	0.0263158	0	0.0214868	0.0263158	0	0.0372161	0.0263158	0	0.0372161	0.0438596
9.5	0	0	0	0	0	0	0.0138889	0	0.0141639	0.0195857	0	0.00412812	0.0362524	0	0.0218013	0.0445386	0	0.0206612	0.0391243	0	0.0104615	0.0559793	0	0.0147463	0.0668079	0	0.0309918	0	0	0	0	0	0	0.0263158	0	0.0372161	0.0263158	0	0	0.0263158	0	0.0214868	0.0263158	0	0.0372161	0.0263158	0	0.0372161	0.0438596
9.55	0	0	0	0	0	0	0.0138889	0	0.0141639	0.0195857	0	0.00412812	0.0362524	0	0.0218013	0.0445386	0	0.0206612	0.0391243	0	0.0104615	0.0559793	0	0.0147463	0.0640301	0	0.028134	0	0	0	0	0	0	0.0263158	0	0.0372161	0.0263158	0	0	0.0263158	0	0.0214868	0.0263158	0	0.0372161	0.0263158	0	0.0372161	0.0438596
9.6	0	0	0	0	0	0	0.0138889	0	0.0141639	0.0195857	0	0.00412812	0.0362524	0	0.0218013	0.0445386	0	0.0206612	0.0391243	0	0.0104615	0.0559793	0	0.0147463	0.0640301	0	0.028134	0	0	0	0	0	0	0.0263158	0	0.0372161	0.0263158	0	0	0.0263158	0	0.0214868	0.0263158	0	0.0372161	0.0263158	0	0.0372161	0.0438596
9.65	0	0	0	0	0	0	0.0138889	0	0.0141639	0.0195857	0	0.00412812	0.0362524	0	0.0218013	0.0445386	0	0.0206612	0.0391243	0	0.0104615	0.0559793	0	0.0147463	0.0640301	0	0.028134	0	0	0	0	0	0	0.0263158	0	0.0372161	0.0263158	0	0	0.0263158	0	0.0214868	0.0263158	0	0.0372161	0.0263158	0	0.0372161	0.0438596
9.7	0	0	0	0	0	0	0.0138889	0	0.0141639	0.0195857	0	0.00412812	0.0362524	0	0.0218013	0.0445386	0	0.0206612	0.0391243	0	0.0104615	0.0559793	0	0.0147463	0.0640301	0	0.028134	0	0	0	0	0	0	0.0263158	0	0.0372161	0.0263158	0	0	0.0263158	0	0.0214868	0.0263158	0	0.0372161	0.0263158	0	0.0372161	0.0438596
9.75	0	0	0	0	0	0	0.0138889	0	0.0141639	0.0195857	0	0.00412812	0.0362524	0	0.0218013	0.0445386	0	0.0206612	0.0391243	0	0.0104615	0.0559793	0	0.0147463	0.0640301	0	0.028134	0	0	0	0	0	0	0.0263158	0	0.0372161	0.0263158	0	0	0.0263158	0	0.0214868	0.0263158	0	0.0372161	0.0263158	0	0.0372161	0.0438596
9.8	0	0	0	0	0	0	0.0138889	0	0.0141639	0.0195857	0	0.00412812	0.0362524	0	0.0218013	0.0445386	0	0.0206612	0.0391243	0	0.0104615	0.0532015	0	0.0163127	0.0640301	0	0.028134	0	0	0	0	0	0	0.0263158	0	0.0372161	0.0263158	0	0	0.0263158	0	0.0214868	0.0263158	0	0.0372161	0.0263158	0	0.0372161	0.0438596
9.85	0	0	0	0	0	0	0.0111111	0	0.0103935	0.0195857	0	0.00412812	0.0362524	0	0.0218013	0.0445386	0	0.0206612	0.0391243	0	0.0104615	0.0532015	0	0.0163127	0.0640301	0	0.028134	0	0	0	0	0	0	0.0263158	0	0.0372161	0.0263158	0	0	0.0263158	0	0.0214868	0.0263158	0	0.0372161	0.0263158	0	0.0372161	0.0438596
9.9	0	0	0	0	0	0	0.0111111	0	0.0103935	0.0195857	0	0.00412812	0.0334746	0	0.0179377	0.0445386	0	0.0206612	0.0391243	0	0.0104615	0.0532015	0	0.0163127	0.0640301	0	0.028134	0	0	0	0	0	0	0.0263158	0	0.0372161	0.0175439	0	0.0124054	0.0263158	0	0.0214868	0.0263158	0	0.0372161	0.0263158	0	0.0372161	0.0438596
9.95	0	0	0	0	0	0	0.0111111	0	0.0103935	0.0195857	0	0.00412812	0.0334746	0	0.0179377	0.0445386	0	0.0206612	0.0391243	0	0.0104615	0.0532015	0	0.0163127	0.0640301	0	0.028134	0	0	0	0	0	0	0.0263158	0	0.0372161	0.0175439	0	0.0124054	0.0263158	0	0.0214868	0.0263158	0	0.0372161	0.0263158	0	0.0372161	0.0438596
10	0	0	0	0	0	0	0.00833333	0	0.00680414	0.0195857	0	0.00412812	0.0334746	0	0.0179377	0.0445386	0	0.0206612	0.0391243	0	0.0104615	0.0532015	0	0.0163127	0.0640301	0	0.028134	0	0	0	0	0	0	0.0263158	0	0.0372161	0.0175439	0	0.0124054	0.0263158	0	0.0214868	0.0263158	0	0.0372161	0.0263158	0	0.0372161	0.0438596
10.05	0	0	0	0	0	0	0.00833333	0	0.00680414	0.0195857	0	0.00412812	0.0334746	0	0.0179377	0.0445386	0	0.0206612	0.0391243	0	0.0104615	0.0532015	0	0.0163127	0.0640301	0	0.028134	0	0	0	0	0	0	0.0263158	0	0.0372161	0.0175439	0	0.0124054	0.0263158	0	0.0214868	0.0263158	0	0.0372161	0.0263158	0	0.0372161	0.0438596
10.1	0	0	0	0	0	0	0.00555556	0	0.00392837	0.0195857	0	0.00412812	0.0306968	0	0.0207502	0.0445386	0	0.0206612	0.0391243	0	0.0104615	0.0532015	0	0.0163127	0.0640301	0	0.028134	0	0	0	0	0	0	0.0263158	0	0.0372161	0.0175439	0	0.0124054	0.0263158	0	0.0214868	0.0263158	0	0.0372161	0.0263158	0	0.0372161	0.0438596
10.15	0	0	0	0	0	0	0.00555556	0	0.00392837	0.0195857	0	0.00412812	0.0306968	0	0.0207502	0.0445386	0	0.0206612	0.0391243	0	0.0104615	0.0532015	0	0.0163127	0.0640301	0	0.028134	0	0	0	0	0	0	0.0263158	0	0.0372161	0.0175439	0	0.0124054	0.0263158	0	0.0214868	0.0263158	0	0.0372161	0.0263158	0	0.0372161	0.0438596
10.2	0	0	0	0	0	0	0.00555556	0	0.00392837	0.0195857	0	0.00412812	0.0306968	0	0.0207502	0.0445386	0	0.0206612	0.0391243	0	0.0104615	0.0532015	0	0.0163127	0.0640301	0	0.028134	0	0	0	0	0	0	0.0263158	0	0.0372161	0.0175439	0	0.0124054	0.0263158	0	0.0214868	0.0263158	0	0.0372161	0.0263158	0	0.0372161	0.0438596
10.25	0	0	0	0	0	0	0.00555556	0	0.00392837	0.0195857	0	0.00412812	0.0306968	0	0.0207502	0.0445386	0	0.0206612	0.0391243	0	0.0104615	0.0532015	0	0.0163127	0.0640301	0	0.028134	0	0	0	0	0	0	0.0263158	0	0.0372161	0.0175439	0	0.0124054	0.0263158	0	0.0214868	0.0263158	0	0.0372161	0.0263158	0	0.0372161	0.0438596
10.3	0	0	0	0	0	0	0.00555556	0	0.00392837	0.0195857	0	0.00412812	0.0306968	0	0.0207502	0.0445386	0	0.0206612	0.0391243	0	0.0104615	0.0532015	0	0.0163127	0.0640301	0	0.028134	0	0	0	0	0	0	0.0263158	0	0.0372161	0.0175439	0	0.0124054	0.0263158	0	0.0214868	0.0263158	0	0.0372161	0.0263158	0	0.0372161	0.0438596
10.35	0	0	0	0	0	0	0.00555556	0	0.00392837	0.0195857	0	0.00412812	0.0306968	0	0.0207502	0.0445386	0	0.0206612	0.0391243	0	0.0104615	0.0532015	0	0.0163127	0.0640301	0	0.028134	0	0	0	0	0	0	0.0263158	0	0.0372161	0.0175439	0	0.0124054	0.0263158	0	0.0214868	0.0263158	0	0.0372161	0.0263158	0	0.0372161	0.0438596
10.4	0	0	0	0	0	0	0.00555556	0	0.00392837	0.0167608	0	0.000133165	0.0306968	0	0.0207502	0.0445386	0	0.0206612	0.0391243	0	0.0104615	0.0475989	0	0.0146816	0.0640301	0	0.028134	0	0	0	0	0	0	0.0263158	0	0.0372161	0.0175439	0	0.0124054	0.0263158	0	0.0214868	0.0263158	0	0.0372161	0.0263158	0	0.0372161	0.0438596
10.45	0	0	0	0	0	0	0.00555556	0	0.00392837	0.0167608	0	0.000133165	0.027919	0	0.0238798	0.0445386	0	0.0206612	0.0391243	0	0.0104615	0.0475989	0	0.0146816	0.0640301	0	0.028134	0	0	0	0	0	0	0.0263158	0	0.0372161	0.0175439	0	0.0124054	0.0263158	0	0.0214868	0.0263158	0	0.0372161	0.0263158	0	0.0372161	0.0438596
10.5	0	0	0	0	0	0	0.00555556	0	0.00392837	0.0167608	0	0.000133165	0.027919	0	0.0238798	0.0445386	0	0.0206612	0.0391243	0	0.0104615	0.0475989	0	0.0146816	0.0640301	0	0.028134	0	0	0	0	0	0	0.0263158	0	0.0372161	0.0175439	0	0.0124054	0.0263158	0	0.0214868	0.0263158	0	0.0372161	0.0263158	0	0.0372161	0.0438596
10.55	0	0	0	0	0	0	0.00555556	0	0.00392837	0.0167608	0	0.000133165	0.027919	0	0.0238798	0.0417608	0	0.0178713	0.0391243	0	0.0104615	0.0475989	0	0.0146816	0.0640301	0	0.028134	0	0	0	0	0	0	0.0263158	0	0.0372161	0.0175439	0	0.0124054	0.0263158	0	0.0214868	0.0263158	0	0.0372161	0.0263158	0	0.0372161	0.0438596
10.6	0	0	0	0	0	0	0.00555556	0	0.00392837	0.0167608	0	0.000133165	0.027919	0	0.0238798	0.0417608	0	0.0178713	0.0391243	0	0.0104615	0.0475989	0	0.0146816	0.0640301	0	0.028134	0	0	0	0	0	0	0.0263158	0	0.0372161	0.0175439	0	0.0124054	0.0263158	0	0.0214868	0.0263158	0	0.0372161	0.0263158	0	0.0372161	0.0438596
10.65	0	0	0	0	0	0	0.00555556	0	0.00392837	0.0167608	0	0.000133165	0.027919	0	0.0238798	0.0417608	0	0.0178713	0.0391243	0	0.0104615	0.0475989	0	0.0146816	0.0640301	0	0.028134	0	0	0	0	0	0	0.0263158	0	0.0372161	0.0175439	0	0.0124054	0.0263158	0	0.0214868	0.0263158	0	0.0372161	0.0263158	0	0.0372161	0.0438596
10.7	0	0	0	0	0	0	0.00555556	0	0.00392837	0.0167608	0	0.000133165	0.027919	0	0.0238798	0.0417608	0	0.0178713	0.0391243	0	0.0104615	0.0475989	0	0.0146816	0.0640301	0	0.028134	0	0	0	0	0	0	0.0263158	0	0.0372161	0.0175439	0	0.0124054	0.0263158	0	0.0214868	0.0263158	0	0.0372161	0.0263158	0	0.0372161	0.0438596
10.75	0	0	0	0	0	0	0.00555556	0	0.00392837	0.0167608	0	0.000133165	0.027919	0	0.0238798	0.0417608	0	0.0178713	0.0391243	0	0.0104615	0.0475989	0	0.0146816	0.0640301	0	0.028134	0	0	0	0	0	0	0.0263158	0	0.0372161	0.0175439	0	0.0124054	0.0263158	0	0.0214868	0.0263158	0	0.0372161	0.0263158	0	0.0372161	0.0438596
10.8	0	0	0	0	0	0	0.00555556	0	0.00392837	0.0167608	0	0.000133165	0.027919	0	0.0238798	0.0417608	0	0.0178713	0.0391243	0	0.0104615	0.0475989	0	0.0146816	0.0640301	0	0.028134	0	0	0	0	0	0	0.0263158	0	0.0372161	0.0175439	0	0.0124054	0.0263158	0	0.0214868	0.0263158	0	0.0372161	0.0263158	0	0.0372161	0.0438596
10.85	0	0	0	0	0	0	0.00555556	0	0.00392837	0.0167608	0	0.000133165	0.027919	0	0.0238798	0.0417608	0	0.0178713	0.0363465	0	0.00802838	0.0475989	0	0.0146816	0.0612524	0	0.0273132	0	0	0	0	0	0	0.0263158	0	0.0372161	0.0175439	0	0.0124054	0.0263158	0	0.0214868	0.0263158	0	0.0372161	0.0263158	0	0.0372161	0.0438596
10.9	0	0	0	0	0	0	0.00555556	0	0.00392837	0.0167608	0	0.000133165	0.0251412	0	0.0204134	0.0417608	0	0.0178713	0.0363465	0	0.00802838	0.0475989	0	0.0146816	0.0612524	0	0.0273132	0	0	0	0	0	0	0.0263158	0	0.0372161	0.0175439	0	0.0124054	0.0263158	0	0.0214868	0.0263158	0	0.0372161	0.0263158	0	0.0372161	0.0438596
10.95	0	0	0	0	0	0	0.00555556	0	0.00392837	0.0167608	0	0.000133165	0.0251412	0	0.0204134	0.0417608	0	0.0178713	0.0363465	0	0.00802838	0.0475989	0	0.0146816	0.0612524	0	0.0273132	0	0	0	0	0	0	0.0263158	0	0.0372161	0.0175439	0	0.0124054	0.0263158	0	0.0214868	0.0263158	0	0.0372161	0.0263158	0	0.0372161	0.0438596
11	0	0	0	0	0	0	0.00555556	0	0.00392837	0.0139831	0	0.00399662	0.0251412	0	0.0204134	0.0417608	0	0.0178713	0.0363465	0	0.00802838	0.0475989	0	0.0146816	0.0612524	0	0.0273132	0	0	0	0	0	0	0.0263158	0	0.0372161	0.0175439	0	0.0124054	0.0263158	0	0.0214868	0.0263158	0	0.0372161	0.0263158	0	0.0372161	0.0438596
11.05	0	0	0	0	0	0	0.00555556	0	0.00392837	0.0139831	0	0.00399662	0.0251412	0	0.0204134	0.0389831	0	0.0155803	0.0335687	0	0.0070944	0.0475989	0	0.0146816	0.0584746	0	0.0243408	0	0	0	0	0	0	0.0263158	0	0.0372161	0.0175439	0	0.0124054	0.0263158	0	0.0214868	0.0263158	0	0.0372161	0.0263158	0	0.0372161	0.0438596
11.1	0	0	0	0	0	0	0.00277778	0	0.00392837	0.0112053	0	0.00792416	0.0251412	0	0.0204134	0.0389831	0	0.0155803	0.0335687	0	0.0070944	0.0475989	0	0.0146816	0.0584746	0	0.0243408	0	0	0	0	0	0	0.0263158	0	0.0372161	0.0175439	0	0.0124054	0.0263158	0	0.0214868	0.0263158	0	0.0372161	0.0263158	0	0.0372161	0.0438596
11.15	0	0	0	0	0	0	0.00277778	0	0.00392837	0.0112053	0	0.00792416	0.0251412	0	0.0204134	0.0389831	0	0.0155803	0.0335687	0	0.0070944	0.0475989	0	0.0146816	0.0556968	0	0.0216749	0	0	0	0	0	0	0.0263158	0	0.0372161	0.0175439	0	0.0124054	0.0263158	0	0.0214868	0.0263158	0	0.0372161	0.0263158	0	0.0372161	0.0438596
11.2	0	0	0	0	0	0	0.00277778	0	0.00392837	0.0112053	0	0.00792416	0.0251412	0	0.0204134	0.0389831	0	0.0155803	0.0335687	0	0.0070944	0.0475989	0	0.0146816	0.0556968	0	0.0216749	0	0	0	0	0	0	0.0263158	0	0.0372161	0.0175439	0	0.0124054	0.0263158	0	0.0214868	0.0263158	0	0.0372161	0.0263158	0	0.0372161	0.0438596
11.25	0	0	0	0	0	0	0.00277778	0	0.00392837	0.0112053	0	0.00792416	0.0251412	0	0.0204134	0.0389831	0	0.0155803	0.0335687	0	0.0070944	0.0475989	0	0.0146816	0.0556968	0	0.0216749	0	0	0	0	0	0	0.0263158	0	0.0372161	0.0175439	0	0.0124054	0.0263158	0	0.0214868	0.0263158	0	0.0372161	0.0263158	0	0.0372161	0.0438596
11.3	0	0	0	0	0	0	0.00277778	0	0.00392837	0.0112053	0	0.00792416	0.0251412	0	0.0204134	0.0389831	0	0.0155803	0.030791	0	0.00818965	0.0475989	0	0.0146816	0.0556968	0	0.0216749	0	0	0	0	0	0	0.0263158	0	0.0372161	0.0175439	0	0.0124054	0.0263158	0	0.0214868	0.0263158	0	0.0372161	0.0263158	0	0.0372161	0.0438596
11.35	0	0	0	0	0	0	0.00277778	0	0.00392837	0.0112053	0	0.00792416	0.0251412	0	0.0204134	0.0389831	0	0.0155803	0.030791	0	0.00818965	0.0475989	0	0.0146816	0.0556968	0	0.0216749	0	0	0	0	0	0	0.0263158	0	0.0372161	0.0175439	0	0.0124054	0.0263158	0	0.0214868	0.0263158	0	0.0372161	0.0263158	0	0.0372161	0.0438596
11.4	0	0	0	0	0	0	0	0	0	0.0112053	0	0.00792416	0.0251412	0	0.0204134	0.0389831	0	0.0155803	0.030791	0	0.00818965	0.0475989	0	0.0146816	0.0556968	0	0.0216749	0	0	0	0	0	0	0.0263158	0	0.0372161	0.0175439	0	0.0124054	0.0263158	0	0.0214868	0.0263158	0	0.0372161	0.0263158	0	0.0372161	0.0438596
11.45	0	0	0	0	0	0	0	0	0	0.0112053	0	0.00792416	0.0223164	0	0.0207622	0.0389831	0	0.0155803	0.030791	0	0.00818965	0.0475989	0	0.0146816	0.0556968	0	0.0216749	0	0	0	0	0	0	0.0263158	0	0.0372161	0.0175439	0	0.0124054	0.0263158	0	0.0214868	0.0263158	0	0.0372161	0.0263158	0	0.0372161	0.0438596
11.5	0	0	0	0	0	0	0	0	0	0.0112053	0	0.00792416	0.0223164	0	0.0207622	0.0389831	0	0.0155803	0.030791	0	0.00818965	0.0475989	0	0.0146816	0.0556968	0	0.0216749	0	0	0	0	0	0	0.0263158	0	0.0372161	0.0175439	0	0.0124054	0.0263158	0	0.0214868	0.0263158	0	0.0372161	0.0263158	0	0.0372161	0.0438596
11.55	0	0	0	0	0	0	0	0	0	0.0112053	0	0.00792416	0.0195386	0	0.0171086	0.0389831	0	0.0155803	0.030791	0	0.00818965	0.0475989	0	0.0146816	0.0556968	0	0.0216749	0	0	0	0	0	0	0.0263158	0	0.0372161	0.0175439	0	0.0124054	0.0263158	0	0.0214868	0.0263158	0	0.0372161	0.0263158	0	0.0372161	0.0438596
11.6	0	0	0	0	0	0	0	0	0	0.0112053	0	0.00792416	0.0195386	0	0.0171086	0.0361582	0	0.0195753	0.030791	0	0.00818965	0.0475989	0	0.0146816	0.0556968	0	0.0216749	0	0	0	0	0	0	0.0263158	0	0.0372161	0.0175439	0	0.0124054	0.0263158	0	0.0214868	0.0263158	0	0.0372161	0.0263158	0	0.0372161	0.0350877
11.65	0	0	0	0	0	0	0	0	0	0.0112053	0	0.00792416	0.0195386	0	0.0171086	0.0333804	0	0.0179367	0.030791	0	0.00818965	0.0475989	0	0.0146816	0.0556968	0	0.0216749	0	0	0	0	0	0	0.0263158	0	0.0372161	0.0175439	0	0.0124054	0.0263158	0	0.0214868	0.0263158	0	0.0372161	0.0263158	0	0.0372161	0.0350877
11.7	0	0	0	0	0	0	0	0	0	0.0112053	0	0.00792416	0.0195386	0	0.0171086	0.0333804	0	0.0179367	0.030791	0	0.00818965	0.0475989	0	0.0146816	0.0556968	0	0.0216749	0	0	0	0	0	0	0.0263158	0	0.0372161	0.0175439	0	0.0124054	0.0263158	0	0.0214868	0.0263158	0	0.0372161	0.0263158	0	0.0372161	0.0350877
11.75	0	0	0	0	0	0	0	0	0	0.0112053	0	0.00792416	0.0195386	0	0.0171086	0.0305556	0	0.0218722	0.030791	0	0.00818965	0.0475989	0	0.0146816	0.0556968	0	0.0216749	0	0	0	0	0	0	0.0263158	0	0.0372161	0.0175439	0	0.0124054	0.0263158	0	0.0214868	0.0263158	0	0.0372161	0.0263158	0	0.0372161	0.0350877
11.8	0	0	0	0	0	0	0	0	0	0.0112053	0	0.00792416	0.0195386	0	0.0171086	0.0305556	0	0.0218722	0.030791	0	0.00818965	0.0475989	0	0.0146816	0.0556968	0	0.0216749	0	0	0	0	0	0	0.0263158	0	0.0372161	0.0175439	0	0.0124054	0.0263158	0	0.0214868	0.0263158	0	0.0372161	0.0263158	0	0.0372161	0.0350877
11.85	0	0	0	0	0	0	0	0	0	0.0112053	0	0.00792416	0.0195386	0	0.0171086	0.0305556	0	0.0218722	0.030791	0	0.00818965	0.0475989	0	0.0146816	0.0556968	0	0.0216749	0	0	0	0	0	0	0.0263158	0	0.0372161	0.00877193	0	0.0124054	0.0263158	0	0.0214868	0.0263158	0	0.0372161	0.0263158	0	0.0372161	0.0350877
11.9	0	0	0	0	0	0	0	0	0	0.0112053	0	0.00792416	0.0195386	0	0.0171086	0.0277778	0	0.020787	0.030791	0	0.00818965	0.0475989	0	0.0146816	0.0556968	0	0.0216749	0	0	0	0	0	0	0.0263158	0	0.0372161	0.00877193	0	0.0124054	0.0263158	0	0.0214868	0.0263158	0	0.0372161	0.0263158	0	0.0372161	0.0350877
11.95	0	0	0	0	0	0	0	0	0	0.0112053	0	0.00792416	0.0195386	0	0.0171086	0.0277778	0	0.020787	0.030791	0	0.00818965	0.0475989	0	0.0146816	0.0556968	0	0.0216749	0	0	0	0	0	0	0.0175439	0	0.0248108	0.00877193	0	0.0124054	0.0263158	0	0.0214868	0.0263158	0	0.0372161	0.0263158	0	0.0372161	0.0350877
12	0	0	0	0	0	0	0	0	0	0.0112053	0	0.00792416	0.0195386	0	0.0171086	0.0277778	0	0.020787	0.030791	0	0.00818965	0.0475989	0	0.0146816	0.0556968	0	0.0216749	0	0	0	0	0	0	0.0175439	0	0.0248108	0.00877193	0	0.0124054	0.0263158	0	0.0214868	0.0263158	0	0.0372161	0.0263158	0	0.0372161	0.0350877
12.05	0	0	0	0	0	0	0	0	0	0.0112053	0	0.00792416	0.0195386	0	0.0171086	0.0277778	0	0.020787	0.030791	0	0.00818965	0.0475989	0	0.0146816	0.0556968	0	0.0216749	0	0	0	0	0	0	0.0175439	0	0.0248108	0.00877193	0	0.0124054	0.0263158	0	0.0214868	0.0263158	0	0.0372161	0.0263158	0	0.0372161	0.0350877
12.1	0	0	0	0	0	0	0	0	0	0.0112053	0	0.00792416	0.0195386	0	0.0171086	0.0277778	0	0.020787	0.030791	0	0.00818965	0.0475989	0	0.0146816	0.0556968	0	0.0216749	0	0	0	0	0	0	0.0175439	0	0.0248108	0.00877193	0	0.0124054	0.0263158	0	0.0214868	0.0263158	0	0.0372161	0.0263158	0	0.0372161	0.0350877
12.15	0	0	0	0	0	0	0	0	0	0.00838041	0	0.00680446	0.0195386	0	0.0171086	0.0277778	0	0.020787	0.030791	0	0.00818965	0.0475989	0	0.0146816	0.0556968	0	0.0216749	0	0	0	0	0	0	0.0175439	0	0.0248108	0.00877193	0	0.0124054	0.0263158	0	0.0214868	0.0263158	0	0.0372161	0.0263158	0	0.0372161	0.0350877
12.2	0	0	0	0	0	0	0	0	0	0.00838041	0	0.00680446	0.0195386	0	0.0171086	0.0277778	0	0.020787	0.030791	0	0.00818965	0.0475989	0	0.0146816	0.0556968	0	0.0216749	0	0	0	0	0	0	0.0175439	0	0.0248108	0.00877193	0	0.0124054	0.0263158	0	0.0214868	0.0263158	0	0.0372161	0.0263158	0	0.0372161	0.0350877
12.25	0	0	0	0	0	0	0	0	0	0.00838041	0	0.00680446	0.0195386	0	0.0171086	0.0277778	0	0.020787	0.030791	0	0.00818965	0.0475989	0	0.0146816	0.052919	0	0.0194421	0	0	0	0	0	0	0.0175439	0	0.0248108	0.00877193	0	0.0124054	0.0263158	0	0.0214868	0.0263158	0	0.0372161	0.0263158	0	0.0372161	0.0350877
12.3	0	0	0	0	0	0	0	0	0	0.00838041	0	0.00680446	0.0195386	0	0.0171086	0.0277778	0	0.020787	0.030791	0	0.00818965	0.0475989	0	0.0146816	0.052919	0	0.0194421	0	0	0	0	0	0	0.0175439	0	0.0248108	0.00877193	0	0.0124054	0.0263158	0	0.0214868	0.0263158	0	0.0372161	0.0263158	0	0.0372161	0.0350877
12.35	0	0	0	0	0	0	0	0	0	0.00838041	0	0.00680446	0.0195386	0	0.0171086	0.0277778	0	0.020787	0.030791	0	0.00818965	0.0475989	0	0.0146816	0.052919	0	0.0194421	0	0	0	0	0	0	0.0175439	0	0.0248108	0.00877193	0	0.0124054	0.0263158	0	0.0214868	0.0263158	0	0.0372161	0.0263158	0	0.0372161	0.0350877
12.4	0	0	0	0	0	0	0	0	0	0.00838041	0	0.00680446	0.0195386	0	0.0171086	0.0277778	0	0.020787	0.030791	0	0.00818965	0.0475989	0	0.0146816	0.052919	0	0.0194421	0	0	0	0	0	0	0.00877193	0	0.0124054	0.00877193	0	0.0124054	0.0263158	0	0.0214868	0.0263158	0	0.0372161	0.0263158	0	0.0372161	0.0350877
12.45	0	0	0	0	0	0	0	0	0	0.00838041	0	0.00680446	0.0195386	0	0.0171086	0.0277778	0	0.020787	0.030791	0	0.00818965	0.0475989	0	0.0146816	0.052919	0	0.0194421	0	0	0	0	0	0	0.00877193	0	0.0124054	0.00877193	0	0.0124054	0.0263158	0	0.0214868	0.0263158	0	0.0372161	0.0263158	0	0.0372161	0.0350877
12.5	0	0	0	0	0	0	0	0	0	0.00838041	0	0.00680446	0.0195386	0	0.0171086	0.0277778	0	0.020787	0.030791	0	0.00818965	0.0475989	0	0.0146816	0.052919	0	0.0194421	0	0	0	0	0	0	0.00877193	0	0.0124054	0.00877193	0	0.0124054	0.0263158	0	0.0214868	0.0263158	0	0.0372161	0.0263158	0	0.0372161	0.0350877
12.55	0	0	0	0	0	0	0	0	0	0.00560264	0	0.00396208	0.0195386	0	0.0171086	0.0277778	0	0.020787	0.030791	0	0.00818965	0.0475989	0	0.0146816	0.052919	0	0.0194421	0	0	0	0	0	0	0.00877193	0	0.0124054	0.00877193	0	0.0124054	0.0263158	0	0.0214868	0.0263158	0	0.0372161	0.0263158	0	0.0372161	0.0350877
12.6	0	0	0	0	0	0	0	0	0	0.00560264	0	0.00396208	0.0195386	0	0.0171086	0.0277778	0	0.020787	0.030791	0	0.00818965	0.0475989	0	0.0146816	0.052919	0	0.0194421	0	0	0	0	0	0	0.00877193	0	0.0124054	0.00877193	0	0.0124054	0.0263158	0	0.0214868	0.0263158	0	0.0372161	0.0263158	0	0.0372161	0.0350877
12.65	0	0	0	0	0	0	0	0	0	0.00560264	0	0.00396208	0.0195386	0	0.0171086	0.025	0	0.0204124	0.030791	0	0.00818965	0.0475989	0	0.0146816	0.052919	0	0.0194421	0	0	0	0	0	0	0.00877193	0	0.0124054	0.00877193	0	0.0124054	0.0263158	0	0.0214868	0.0263158	0	0.0372161	0.0263158	0	0.0372161	0.0350877
12.7	0	0	0	0	0	0	0	0	0	0.00560264	0	0.00396208	0.0195386	0	0.0171086	0.025	0	0.0204124	0.030791	0	0.00818965	0.0475989	0	0.0146816	0.052919	0	0.0194421	0	0	0	0	0	0	0.00877193	0	0.0124054	0.00877193	0	0.0124054	0.0263158	0	0.0214868	0.0263158	0	0.0372161	0.0263158	0	0.0372161	0.0350877
12.75	0	0	0	0	0	0	0	0	0	0.00560264	0	0.00396208	0.0195386	0	0.0171086	0.025	0	0.0204124	0.030791	0	0.00818965	0.0475989	0	0.0146816	0.052919	0	0.0194421	0	0	0	0	0	0	0.00877193	0	0.0124054	0.00877193	0	0.0124054	0.0263158	0	0.0214868	0.0263158	0	0.0372161	0.0263158	0	0.0372161	0.0350877
12.8	0	0	0	0	0	0	0	0	0	0.00560264	0	0.00396208	0.0195386	0	0.0171086	0.025	0	0.0204124	0.030791	0	0.00818965	0.0475989	0	0.0146816	0.052919	0	0.0194421	0	0	0	0	0	0	0.00877193	0	0.0124054	0.00877193	0	0.0124054	0.0263158	0	0.0214868	0.0263158	0	0.0372161	0.0263158	0	0.0372161	0.0350877
12.85	0	0	0	0	0	0	0	0	0	0.00560264	0	0.00396208	0.0195386	0	0.0171086	0.025	0	0.0204124	0.030791	0	0.00818965	0.0475989	0	0.0146816	0.052919	0	0.0194421	0	0	0	0	0	0	0.00877193	0	0.0124054	0.00877193	0	0.0124054	0.0263158	0	0.0214868	0.0263158	0	0.0372161	0.0263158	0	0.0372161	0.0350877
12.9	0	0	0	0	0	0	0	0	0	0.00560264	0	0.00396208	0.0195386	0	0.0171086	0.025	0	0.0204124	0.030791	0	0.00818965	0.0475989	0	0.0146816	0.052919	0	0.0194421	0	0	0	0	0	0	0.00877193	0	0.0124054	0.00877193	0	0.0124054	0.0263158	0	0.0214868	0.0263158	0	0.0372161	0.0263158	0	0.0372161	0.0350877
12.95	0	0	0	0	0	0	0	0	0	0.00560264	0	0.00396208	0.0195386	0	0.0171086	0.0222222	0	0.0171234	0.030791	0	0.00818965	0.0475989	0	0.0146816	0.052919	0	0.0194421	0	0	0	0	0	0	0.00877193	0	0.0124054	0.00877193	0	0.0124054	0.0263158	0	0.0214868	0.0263158	0	0.0372161	0.0263158	0	0.0372161	0.0350877
13	0	0	0	0	0	0	0	0	0	0.00560264	0	0.00396208	0.0195386	0	0.0171086	0.0222222	0	0.0171234	0.030791	0	0.00818965	0.0475989	0	0.0146816	0.052919	0	0.0194421	0	0	0	0	0	0	0.00877193	0	0.0124054	0.00877193	0	0.0124054	0.0263158	0	0.0214868	0.0263158	0	0.0372161	0.0263158	0	0.0372161	0.0350877
13.05	0	0	0	0	0	0	0	0	0	0.00560264	0	0.00396208	0.0195386	0	0.0171086	0.0222222	0	0.0171234	0.030791	0	0.00818965	0.0475989	0	0.0146816	0.052919	0	0.0194421	0	0	0	0	0	0	0.00877193	0	0.0124054	0.00877193	0	0.0124054	0.0263158	0	0.0214868	0.0263158	0	0.0372161	0.0263158	0	0.0372161	0.0350877
13.1	0	0	0	0	0	0	0	0	0	0.00560264	0	0.00396208	0.0195386	0	0.0171086	0.0222222	0	0.0171234	0.030791	0	0.00818965	0.0475989	0	0.0146816	0.052919	0	0.0194421	0	0	0	0	0	0	0.00877193	0	0.0124054	0.00877193	0	0.0124054	0.0263158	0	0.0214868	0.0263158	0	0.0372161	0.0263158	0	0.0372161	0.0350877
13.15	0	0	0	0	0	0	0	0	0	0.00282486	0	0.00399495	0.0195386	0	0.0171086	0.0222222	0	0.0171234	0.030791	0	0.00818965	0.0475989	0	0.0146816	0.052919	0	0.0194421	0	0	0	0	0	0	0.00877193	0	0.0124054	0.00877193	0	0.0124054	0.0263158	0	0.0214868	0.0263158	0	0.0372161	0.0263158	0	0.0372161	0.0350877
13.2	0	0	0	0	0	0	0	0	0	0.00282486	0	0.00399495	0.0195386	0	0.0171086	0.0222222	0	0.0171234	0.030791	0	0.00818965	0.0475989	0	0.0146816	0.052919	0	0.0194421	0	0	0	0	0	0	0.00877193	0	0.0124054	0.00877193	0	0.0124054	0.0263158	0	0.0214868	0.0263158	0	0.0372161	0.0263158	0	0.0372161	0.0350877
13.25	0	0	0	0	0	0	0	0	0	0	0	0	0.0195386	0	0.0171086	0.0222222	0	0.0171234	0.030791	0	0.00818965	0.0475989	0	0.0146816	0.052919	0	0.0194421	0	0	0	0	0	0	0.00877193	0	0.0124054	0.00877193	0	0.0124054	0.0263158	0	0.0214868	0.0263158	0	0.0372161	0.0263158	0	0.0372161	0.0350877
13.3	0	0	0	0	0	0	0	0	0	0	0	0	0.0195386	0	0.0171086	0.0222222	0	0.0171234	0.030791	0	0.00818965	0.0475989	0	0.0146816	0.052919	0	0.0194421	0	0	0	0	0	0	0.00877193	0	0.0124054	0.00877193	0	0.0124054	0.0263158	0	0.0214868	0.0263158	0	0.0372161	0.0263158	0	0.0372161	0.0350877
13.35	0	0	0	0	0	0	0	0	0	0	0	0	0.0195386	0	0.0171086	0.0222222	0	0.0171234	0.030791	0	0.00818965	0.0475989	0	0.0146816	0.0501412	0	0.0178059	0	0	0	0	0	0	0.00877193	0	0.0124054	0.00877193	0	0.0124054	0.0263158	0	0.0214868	0.0263158	0	0.0372161	0.0263158	0	0.0372161	0.0350877
13.4	0	0	0	0	0	0	0	0	0	0	0	0	0.0195386	0	0.0171086	0.0222222	0	0.0171234	0.030791	0	0.00818965	0.0475989	0	0.0146816	0.0501412	0	0.0178059	0	0	0	0	0	0	0.00877193	0	0.0124054	0.00877193	0	0.0124054	0.0263158	0	0.0214868	0.0263158	0	0.0372161	0.0263158	0	0.0372161	0.0350877
13.45	0	0	0	0	0	0	0	0	0	0	0	0	0.0167608	0	0.0136089	0.0222222	0	0.0171234	0.030791	0	0.00818965	0.0475989	0	0.0146816	0.0501412	0	0.0178059	0	0	0	0	0	0	0.00877193	0	0.0124054	0.00877193	0	0.0124054	0.0263158	0	0.0214868	0.0263158	0	0.0372161	0.0263158	0	0.0372161	0.0350877
13.5	0	0	0	0	0	0	0	0	0	0	0	0	0.0167608	0	0.0136089	0.0222222	0	0.0171234	0.030791	0	0.00818965	0.0475989	0	0.0146816	0.0501412	0	0.0178059	0	0	0	0	0	0	0.00877193	0	0.0124054	0.00877193	0	0.0124054	0.0263158	0	0.0214868	0.0263158	0	0.0372161	0.0263158	0	0.0372161	0.0350877
13.55	0	0	0	0	0	0	0	0	0	0	0	0	0.0167608	0	0.0136089	0.0222222	0	0.0171234	0.030791	0	0.00818965	0.0475989	0	0.0146816	0.0501412	0	0.0178059	0	0	0	0	0	0	0.00877193	0	0.0124054	0.00877193	0	0.0124054	0.0263158	0	0.0214868	0.0263158	0	0.0372161	0.0263158	0	0.0372161	0.0350877
13.6	0	0	0	0	0	0	0	0	0	0	0	0	0.0167608	0	0.0136089	0.0222222	0	0.0171234	0.030791	0	0.00818965	0.0475989	0	0.0146816	0.0501412	0	0.0178059	0	0	0	0	0	0	0.00877193	0	0.0124054	0.00877193	0	0.0124054	0.0263158	0	0.0214868	0.0263158	0	0.0372161	0.0263158	0	0.0372161	0.0350877
13.65	0	0	0	0	0	0	0	0	0	0	0	0	0.0167608	0	0.0136089	0.0222222	0	0.0171234	0.030791	0	0.00818965	0.0475989	0	0.0146816	0.0501412	0	0.0178059	0	0	0	0	0	0	0.00877193	0	0.0124054	0.00877193	0	0.0124054	0.0263158	0	0.0214868	0.0263158	0	0.0372161	0.0263158	0	0.0372161	0.0350877
13.7	0	0	0	0	0	0	0	0	0	0	0	0	0.0167608	0	0.0136089	0.0222222	0	0.0171234	0.030791	0	0.00818965	0.0475989	0	0.0146816	0.0501412	0	0.0178059	0	0	0	0	0	0	0	0	0	0.00877193	0	0.0124054	0.0263158	0	0.0214868	0.0263158	0	0.0372161	0.0263158	0	0.0372161	0.0263158
13.75	0	0	0	0	0	0	0	0	0	0	0	0	0.0167608	0	0.0136089	0.0222222	0	0.0171234	0.030791	0	0.00818965	0.0475989	0	0.0146816	0.0501412	0	0.0178059	0	0	0	0	0	0	0	0	0	0.00877193	0	0.0124054	0.0263158	0	0.0214868	0.0263158	0	0.0372161	0.0263158	0	0.0372161	0.0263158
13.8	0	0	0	0	0	0	0	0	0	0	0	0	0.0167608	0	0.0136089	0.0222222	0	0.0171234	0.030791	0	0.00818965	0.0475989	0	0.0146816	0.0501412	0	0.0178059	0	0	0	0	0	0	0	0	0	0.00877193	0	0.0124054	0.0263158	0	0.0214868	0.0263158	0	0.0372161	0.0263158	0	0.0372161	0.0263158
13.85	0	0	0	0	0	0	0	0	0	0	0	0	0.0167608	0	0.0136089	0.0222222	0	0.0171234	0.030791	0	0.00818965	0.0475989	0	0.0146816	0.0501412	0	0.0178059	0	0	0	0	0	0	0	0	0	0.00877193	0	0.0124054	0.0263158	0	0.0214868	0.0263158	0	0.0372161	0.0263158	0	0.0372161	0.0263158
13.9	0	0	0	0	0	0	0	0	0	0	0	0	0.0167608	0	0.0136089	0.0222222	0	0.0171234	0.030791	0	0.00818965	0.0475989	0	0.0146816	0.0501412	0	0.0178059	0	0	0	0	0	0	0	0	0	0.00877193	0	0.0124054	0.0263158	0	0.0214868	0.0263158	0	0.0372161	0.0263158	0	0.0372161	0.0263158
13.95	0	0	0	0	0	0	0	0	0	0	0	0	0.0167608	0	0.0136089	0.0222222	0	0.0171234	0.030791	0	0.00818965	0.0475989	0	0.0146816	0.0501412	0	0.0178059	0	0	0	0	0	0	0	0	0	0.00877193	0	0.0124054	0.0263158	0	0.0214868	0.0263158	0	0.0372161	0.0263158	0	0.0372161	0.0263158
14	0	0	0	0	0	0	0	0	0	0	0	0	0.0167608	0	0.0136089	0.0222222	0	0.0171234	0.030791	0	0.00818965	0.0475989	0	0.0146816	0.0501412	0	0.0178059	0	0	0	0	0	0	0	0	0	0.00877193	0	0.0124054	0.0263158	0	0.0214868	0.0263158	0	0.0372161	0.0263158	0	0.0372161	0.0263158
14.05	0	0	0	0	0	0	0	0	0	0	0	0	0.0167608	0	0.0136089	0.0222222	0	0.0171234	0.030791	0	0.00818965	0.0475989	0	0.0146816	0.0501412	0	0.0178059	0	0	0	0	0	0	0	0	0	0.00877193	0	0.0124054	0.0263158	0	0.0214868	0.0263158	0	0.0372161	0.0263158	0	0.0372161	0.0263158
14.1	0	0	0	0	0	0	0	0	0	0	0	0	0.0167608	0	0.0136089	0.0222222	0	0.0171234	0.030791	0	0.00818965	0.0475989	0	0.0146816	0.0501412	0	0.0178059	0	0	0	0	0	0	0	0	0	0.00877193	0	0.0124054	0.0263158	0	0.0214868	0.0263158	0	0.0372161	0.0263158	0	0.0372161	0.0263158
14.15	0	0	0	0	0	0	0	0	0	0	0	0	0.0167608	0	0.0136089	0.0222222	0	0.0171234	0.030791	0	0.00818965	0.0475989	0	0.0146816	0.0501412	0	0.0178059	0	0	0	0	0	0	0	0	0	0.00877193	0	0.0124054	0.0263158	0	0.0214868	0.0263158	0	0.0372161	0.0263158	0	0.0372161	0.0263158
14.2	0	0	0	0	0	0	0	0	0	0	0	0	0.0167608	0	0.0136089	0.0222222	0	0.0171234	0.030791	0	0.00818965	0.0475989	0	0.0146816	0.0501412	0	0.0178059	0	0	0	0	0	0	0	0	0	0.00877193	0	0.0124054	0.0263158	0	0.0214868	0.0263158	0	0.0372161	0.0263158	0	0.0372161	0.0263158
14.25	0	0	0	0	0	0	0	0	0	0	0	0	0.0167608	0	0.0136089	0.0222222	0	0.0171234	0.030791	0	0.00818965	0.0475989	0	0.0146816	0.0501412	0	0.0178059	0	0	0	0	0	0	0	0	0	0.00877193	0	0.0124054	0.0263158	0	0.0214868	0.0263158	0	0.0372161	0.0263158	0	0.0372161	0.0263158
14.3	0	0	0	0	0	0	0	0	0	0	0	0	0.0167608	0	0.0136089	0.0194444	0	0.0141639	0.030791	0	0.00818965	0.0475989	0	0.0146816	0.0501412	0	0.0178059	0	0	0	0	0	0	0	0	0	0.00877193	0	0.0124054	0.0263158	0	0.0214868	0.0263158	0	0.0372161	0.0263158	0	0.0372161	0.0263158
14.35	0	0	0	0	0	0	0	0	0	0	0	0	0.0167608	0	0.0136089	0.0194444	0	0.0141639	0.030791	0	0.00818965	0.0475989	0	0.0146816	0.0501412	0	0.0178059	0	0	0	0	0	0	0	0	0	0.00877193	0	0.0124054	0.0263158	0	0.0214868	0.0263158	0	0.0372161	0.0263158	0	0.0372161	0.0263158
14.4	0	0	0	0	0	0	0	0	0	0	0	0	0.0167608	0	0.0136089	0.0194444	0	0.0141639	0.030791	0	0.00818965	0.0475989	0	0.0146816	0.0501412	0	0.0178059	0	0	0	0	0	0	0	0	0	0.00877193	0	0.0124054	0.0263158	0	0.0214868	0.0263158	0	0.0372161	0.0263158	0	0.0372161	0.0263158
14.45	0	0	0	0	0	0	0	0	0	0	0	0	0.0167608	0	0.0136089	0.0194444	0	0.0141639	0.030791	0	0.00818965	0.0475989	0	0.0146816	0.0501412	0	0.0178059	0	0	0	0	0	0	0	0	0	0.00877193	0	0.0124054	0.0263158	0	0.0214868	0.0263158	0	0.0372161	0.0263158	0	0.0372161	0.0263158
14.5	0	0	0	0	0	0	0	0	0	0	0	0	0.0167608	0	0.0136089	0.0194444	0	0.0141639	0.030791	0	0.00818965	0.0475989	0	0.0146816	0.0473164	0	0.0217407	0	0	0	0	0	0	0	0	0	0.00877193	0	0.0124054	0.0263158	0	0.0214868	0.0263158	0	0.0372161	0.0263158	0	0.0372161	0.0263158
14.55	0	0	0	0	0	0	0	0	0	0	0	0	0.0167608	0	0.0136089	0.0194444	0	0.0141639	0.0279661	0	0.0041947	0.0475989	0	0.0146816	0.0473164	0	0.0217407	0	0	0	0	0	0	0	0	0	0	0	0	0.0263158	0	0.0214868	0.0263158	0	0.0372161	0.0263158	0	0.0372161	0.0263158
14.6	0	0	0	0	0	0	0	0	0	0	0	0	0.0139831	0	0.0104195	0.0194444	0	0.0141639	0.0279661	0	0.0041947	0.0475989	0	0.0146816	0.0473164	0	0.0217407	0	0	0	0	0	0	0	0	0	0	0	0	0.0263158	0	0.0214868	0.0263158	0	0.0372161	0.0263158	0	0.0372161	0.0263158
14.65	0	0	0	0	0	0	0	0	0	0	0	0	0.0139831	0	0.0104195	0.0194444	0	0.0141639	0.0279661	0	0.0041947	0.0475989	0	0.0146816	0.0473164	0	0.0217407	0	0	0	0	0	0	0	0	0	0	0	0	0.0263158	0	0.0214868	0.0263158	0	0.0372161	0.0263158	0	0.0372161	0.0263158
14.7	0	0	0	0	0	0	0	0	0	0	0	0	0.0139831	0	0.0104195	0.0194444	0	0.0141639	0.0279661	0	0.0041947	0.0475989	0	0.0146816	0.0473164	0	0.0217407	0	0	0	0	0	0	0	0	0	0	0	0	0.0263158	0	0.0214868	0.0263158	0	0.0372161	0.0263158	0	0.0372161	0.0263158
14.75	0	0	0	0	0	0	0	0	0	0	0	0	0.0139831	0	0.0104195	0.0194444	0	0.0141639	0.0279661	0	0.0041947	0.0475989	0	0.0146816	0.0473164	0	0.0217407	0	0	0	0	0	0	0	0	0	0	0	0	0.0263158	0	0.0214868	0.0263158	0	0.0372161	0.0263158	0	0.0372161	0.0263158
14.8	0	0	0	0	0	0	0	0	0	0	0	0	0.0139831	0	0.0104195	0.0194444	0	0.0141639	0.0279661	0	0.0041947	0.0475989	0	0.0146816	0.0473164	0	0.0217407	0	0	0	0	0	0	0	0	0	0	0	0	0.0263158	0	0.0214868	0.0263158	0	0.0372161	0.0263158	0	0.0372161	0.0263158
14.85	0	0	0	0	0	0	0	0	0	0	0	0	0.0139831	0	0.0104195	0.0194444	0	0.0141639	0.0279661	0	0.0041947	0.0475989	0	0.0146816	0.0473164	0	0.0217407	0	0	0	0	0	0	0	0	0	0	0	0	0.0263158	0	0.0214868	0.0263158	0	0.0372161	0.0263158	0	0.0372161	0.0263158
14.9	0	0	0	0	0	0	0	0	0	0	0	0	0.0111582	0	0.0103811	0.0194444	0	0.0141639	0.0279661	0	0.0041947	0.0475989	0	0.0146816	0.0473164	0	0.0217407	0	0	0	0	0	0	0	0	0	0	0	0	0.0263158	0	0.0214868	0.0263158	0	0.0372161	0.0263158	0	0.0372161	0.0263158
14.95	0	0	0	0	0	0	0	0	0	0	0	0	0.0111582	0	0.0103811	0.0194444	0	0.0141639	0.0279661	0	0.0041947	0.0475989	0	0.0146816	0.0473164	0	0.0217407	0	0	0	0	0	0	0	0	0	0	0	0	0.0263158	0	0.0214868	0.0263158	0	0.0372161	0.0263158	0	0.0372161	0.0263158
15	0	0	0	0	0	0	0	0	0	0	0	0	0.0111582	0	0.0103811	0.0194444	0	0.0141639	0.0279661	0	0.0041947	0.0475989	0	0.0146816	0.0473164	0	0.0217407	0	0	0	0	0	0	0	0	0	0	0	0	0.0263158	0	0.0214868	0.0263158	0	0.0372161	0.0263158	0	0.0372161	0.0263158
15.05	0	0	0	0	0	0	0	0	0	0	0	0	0.0111582	0	0.0103811	0.0194444	0	0.0141639	0.0251412	0	0.000199748	0.0475989	0	0.0146816	0.0473164	0	0.0217407	0	0	0	0	0	0	0	0	0	0	0	0	0.0175439	0	0.0124054	0.0263158	0	0.0372161	0.0263158	0	0.0372161	0.0263158
15.1	0	0	0	0	0	0	0	0	0	0	0	0	0.0111582	0	0.0103811	0.0194444	0	0.0141639	0.0251412	0	0.000199748	0.0475989	0	0.0146816	0.0473164	0	0.0217407	0	0	0	0	0	0	0	0	0	0	0	0	0.0175439	0	0.0124054	0.0263158	0	0.0372161	0.0263158	0	0.0372161	0.0263158
15.15	0	0	0	0	0	0	0	0	0	0	0	0	0.0111582	0	0.0103811	0.0194444	0	0.0141639	0.0223635	0	0.00403196	0.0475989	0	0.0146816	0.0473164	0	0.0217407	0	0	0	0	0	0	0	0	0	0	0	0	0.0175439	0	0.0124054	0.0263158	0	0.0372161	0.0263158	0	0.0372161	0.0263158
15.2	0	0	0	0	0	0	0	0	0	0	0	0	0.0111582	0	0.0103811	0.0194444	0	0.0141639	0.0223635	0	0.00403196	0.0475989	0	0.0146816	0.0473164	0	0.0217407	0	0	0	0	0	0	0	0	0	0	0	0	0.0175439	0	0.0124054	0.0263158	0	0.0372161	0.0263158	0	0.0372161	0.0263158
15.25	0	0	0	0	0	0	0	0	0	0	0	0	0.0111582	0	0.0103811	0.0194444	0	0.0141639	0.0223635	0	0.00403196	0.0475989	0	0.0146816	0.0473164	0	0.0217407	0	0	0	0	0	0	0	0	0	0	0	0	0.0175439	0	0.0124054	0.0263158	0	0.0372161	0.0263158	0	0.0372161	0.0263158
15.3	0	0	0	0	0	0	0	0	0	0	0	0	0.0111582	0	0.0103811	0.0194444	0	0.0141639	0.0223635	0	0.00403196	0.0475989	0	0.0146816	0.0473164	0	0.0217407	0	0	0	0	0	0	0	0	0	0	0	0	0.0175439	0	0.0124054	0.0263158	0	0.0372161	0.0263158	0	0.0372161	0.0263158
15.35	0	0	0	0	0	0	0	0	0	0	0	0	0.0111582	0	0.0103811	0.0194444	0	0.0141639	0.0223635	0	0.00403196	0.0475989	0	0.0146816	0.0473164	0	0.0217407	0	0	0	0	0	0	0	0	0	0	0	0	0.0175439	0	0.0124054	0.0263158	0	0.0372161	0.0263158	0	0.0372161	0.0263158
15.4	0	0	0	0	0	0	0	0	0	0	0	0	0.0111582	0	0.0103811	0.0194444	0	0.0141639	0.0223635	0	0.00403196	0.0475989	0	0.0146816	0.0473164	0	0.0217407	0	0	0	0	0	0	0	0	0	0	0	0	0.0175439	0	0.0124054	0.0263158	0	0.0372161	0.0263158	0	0.0372161	0.0263158
15.45	0	0	0	0	0	0	0	0	0	0	0	0	0.0111582	0	0.0103811	0.0194444	0	0.0141639	0.0223635	0	0.00403196	0.0475989	0	0.0146816	0.0473164	0	0.0217407	0	0	0	0	0	0	0	0	0	0	0	0	0.0175439	0	0.0124054	0.0263158	0	0.0372161	0.0263158	0	0.0372161	0.0263158
15.5	0	0	0	0	0	0	0	0	0	0	0	0	0.0111582	0	0.0103811	0.0194444	0	0.0141639	0.0223635	0	0.00403196	0.0475989	0	0.0146816	0.0473164	0	0.0217407	0	0	0	0	0	0	0	0	0	0	0	0	0.0175439	0	0.0124054	0.0263158	0	0.0372161	0.0263158	0	0.0372161	0.0263158
15.55	0	0	0	0	0	0	0	0	0	0	0	0	0.0111582	0	0.0103811	0.0194444	0	0.0141639	0.0223635	0	0.00403196	0.0475989	0	0.0146816	0.0473164	0	0.0217407	0	0	0	0	0	0	0	0	0	0	0	0	0.0175439	0	0.0124054	0.0263158	0	0.0372161	0.0263158	0	0.0372161	0.0263158
15.6	0	0	0	0	0	0	0	0	0	0	0	0	0.00838041	0	0.00680446	0.0194444	0	0.0141639	0.0223635	0	0.00403196	0.0475989	0	0.0146816	0.0473164	0	0.0217407	0	0	0	0	0	0	0	0	0	0	0	0	0.0175439	0	0.0124054	0.0263158	0	0.0372161	0.0263158	0	0.0372161	0.0263158
15.65	0	0	0	0	0	0	0	0	0	0	0	0	0.00838041	0	0.00680446	0.0194444	0	0.0141639	0.0223635	0	0.00403196	0.0475989	0	0.0146816	0.0473164	0	0.0217407	0	0	0	0	0	0	0	0	0	0	0	0	0.0175439	0	0.0124054	0.0263158	0	0.0372161	0.0263158	0	0.0372161	0.0263158
15.7	0	0	0	0	0	0	0	0	0	0	0	0	0.00838041	0	0.00680446	0.0194444	0	0.0141639	0.0223635	0	0.00403196	0.0448211	0	0.0162461	0.0473164	0	0.0217407	0	0	0	0	0	0	0	0	0	0	0	0	0.0175439	0	0.0124054	0.0263158	0	0.0372161	0.0263158	0	0.0372161	0.0263158
15.75	0	0	0	0	0	0	0	0	0	0	0	0	0.00838041	0	0.00680446	0.0194444	0	0.0141639	0.0223635	0	0.00403196	0.0448211	0	0.0162461	0.0473164	0	0.0217407	0	0	0	0	0	0	0	0	0	0	0	0	0.0175439	0	0.0124054	0.0263158	0	0.0372161	0.0263158	0	0.0372161	0.0263158
15.8	0	0	0	0	0	0	0	0	0	0	0	0	0.00838041	0	0.00680446	0.0194444	0	0.0141639	0.0223635	0	0.00403196	0.0448211	0	0.0162461	0.0473164	0	0.0217407	0	0	0	0	0	0	0	0	0	0	0	0	0.00877193	0	0.0124054	0.0263158	0	0.0372161	0.0263158	0	0.0372161	0.0263158
15.85	0	0	0	0	0	0	0	0	0	0	0	0	0.00838041	0	0.00680446	0.0194444	0	0.0141639	0.0223635	0	0.00403196	0.0420433	0	0.0185254	0.0473164	0	0.0217407	0	0	0	0	0	0	0	0	0	0	0	0	0.00877193	0	0.0124054	0.0263158	0	0.0372161	0.0263158	0	0.0372161	0.0263158
15.9	0	0	0	0	0	0	0	0	0	0	0	0	0.00560264	0	0.00396208	0.0166667	0	0.0136083	0.0223635	0	0.00403196	0.0420433	0	0.0185254	0.0473164	0	0.0217407	0	0	0	0	0	0	0	0	0	0	0	0	0.00877193	0	0.0124054	0.0263158	0	0.0372161	0.0263158	0	0.0372161	0.0263158
15.95	0	0	0	0	0	0	0	0	0	0	0	0	0.00560264	0	0.00396208	0.0166667	0	0.0136083	0.0223635	0	0.00403196	0.0392655	0	0.0201745	0.0473164	0	0.0217407	0	0	0	0	0	0	0	0	0	0	0	0	0.00877193	0	0.0124054	0.0263158	0	0.0372161	0.0263158	0	0.0372161	0.0263158
16	0	0	0	0	0	0	0	0	0	0	0	0	0.00560264	0	0.00396208	0.0166667	0	0.0136083	0.0223635	0	0.00403196	0.0364878	0	0.0223986	0.0473164	0	0.0217407	0	0	0	0	0	0	0	0	0	0	0	0	0.00877193	0	0.0124054	0.0263158	0	0.0372161	0.0263158	0	0.0372161	0.0263158
16.05	0	0	0	0	0	0	0	0	0	0	0	0	0.00560264	0	0.00396208	0.0166667	0	0.0136083	0.0223635	0	0.00403196	0.0364878	0	0.0223986	0.0473164	0	0.0217407	0	0	0	0	0	0	0	0	0	0	0	0	0.00877193	0	0.0124054	0.0263158	0	0.0372161	0.0263158	0	0.0372161	0.0263158
16.1	0	0	0	0	0	0	0	0	0	0	0	0	0.00560264	0	0.00396208	0.0166667	0	0.0136083	0.0223635	0	0.00403196	0.0364878	0	0.0223986	0.0473164	0	0.0217407	0	0	0	0	0	0	0	0	0	0	0	0	0.00877193	0	0.0124054	0.0263158	0	0.0372161	0.0263158	0	0.0372161	0.0263158
16.15	0	0	0	0	0	0	0	0	0	0	0	0	0.00560264	0	0.00396208	0.0166667	0	0.0136083	0.0223635	0	0.00403196	0.0364878	0	0.0223986	0.0473164	0	0.0217407	0	0	0	0	0	0	0	0	0	0	0	0	0.00877193	0	0.0124054	0.0263158	0	0.0372161	0.0263158	0	0.0372161	0.0263158
16.2	0	0	0	0	0	0	0	0	0	0	0	0	0.00560264	0	0.00396208	0.0166667	0	0.0136083	0.0223635	0	0.00403196	0.0364878	0	0.0223986	0.0473164	0	0.0217407	0	0	0	0	0	0	0	0	0	0	0	0	0.00877193	0	0.0124054	0.0263158	0	0.0372161	0.0263158	0	0.0372161	0.0263158
16.25	0	0	0	0	0	0	0	0	0	0	0	0	0.00560264	0	0.00396208	0.0166667	0	0.0136083	0.0223635	0	0.00403196	0.0364878	0	0.0223986	0.0473164	0	0.0217407	0	0	0	0	0	0	0	0	0	0	0	0	0.00877193	0	0.0124054	0.0263158	0	0.0372161	0.0263158	0	0.0372161	0.0263158
16.3	0	0	0	0	0	0	0	0	0	0	0	0	0.00560264	0	0.00396208	0.0166667	0	0.0136083	0.0223635	0	0.00403196	0.03371	0	0.0250449	0.0473164	0	0.0217407	0	0	0	0	0	0	0	0	0	0	0	0	0.00877193	0	0.0124054	0.0263158	0	0.0372161	0.0263158	0	0.0372161	0.0263158
16.35	0	0	0	0	0	0	0	0	0	0	0	0	0.00560264	0	0.00396208	0.0166667	0	0.0136083	0.0223635	0	0.00403196	0.03371	0	0.0250449	0.0473164	0	0.0217407	0	0	0	0	0	0	0	0	0	0	0	0	0.00877193	0	0.0124054	0.0263158	0	0.0372161	0.0263158	0	0.0372161	0.0263158
16.4	0	0	0	0	0	0	0	0	0	0	0	0	0.00560264	0	0.00396208	0.0166667	0	0.0136083	0.0223635	0	0.00403196	0.03371	0	0.0250449	0.0473164	0	0.0217407	0	0	0	0	0	0	0	0	0	0	0	0	0.00877193	0	0.0124054	0.0263158	0	0.0372161	0.0263158	0	0.0372161	0.0263158
16.45	0	0	0	0	0	0	0	0	0	0	0	0	0.00560264	0	0.00396208	0.0166667	0	0.0136083	0.0223635	0	0.00403196	0.03371	0	0.0250449	0.0473164	0	0.0217407	0	0	0	0	0	0	0	0	0	0	0	0	0.00877193	0	0.0124054	0.0263158	0	0.0372161	0.0263158	0	0.0372161	0.0263158
16.5	0	0	0	0	0	0	0	0	0	0	0	0	0.00560264	0	0.00396208	0.0166667	0	0.0136083	0.0223635	0	0.00403196	0.03371	0	0.0250449	0.0473164	0	0.0217407	0	0	0	0	0	0	0	0	0	0	0	0	0.00877193	0	0.0124054	0.0263158	0	0.0372161	0.0263158	0	0.0372161	0.0263158
16.55	0	0	0	0	0	0	0	0	0	0	0	0	0.00560264	0	0.00396208	0.0166667	0	0.0136083	0.0195386	0	0.00386351	0.03371	0	0.0250449	0.0473164	0	0.0217407	0	0	0	0	0	0	0	0	0	0	0	0	0.00877193	0	0.0124054	0.0263158	0	0.0372161	0.0263158	0	0.0372161	0.0263158
16.6	0	0	0	0	0	0	0	0	0	0	0	0	0.00560264	0	0.00396208	0.0166667	0	0.0136083	0.0195386	0	0.00386351	0.03371	0	0.0250449	0.0473164	0	0.0217407	0	0	0	0	0	0	0	0	0	0	0	0	0.00877193	0	0.0124054	0.0263158	0	0.0372161	0.0263158	0	0.0372161	0.0263158
16.65	0	0	0	0	0	0	0	0	0	0	0	0	0.00560264	0	0.00396208	0.0166667	0	0.0136083	0.0195386	0	0.00386351	0.03371	0	0.0250449	0.0473164	0	0.0217407	0	0	0	0	0	0	0	0	0	0	0	0	0.00877193	0	0.0124054	0.0263158	0	0.0372161	0.0263158	0	0.0372161	0.0263158
16.7	0	0	0	0	0	0	0	0	0	0	0	0	0.00560264	0	0.00396208	0.0166667	0	0.0136083	0.0195386	0	0.00386351	0.03371	0	0.0250449	0.0473164	0	0.0217407	0	0	0	0	0	0	0	0	0	0	0	0	0.00877193	0	0.0124054	0.0263158	0	0.0372161	0.0263158	0	0.0372161	0.0263158
16.75	0	0	0	0	0	0	0	0	0	0	0	0	0.00560264	0	0.00396208	0.0166667	0	0.0136083	0.0195386	0	0.00386351	0.03371	0	0.0250449	0.0473164	0	0.0217407	0	0	0	0	0	0	0	0	0	0	0	0	0.00877193	0	0.0124054	0.0263158	0	0.0372161	0.0263158	0	0.0372161	0.0263158
16.8	0	0	0	0	0	0	0	0	0	0	0	0	0.00560264	0	0.00396208	0.0166667	0	0.0136083	0.0195386	0	0.00386351	0.03371	0	0.0250449	0.0473164	0	0.0217407	0	0	0	0	0	0	0	0	0	0	0	0	0.00877193	0	0.0124054	0.0263158	0	0.0372161	0.0263158	0	0.0372161	0.0263158
16.85	0	0	0	0	0	0	0	0	0	0	0	0	0.00560264	0	0.00396208	0.0166667	0	0.0136083	0.0195386	0	0.00386351	0.03371	0	0.0250449	0.0473164	0	0.0217407	0	0	0	0	0	0	0	0	0	0	0	0	0.00877193	0	0.0124054	0.0263158	0	0.0372161	0.0263158	0	0.0372161	0.0263158
16.9	0	0	0	0	0	0	0	0	0	0	0	0	0.00560264	0	0.00396208	0.0166667	0	0.0136083	0.0195386	0	0.00386351	0.03371	0	0.0250449	0.0473164	0	0.0217407	0	0	0	0	0	0	0	0	0	0	0	0	0.00877193	0	0.0124054	0.0263158	0	0.0372161	0.0263158	0	0.0372161	0.0263158
16.95	0	0	0	0	0	0	0	0	0	0	0	0	0.00560264	0	0.00396208	0.0166667	0	0.0136083	0.0195386	0	0.00386351	0.03371	0	0.0250449	0.0473164	0	0.0217407	0	0	0	0	0	0	0	0	0	0	0	0	0.00877193	0	0.0124054	0.0263158	0	0.0372161	0.0263158	0	0.0372161	0.0263158
17	0	0	0	0	0	0	0	0	0	0	0	0	0.00560264	0	0.00396208	0.0166667	0	0.0136083	0.0195386	0	0.00386351	0.03371	0	0.0250449	0.0473164	0	0.0217407	0	0	0	0	0	0	0	0	0	0	0	0	0.00877193	0	0.0124054	0.0263158	0	0.0372161	0.0263158	0	0.0372161	0.0263158
17.05	0	0	0	0	0	0	0	0	0	0	0	0	0.00277778	0	0.00392837	0.0166667	0	0.0136083	0.0195386	0	0.00386351	0.03371	0	0.0250449	0.0473164	0	0.0217407	0	0	0	0	0	0	0	0	0	0	0	0	0.00877193	0	0.0124054	0.0263158	0	0.0372161	0.0263158	0	0.0372161	0.0263158
17.1	0	0	0	0	0	0	0	0	0	0	0	0	0.00277778	0	0.00392837	0.0166667	0	0.0136083	0.0195386	0	0.00386351	0.03371	0	0.0250449	0.0473164	0	0.0217407	0	0	0	0	0	0	0	0	0	0	0	0	0.00877193	0	0.0124054	0.0263158	0	0.0372161	0.0263158	0	0.0372161	0.0263158
17.15	0	0	0	0	0	0	0	0	0	0	0	0	0.00277778	0	0.00392837	0.0166667	0	0.0136083	0.0167608	0	0.00680544	0.03371	0	0.0250449	0.0473164	0	0.0217407	0	0	0	0	0	0	0	0	0	0	0	0	0.00877193	0	0.0124054	0.0263158	0	0.0372161	0.0263158	0	0.0372161	0.0263158
17.2	0	0	0	0	0	0	0	0	0	0	0	0	0.00277778	0	0.00392837	0.0166667	0	0.0136083	0.0167608	0	0.00680544	0.03371	0	0.0250449	0.0473164	0	0.0217407	0	0	0	0	0	0	0	0	0	0	0	0	0.00877193	0	0.0124054	0.0263158	0	0.0372161	0.0263158	0	0.0372161	0.0263158
17.25	0	0	0	0	0	0	0	0	0	0	0	0	0.00277778	0	0.00392837	0.0166667	0	0.0136083	0.0167608	0	0.00680544	0.03371	0	0.0250449	0.0473164	0	0.0217407	0	0	0	0	0	0	0	0	0	0	0	0	0.00877193	0	0.0124054	0.0263158	0	0.0372161	0.0263158	0	0.0372161	0.0263158
17.3	0	0	0	0	0	0	0	0	0	0	0	0	0.00277778	0	0.00392837	0.0166667	0	0.0136083	0.0167608	0	0.00680544	0.03371	0	0.0250449	0.0473164	0	0.0217407	0	0	0	0	0	0	0	0	0	0	0	0	0.00877193	0	0.0124054	0.0263158	0	0.0372161	0.0263158	0	0.0372161	0.0263158
17.35	0	0	0	0	0	0	0	0	0	0	0	0	0.00277778	0	0.00392837	0.0166667	0	0.0136083	0.0167608	0	0.00680544	0.03371	0	0.0250449	0.0473164	0	0.0217407	0	0	0	0	0	0	0	0	0	0	0	0	0.00877193	0	0.0124054	0.0263158	0	0.0372161	0.0263158	0	0.0372161	0.0263158
17.4	0	0	0	0	0	0	0	0	0	0	0	0	0.00277778	0	0.00392837	0.0166667	0	0.0136083	0.0167608	0	0.00680544	0.03371	0	0.0250449	0.0473164	0	0.0217407	0	0	0	0	0	0	0	0	0	0	0	0	0.00877193	0	0.0124054	0.0263158	0	0.0372161	0.0263158	0	0.0372161	0.0263158
17.45	0	0	0	0	0	0	0	0	0	0	0	0	0	0	0	0.0166667	0	0.0136083	0.0167608	0	0.00680544	0.03371	0	0.0250449	0.0473164	0	0.0217407	0	0	0	0	0	0	0	0	0	0	0	0	0.00877193	0	0.0124054	0.0263158	0	0.0372161	0.0263158	0	0.0372161	0.0263158
17.5	0	0	0	0	0	0	0	0	0	0	0	0	0	0	0	0.0166667	0	0.0136083	0.0167608	0	0.00680544	0.03371	0	0.0250449	0.0473164	0	0.0217407	0	0	0	0	0	0	0	0	0	0	0	0	0.00877193	0	0.0124054	0.0263158	0	0.0372161	0.0263158	0	0.0372161	0.0263158
17.55	0	0	0	0	0	0	0	0	0	0	0	0	0	0	0	0.0166667	0	0.0136083	0.0167608	0	0.00680544	0.03371	0	0.0250449	0.0473164	0	0.0217407	0	0	0	0	0	0	0	0	0	0	0	0	0.00877193	0	0.0124054	0.0263158	0	0.0372161	0.0263158	0	0.0372161	0.0263158
17.6	0	0	0	0	0	0	0	0	0	0	0	0	0	0	0	0.0166667	0	0.0136083	0.0167608	0	0.00680544	0.03371	0	0.0250449	0.0473164	0	0.0217407	0	0	0	0	0	0	0	0	0	0	0	0	0.00877193	0	0.0124054	0.0263158	0	0.0372161	0.0263158	0	0.0372161	0.0263158
17.65	0	0	0	0	0	0	0	0	0	0	0	0	0	0	0	0.0166667	0	0.0136083	0.0167608	0	0.00680544	0.03371	0	0.0250449	0.0473164	0	0.0217407	0	0	0	0	0	0	0	0	0	0	0	0	0.00877193	0	0.0124054	0.0263158	0	0.0372161	0.0263158	0	0.0372161	0.0263158
17.7	0	0	0	0	0	0	0	0	0	0	0	0	0	0	0	0.0166667	0	0.0136083	0.0167608	0	0.00680544	0.03371	0	0.0250449	0.0473164	0	0.0217407	0	0	0	0	0	0	0	0	0	0	0	0	0.00877193	0	0.0124054	0.0263158	0	0.0372161	0.0263158	0	0.0372161	0.0263158
17.75	0	0	0	0	0	0	0	0	0	0	0	0	0	0	0	0.0166667	0	0.0136083	0.0167608	0	0.00680544	0.03371	0	0.0250449	0.0473164	0	0.0217407	0	0	0	0	0	0	0	0	0	0	0	0	0.00877193	0	0.0124054	0.0263158	0	0.0372161	0.0263158	0	0.0372161	0.0263158
17.8	0	0	0	0	0	0	0	0	0	0	0	0	0	0	0	0.0166667	0	0.0136083	0.0167608	0	0.00680544	0.03371	0	0.0250449	0.0473164	0	0.0217407	0	0	0	0	0	0	0	0	0	0	0	0	0.00877193	0	0.0124054	0.0263158	0	0.0372161	0.0263158	0	0.0372161	0.0263158
17.85	0	0	0	0	0	0	0	0	0	0	0	0	0	0	0	0.0138889	0	0.0141639	0.0167608	0	0.00680544	0.03371	0	0.0250449	0.0473164	0	0.0217407	0	0	0	0	0	0	0	0	0	0	0	0	0.00877193	0	0.0124054	0.0263158	0	0.0372161	0.0263158	0	0.0372161	0.0263158
17.9	0	0	0	0	0	0	0	0	0	0	0	0	0	0	0	0.0138889	0	0.0141639	0.0167608	0	0.00680544	0.03371	0	0.0250449	0.0473164	0	0.0217407	0	0	0	0	0	0	0	0	0	0	0	0	0.00877193	0	0.0124054	0.0263158	0	0.0372161	0.0263158	0	0.0372161	0.0263158
17.95	0	0	0	0	0	0	0	0	0	0	0	0	0	0	0	0.0138889	0	0.0141639	0.0167608	0	0.00680544	0.03371	0	0.0250449	0.0445386	0	0.0195087	0	0	0	0	0	0	0	0	0	0	0	0	0.00877193	0	0.0124054	0.0263158	0	0.0372161	0.0263158	0	0.0372161	0.0263158
18	0	0	0	0	0	0	0	0	0	0	0	0	0	0	0	0.0138889	0	0.0141639	0.0167608	0	0.00680544	0.03371	0	0.0250449	0.0445386	0	0.0195087	0	0	0	0	0	0	0	0	0	0	0	0	0.00877193	0	0.0124054	0.0263158	0	0.0372161	0.0263158	0	0.0372161	0.0263158
18.05	0	0	0	0	0	0	0	0	0	0	0	0	0	0	0	0.0138889	0	0.0141639	0.0167608	0	0.00680544	0.03371	0	0.0250449	0.0445386	0	0.0195087	0	0	0	0	0	0	0	0	0	0	0	0	0.00877193	0	0.0124054	0.0263158	0	0.0372161	0.0263158	0	0.0372161	0.0263158
18.1	0	0	0	0	0	0	0	0	0	0	0	0	0	0	0	0.0138889	0	0.0141639	0.0167608	0	0.00680544	0.03371	0	0.0250449	0.0445386	0	0.0195087	0	0	0	0	0	0	0	0	0	0	0	0	0.00877193	0	0.0124054	0.0263158	0	0.0372161	0.0263158	0	0.0372161	0.0263158
18.15	0	0	0	0	0	0	0	0	0	0	0	0	0	0	0	0.0138889	0	0.0141639	0.0167608	0	0.00680544	0.03371	0	0.0250449	0.0445386	0	0.0195087	0	0	0	0	0	0	0	0	0	0	0	0	0.00877193	0	0.0124054	0.0263158	0	0.0372161	0.0263158	0	0.0372161	0.0263158
18.2	0	0	0	0	0	0	0	0	0	0	0	0	0	0	0	0.0138889	0	0.0141639	0.0167608	0	0.00680544	0.03371	0	0.0250449	0.0445386	0	0.0195087	0	0	0	0	0	0	0	0	0	0	0	0	0.00877193	0	0.0124054	0.0263158	0	0.0372161	0.0263158	0	0.0372161	0.0263158
18.25	0	0	0	0	0	0	0	0	0	0	0	0	0	0	0	0.0111111	0	0.0103935	0.0167608	0	0.00680544	0.03371	0	0.0250449	0.0445386	0	0.0195087	0	0	0	0	0	0	0	0	0	0	0	0	0.00877193	0	0.0124054	0.0263158	0	0.0372161	0.0263158	0	0.0372161	0.0263158
18.3	0	0	0	0	0	0	0	0	0	0	0	0	0	0	0	0.0111111	0	0.0103935	0.0167608	0	0.00680544	0.03371	0	0.0250449	0.0445386	0	0.0195087	0	0	0	0	0	0	0	0	0	0	0	0	0.00877193	0	0.0124054	0.0263158	0	0.0372161	0.0263158	0	0.0372161	0.0263158
18.35	0	0	0	0	0	0	0	0	0	0	0	0	0	0	0	0.0111111	0	0.0103935	0.0167608	0	0.00680544	0.03371	0	0.0250449	0.0445386	0	0.0195087	0	0	0	0	0	0	0	0	0	0	0	0	0.00877193	0	0.0124054	0.0263158	0	0.0372161	0.0263158	0	0.0372161	0.0263158
18.4	0	0	0	0	0	0	0	0	0	0	0	0	0	0	0	0.0111111	0	0.0103935	0.0139831	0	0.00399662	0.0309322	0	0.0262881	0.0445386	0	0.0195087	0	0	0	0	0	0	0	0	0	0	0	0	0.00877193	0	0.0124054	0.0263158	0	0.0372161	0.0263158	0	0.0372161	0.0263158
18.45	0	0	0	0	0	0	0	0	0	0	0	0	0	0	0	0.0111111	0	0.0103935	0.0139831	0	0.00399662	0.0309322	0	0.0262881	0.0445386	0	0.0195087	0	0	0	0	0	0	0	0	0	0	0	0	0.00877193	0	0.0124054	0.0263158	0	0.0372161	0.0263158	0	0.0372161	0.0263158
18.5	0	0	0	0	0	0	0	0	0	0	0	0	0	0	0	0.00833333	0	0.00680414	0.0139831	0	0.00399662	0.0309322	0	0.0262881	0.0445386	0	0.0195087	0	0	0	0	0	0	0	0	0	0	0	0	0.00877193	0	0.0124054	0.0263158	0	0.0372161	0.0263158	0	0.0372161	0.0263158
18.55	0	0	0	0	0	0	0	0	0	0	0	0	0	0	0	0.00833333	0	0.00680414	0.0139831	0	0.00399662	0.0309322	0	0.0262881	0.0445386	0	0.0195087	0	0	0	0	0	0	0	0	0	0	0	0	0.00877193	0	0.0124054	0.0263158	0	0.0372161	0.0263158	0	0.0372161	0.0263158
18.6	0	0	0	0	0	0	0	0	0	0	0	0	0	0	0	0.00833333	0	0.00680414	0.0139831	0	0.00399662	0.0309322	0	0.0262881	0.0445386	0	0.0195087	0	0	0	0	0	0	0	0	0	0	0	0	0.00877193	0	0.0124054	0.0263158	0	0.0372161	0.0263158	0	0.0372161	0.0263158
18.65	0	0	0	0	0	0	0	0	0	0	0	0	0	0	0	0.00833333	0	0.00680414	0.0139831	0	0.00399662	0.0309322	0	0.0262881	0.0445386	0	0.0195087	0	0	0	0	0	0	0	0	0	0	0	0	0.00877193	0	0.0124054	0.0263158	0	0.0372161	0.0263158	0	0.0372161	0.0263158
18.7	0	0	0	0	0	0	0	0	0	0	0	0	0	0	0	0.00833333	0	0.00680414	0.0139831	0	0.00399662	0.0309322	0	0.0262881	0.0445386	0	0.0195087	0	0	0	0	0	0	0	0	0	0	0	0	0.00877193	0	0.0124054	0.0263158	0	0.0372161	0.0263158	0	0.0372161	0.0263158
18.75	0	0	0	0	0	0	0	0	0	0	0	0	0	0	0	0.00833333	0	0.00680414	0.0139831	0	0.00399662	0.0309322	0	0.0262881	0.0445386	0	0.0195087	0	0	0	0	0	0	0	0	0	0	0	0	0	0	0	0.0263158	0	0.0372161	0.0263158	0	0.0372161	0.0263158
18.8	0	0	0	0	0	0	0	0	0	0	0	0	0	0	0	0.00833333	0	0.00680414	0.0139831	0	0.00399662	0.0309322	0	0.0262881	0.0445386	0	0.0195087	0	0	0	0	0	0	0	0	0	0	0	0	0	0	0	0.0263158	0	0.0372161	0.0263158	0	0.0372161	0.0263158
18.85	0	0	0	0	0	0	0	0	0	0	0	0	0	0	0	0.00833333	0	0.00680414	0.0139831	0	0.00399662	0.0309322	0	0.0262881	0.0417608	0	0.0178713	0	0	0	0	0	0	0	0	0	0	0	0	0	0	0	0.0263158	0	0.0372161	0.0263158	0	0.0372161	0.0263158
18.9	0	0	0	0	0	0	0	0	0	0	0	0	0	0	0	0.00833333	0	0.00680414	0.0139831	0	0.00399662	0.0309322	0	0.0262881	0.0417608	0	0.0178713	0	0	0	0	0	0	0	0	0	0	0	0	0	0	0	0.0263158	0	0.0372161	0.0263158	0	0.0372161	0.0263158
18.95	0	0	0	0	0	0	0	0	0	0	0	0	0	0	0	0.00833333	0	0.00680414	0.0139831	0	0.00399662	0.0309322	0	0.0262881	0.0417608	0	0.0178713	0	0	0	0	0	0	0	0	0	0	0	0	0	0	0	0.0263158	0	0.0372161	0.0263158	0	0.0372161	0.0263158
19	0	0	0	0	0	0	0	0	0	0	0	0	0	0	0	0.00833333	0	0.00680414	0.0139831	0	0.00399662	0.0309322	0	0.0262881	0.0417608	0	0.0178713	0	0	0	0	0	0	0	0	0	0	0	0	0	0	0	0.0263158	0	0.0372161	0.0263158	0	0.0372161	0.0263158
19.05	0	0	0	0	0	0	0	0	0	0	0	0	0	0	0	0.00833333	0	0.00680414	0.0139831	0	0.00399662	0.0309322	0	0.0262881	0.0389831	0	0.0170013	0	0	0	0	0	0	0	0	0	0	0	0	0	0	0	0.0175439	0	0.0248108	0.0263158	0	0.0372161	0.0263158
19.1	0	0	0	0	0	0	0	0	0	0	0	0	0	0	0	0.00555556	0	0.00785674	0.0139831	0	0.00399662	0.0281073	0	0.0223328	0.0389831	0	0.0170013	0	0	0	0	0	0	0	0	0	0	0	0	0	0	0	0.0175439	0	0.0248108	0.0263158	0	0.0372161	0.0263158
19.15	0	0	0	0	0	0	0	0	0	0	0	0	0	0	0	0.00555556	0	0.00785674	0.0139831	0	0.00399662	0.0281073	0	0.0223328	0.0389831	0	0.0170013	0	0	0	0	0	0	0	0	0	0	0	0	0	0	0	0.0175439	0	0.0248108	0.0263158	0	0.0372161	0.0263158
19.2	0	0	0	0	0	0	0	0	0	0	0	0	0	0	0	0.00555556	0	0.00785674	0.0139831	0	0.00399662	0.0281073	0	0.0223328	0.0389831	0	0.0170013	0	0	0	0	0	0	0	0	0	0	0	0	0	0	0	0.0175439	0	0.0248108	0.0263158	0	0.0372161	0.0263158
19.25	0	0	0	0	0	0	0	0	0	0	0	0	0	0	0	0.00555556	0	0.00785674	0.0139831	0	0.00399662	0.0281073	0	0.0223328	0.0389831	0	0.0170013	0	0	0	0	0	0	0	0	0	0	0	0	0	0	0	0.0175439	0	0.0248108	0.0263158	0	0.0372161	0.0263158
19.3	0	0	0	0	0	0	0	0	0	0	0	0	0	0	0	0.00555556	0	0.00785674	0.0139831	0	0.00399662	0.0281073	0	0.0223328	0.0389831	0	0.0170013	0	0	0	0	0	0	0	0	0	0	0	0	0	0	0	0.0175439	0	0.0248108	0.0263158	0	0.0372161	0.0263158
19.35	0	0	0	0	0	0	0	0	0	0	0	0	0	0	0	0.00555556	0	0.00785674	0.0139831	0	0.00399662	0.0281073	0	0.0223328	0.0389831	0	0.0170013	0	0	0	0	0	0	0	0	0	0	0	0	0	0	0	0.0175439	0	0.0248108	0.0263158	0	0.0372161	0.0263158
19.4	0	0	0	0	0	0	0	0	0	0	0	0	0	0	0	0.00555556	0	0.00785674	0.0139831	0	0.00399662	0.0281073	0	0.0223328	0.0389831	0	0.0170013	0	0	0	0	0	0	0	0	0	0	0	0	0	0	0	0.0175439	0	0.0248108	0.0263158	0	0.0372161	0.0263158
19.45	0	0	0	0	0	0	0	0	0	0	0	0	0	0	0	0.00555556	0	0.00785674	0.0139831	0	0.00399662	0.0281073	0	0.0223328	0.0389831	0	0.0170013	0	0	0	0	0	0	0	0	0	0	0	0	0	0	0	0.0175439	0	0.0248108	0.0263158	0	0.0372161	0.0263158
19.5	0	0	0	0	0	0	0	0	0	0	0	0	0	0	0	0.00555556	0	0.00785674	0.0139831	0	0.00399662	0.0281073	0	0.0223328	0.0389831	0	0.0170013	0	0	0	0	0	0	0	0	0	0	0	0	0	0	0	0.0175439	0	0.0248108	0.0263158	0	0.0372161	0.0263158
19.55	0	0	0	0	0	0	0	0	0	0	0	0	0	0	0	0.00555556	0	0.00785674	0.0139831	0	0.00399662	0.0281073	0	0.0223328	0.0389831	0	0.0170013	0	0	0	0	0	0	0	0	0	0	0	0	0	0	0	0.0175439	0	0.0248108	0.0263158	0	0.0372161	0.0263158
19.6	0	0	0	0	0	0	0	0	0	0	0	0	0	0	0	0.00555556	0	0.00785674	0.0139831	0	0.00399662	0.0281073	0	0.0223328	0.0389831	0	0.0170013	0	0	0	0	0	0	0	0	0	0	0	0	0	0	0	0.0175439	0	0.0248108	0.0263158	0	0.0372161	0.0263158
19.65	0	0	0	0	0	0	0	0	0	0	0	0	0	0	0	0.00555556	0	0.00785674	0.0139831	0	0.00399662	0.0281073	0	0.0223328	0.0389831	0	0.0170013	0	0	0	0	0	0	0	0	0	0	0	0	0	0	0	0.0175439	0	0.0248108	0.0263158	0	0.0372161	0.0263158
19.7	0	0	0	0	0	0	0	0	0	0	0	0	0	0	0	0.00555556	0	0.00785674	0.0139831	0	0.00399662	0.0281073	0	0.0223328	0.0389831	0	0.0170013	0	0	0	0	0	0	0	0	0	0	0	0	0	0	0	0.0175439	0	0.0248108	0.0263158	0	0.0372161	0.0263158
19.75	0	0	0	0	0	0	0	0	0	0	0	0	0	0	0	0.00555556	0	0.00785674	0.0139831	0	0.00399662	0.0281073	0	0.0223328	0.0389831	0	0.0170013	0	0	0	0	0	0	0	0	0	0	0	0	0	0	0	0.0175439	0	0.0248108	0.0263158	0	0.0372161	0.0263158
19.8	0	0	0	0	0	0	0	0	0	0	0	0	0	0	0	0.00277778	0	0.00392837	0.0139831	0	0.00399662	0.0281073	0	0.0223328	0.0389831	0	0.0170013	0	0	0	0	0	0	0	0	0	0	0	0	0	0	0	0.0175439	0	0.0248108	0.0263158	0	0.0372161	0.0263158
19.85	0	0	0	0	0	0	0	0	0	0	0	0	0	0	0	0.00277778	0	0.00392837	0.0111582	0	0.00389551	0.0281073	0	0.0223328	0.0389831	0	0.0170013	0	0	0	0	0	0	0	0	0	0	0	0	0	0	0	0.0175439	0	0.0248108	0.0263158	0	0.0372161	0.0263158
19.9	0	0	0	0	0	0	0	0	0	0	0	0	0	0	0	0.00277778	0	0.00392837	0.0111582	0	0.00389551	0.0281073	0	0.0223328	0.0389831	0	0.0170013	0	0	0	0	0	0	0	0	0	0	0	0	0	0	0	0.0175439	0	0.0248108	0.0263158	0	0.0372161	0.0263158
19.95	0	0	0	0	0	0	0	0	0	0	0	0	0	0	0	0.00277778	0	0.00392837	0.0111582	0	0.00389551	0.0281073	0	0.0223328	0.0389831	0	0.0170013	0	0	0	0	0	0	0	0	0	0	0	0	0	0	0	0.0175439	0	0.0248108	0.0263158	0	0.0372161	0.0263158
20
[truncated: 59 more columns]

## Sheet: Gamma
Dataset	PROSITE	PROSITE	PROSITE	PROSITE	PROSITE	PROSITE	PROSITE	PROSITE	PROSITE	PROSITE	PROSITE	PROSITE	BaliBASE	BaliBASE	BaliBASE	BaliBASE	BaliBASE	BaliBASE	BaliBASE	BaliBASE	BaliBASE	BaliBASE	BaliBASE	BaliBASE	rProt	rProt	rProt	rProt	rProt	rProt	rProt	rProt	rProt	rProt	rProt	rProt	INDELible	INDELible	INDELible	INDELible	INDELible	INDELible	INDELible	INDELible	INDELible	INDELible	INDELible	INDELible
Gamma	0.1	0.1	0.1	0.2	0.2	0.2	0.5	0.5	0.5	1	1	1	0.1	0.1	0.1	0.2	0.2	0.2	0.5	0.5	0.5	1	1	1	0.1	0.1	0.1	0.2	0.2	0.2	0.5	0.5	0.5	1	1	1	0.1	0.1	0.1	0.2	0.2	0.2	0.5	0.5	0.5	1	1	1
Distance	TPR	FPR	STD-tpr	TPR	FPR	STD-tpr	TPR	FPR	STD-tpr	TPR	FPR	STD-tpr	TPR	FPR	STD-tpr	TPR	FPR	STD-tpr	TPR	FPR	STD-tpr	TPR	FPR	STD-tpr	TPR	FPR	STD-tpr	TPR	FPR	STD-tpr	TPR	FPR	STD-tpr	TPR	FPR	STD-tpr	TPR	FPR	STD-tpr	TPR	FPR	STD-tpr	TPR	FPR	STD-tpr	TPR	FPR	STD-tpr
-20	1	1	0	1	1	0	1	1	0	1	1	0	1	1	0	1	1	0	1	1	0	1	1	0	1	1	0	1	1	0	1	1	0	1	1	0	1	1	0	1	1	0	1	1	0	1	1	0
-19.95	1	1	0	1	1	0	1	1	0	1	1	0	1	1	0	1	1	0	1	1	0	1	1	0	1	1	0	1	1	0	1	1	0	1	1	0	1	1	0	1	1	0	1	1	0	1	1	0
-19.9	1	1	0	1	1	0	1	1	0	1	1	0	1	1	0	1	1	0	1	1	0	1	1	0	1	1	0	1	1	0	1	1	0	1	1	0	1	1	0	1	1	0	1	1	0	1	1	0
-19.85	1	1	0	1	1	0	1	1	0	1	1	0	1	1	0	1	1	0	1	1	0	1	1	0	1	1	0	1	1	0	1	1	0	1	1	0	1	1	0	1	1	0	1	1	0	1	1	0
-19.8	1	1	0	1	1	0	1	1	0	1	1	0	1	1	0	1	1	0	1	1	0	1	1	0	1	1	0	1	1	0	1	1	0	1	1	0	1	1	0	1	1	0	1	1	0	1	1	0
-19.75	1	1	0	1	1	0	1	1	0	1	1	0	1	1	0	1	1	0	1	1	0	1	1	0	1	1	0	1	1	0	1	1	0	1	1	0	1	1	0	1	1	0	1	1	0	1	1	0
-19.7	1	1	0	1	1	0	1	1	0	1	1	0	1	1	0	1	1	0	1	1	0	1	1	0	1	1	0	1	1	0	1	1	0	1	1	0	1	1	0	1	1	0	1	1	0	1	1	0
-19.65	1	1	0	1	1	0	1	1	0	1	1	0	1	1	0	1	1	0	1	1	0	1	1	0	1	1	0	1	1	0	1	1	0	1	1	0	1	1	0	1	1	0	1	1	0	1	1	0
-19.6	1	1	0	1	1	0	1	1	0	1	1	0	1	1	0	1	1	0	1	1	0	1	1	0	1	1	0	1	1	0	1	1	0	1	1	0	1	1	0	1	1	0	1	1	0	1	1	0
-19.55	1	1	0	1	1	0	1	1	0	1	1	0	1	1	0	1	1	0	1	1	0	1	1	0	1	1	0	1	1	0	1	1	0	1	1	0	1	1	0	1	1	0	1	1	0	1	1	0
-19.5	1	1	0	1	1	0	1	1	0	1	1	0	1	1	0	1	1	0	1	1	0	1	1	0	1	1	0	1	1	0	1	1	0	1	1	0	1	1	0	1	1	0	1	1	0	1	1	0
-19.45	1	1	0	1	1	0	1	1	0	1	1	0	1	1	0	1	1	0	1	1	0	1	1	0	1	1	0	1	1	0	1	1	0	1	1	0	1	1	0	1	1	0	1	1	0	1	1	0
-19.4	1	1	0	1	1	0	1	1	0	1	1	0	1	1	0	1	1	0	1	1	0	1	1	0	1	1	0	1	1	0	1	1	0	1	1	0	1	1	0	1	1	0	1	1	0	1	1	0
-19.35	1	1	0	1	1	0	1	1	0	1	1	0	1	1	0	1	1	0	1	1	0	1	1	0	1	1	0	1	1	0	1	1	0	1	1	0	1	1	0	1	1	0	1	1	0	1	1	0
-19.3	1	1	0	1	1	0	1	1	0	1	1	0	1	1	0	1	1	0	1	1	0	1	1	0	1	1	0	1	1	0	1	1	0	1	1	0	1	1	0	1	1	0	1	1	0	1	1	0
-19.25	1	1	0	1	1	0	1	1	0	1	1	0	1	1	0	1	1	0	1	1	0	1	1	0	1	1	0	1	1	0	1	1	0	1	1	0	1	1	0	1	1	0	1	1	0	1	1	0
-19.2	1	1	0	1	1	0	1	1	0	1	1	0	1	1	0	1	1	0	1	1	0	1	1	0	1	1	0	1	1	0	1	1	0	1	1	0	1	1	0	1	1	0	1	1	0	1	1	0
-19.15	1	1	0	1	1	0	1	1	0	1	1	0	1	1	0	1	1	0	1	1	0	1	1	0	1	1	0	1	1	0	1	1	0	1	1	0	1	1	0	1	1	0	1	1	0	1	1	0
-19.1	1	1	0	1	1	0	1	1	0	1	1	0	1	1	0	1	1	0	1	1	0	1	1	0	1	1	0	1	1	0	1	1	0	1	1	0	1	1	0	1	1	0	1	1	0	1	1	0
-19.05	1	1	0	1	1	0	1	1	0	1	1	0	1	1	0	1	1	0	1	1	0	1	1	0	1	1	0	1	1	0	1	1	0	1	1	0	1	1	0	1	1	0	1	1	0	1	1	0
-19	1	1	0	1	1	0	1	1	0	1	1	0	1	1	0	1	1	0	1	1	0	1	1	0	1	1	0	1	1	0	1	1	0	1	1	0	1	1	0	1	1	0	1	1	0	1	1	0
-18.95	1	1	0	1	1	0	1	1	0	1	1	0	1	1	0	1	1	0	1	1	0	1	1	0	1	1	0	1	1	0	1	1	0	1	1	0	1	1	0	1	1	0	1	1	0	1	1	0
-18.9	1	1	0	1	1	0	1	1	0	1	1	0	1	1	0	1	1	0	1	1	0	1	1	0	1	1	0	1	1	0	1	1	0	1	1	0	1	1	0	1	1	0	1	1	0	1	1	0
-18.85	1	1	0	1	1	0	1	1	0	1	1	0	1	1	0	1	1	0	1	1	0	1	1	0	1	1	0	1	1	0	1	1	0	1	1	0	1	1	0	1	1	0	1	1	0	1	1	0
-18.8	1	1	0	1	1	0	1	1	0	1	1	0	1	1	0	1	1	0	1	1	0	1	1	0	1	1	0	1	1	0	1	1	0	1	1	0	1	1	0	1	1	0	1	1	0	1	1	0
-18.75	1	1	0	1	1	0	1	1	0	1	1	0	1	1	0	1	1	0	1	1	0	1	1	0	1	1	0	1	1	0	1	1	0	1	1	0	1	1	0	1	1	0	1	1	0	1	1	0
-18.7	1	1	0	1	1	0	1	1	0	1	1	0	1	1	0	1	1	0	1	1	0	1	1	0	1	1	0	1	1	0	1	1	0	1	1	0	1	1	0	1	1	0	1	1	0	1	1	0
-18.65	1	1	0	1	1	0	1	1	0	1	1	0	1	1	0	1	1	0	1	1	0	1	1	0	1	1	0	1	1	0	1	1	0	1	1	0	1	1	0	1	1	0	1	1	0	1	1	0
-18.6	1	1	0	1	1	0	1	1	0	1	1	0	1	1	0	1	1	0	1	1	0	1	1	0	1	1	0	1	1	0	1	1	0	1	1	0	1	1	0	1	1	0	1	1	0	1	1	0
-18.55	1	1	0	1	1	0	1	1	0	1	1	0	1	1	0	1	1	0	1	1	0	1	1	0	1	1	0	1	1	0	1	1	0	1	1	0	1	1	0	1	1	0	1	1	0	1	1	0
-18.5	1	1	0	1	1	0	1	1	0	1	1	0	1	1	0	1	1	0	1	1	0	1	1	0	1	1	0	1	1	0	1	1	0	1	1	0	1	1	0	1	1	0	1	1	0	1	1	0
-18.45	1	1	0	1	1	0	1	1	0	1	1	0	1	1	0	1	1	0	1	1	0	1	1	0	1	1	0	1	1	0	1	1	0	1	1	0	1	1	0	1	1	0	1	1	0	1	1	0
-18.4	1	1	0	1	1	0	1	1	0	1	1	0	1	1	0	1	1	0	1	1	0	1	1	0	1	1	0	1	1	0	1	1	0	1	1	0	1	1	0	1	1	0	1	1	0	1	1	0
-18.35	1	1	0	1	1	0	1	1	0	1	1	0	1	1	0	1	1	0	1	1	0	1	1	0	1	1	0	1	1	0	1	1	0	1	1	0	1	1	0	1	1	0	1	1	0	1	1	0
-18.3	1	1	0	1	1	0	1	1	0	1	1	0	1	1	0	1	1	0	1	1	0	1	1	0	1	1	0	1	1	0	1	1	0	1	1	0	1	1	0	1	1	0	1	1	0	1	1	0
-18.25	1	1	0	1	1	0	1	1	0	1	1	0	1	1	0	1	1	0	1	1	0	1	1	0	1	1	0	1	1	0	1	1	0	1	1	0	1	1	0	1	1	0	1	1	0	1	1	0
-18.2	1	1	0	1	1	0	1	1	0	1	1	0	1	1	0	1	1	0	1	1	0	1	1	0	1	1	0	1	1	0	1	1	0	1	1	0	1	1	0	1	1	0	1	1	0	1	1	0
-18.15	1	1	0	1	1	0	1	1	0	1	1	0	1	1	0	1	1	0	1	1	0	1	1	0	1	1	0	1	1	0	1	1	0	1	1	0	1	1	0	1	1	0	1	1	0	1	1	0
-18.1	1	1	0	1	1	0	1	1	0	1	1	0	1	1	0	1	1	0	1	1	0	1	1	0	1	1	0	1	1	0	1	1	0	1	1	0	1	1	0	1	1	0	1	1	0	1	1	0
-18.05	1	1	0	1	1	0	1	1	0	1	1	0	1	1	0	1	1	0	1	1	0	1	1	0	1	1	0	1	1	0	1	1	0	1	1	0	1	1	0	1	1	0	1	1	0	1	1	0
-18	1	1	0	1	1	0	1	1	0	1	1	0	1	1	0	1	1	0	1	1	0	1	1	0	1	1	0	1	1	0	1	1	0	1	1	0	1	1	0	1	1	0	1	1	0	1	1	0
-17.95	1	1	0	1	1	0	1	1	0	1	1	0	1	1	0	1	1	0	1	1	0	1	1	0	1	1	0	1	1	0	1	1	0	1	1	0	1	1	0	1	1	0	1	1	0	1	1	0
-17.9	1	1	0	1	1	0	1	1	0	1	1	0	1	1	0	1	1	0	1	1	0	1	1	0	1	1	0	1	1	0	1	1	0	1	1	0	1	1	0	1	1	0	1	1	0	1	1	0
-17.85	1	1	0	1	1	0	1	1	0	1	1	0	1	1	0	1	1	0	1	1	0	1	1	0	1	1	0	1	1	0	1	1	0	1	1	0	1	1	0	1	1	0	1	1	0	1	1	0
-17.8	1	1	0	1	1	0	1	1	0	1	1	0	1	1	0	1	1	0	1	1	0	1	1	0	1	1	0	1	1	0	1	1	0	1	1	0	1	1	0	1	1	0	1	1	0	1	1	0
-17.75	1	1	0	1	1	0	1	1	0	1	1	0	1	1	0	1	1	0	1	1	0	1	1	0	1	1	0	1	1	0	1	1	0	1	1	0	1	1	0	1	1	0	1	1	0	1	1	0
-17.7	1	1	0	1	1	0	1	1	0	1	1	0	1	1	0	1	1	0	1	1	0	1	1	0	1	1	0	1	1	0	1	1	0	1	1	0	1	1	0	1	1	0	1	1	0	1	1	0
-17.65	1	1	0	1	1	0	1	1	0	1	1	0	1	1	0	1	1	0	1	1	0	1	1	0	1	1	0	1	1	0	1	1	0	1	1	0	1	1	0	1	1	0	1	1	0	1	1	0
-17.6	1	1	0	1	1	0	1	1	0	1	1	0	1	1	0	1	1	0	1	1	0	1	1	0	1	1	0	1	1	0	1	1	0	1	1	0	1	1	0	1	1	0	1	1	0	1	1	0
-17.55	1	1	0	1	1	0	1	1	0	1	1	0	1	1	0	1	1	0	1	1	0	1	1	0	1	1	0	1	1	0	1	1	0	1	1	0	1	1	0	1	1	0	1	1	0	1	1	0
-17.5	1	1	0	1	1	0	1	1	0	1	1	0	1	1	0	1	1	0	1	1	0	1	1	0	1	1	0	1	1	0	1	1	0	1	1	0	1	1	0	1	1	0	1	1	0	1	1	0
-17.45	1	1	0	1	1	0	1	1	0	1	1	0	1	1	0	1	1	0	1	1	0	1	1	0	1	1	0	1	1	0	1	1	0	1	1	0	1	1	0	1	1	0	1	1	0	1	1	0
-17.4	1	1	0	1	1	0	1	1	0	1	1	0	1	1	0	1	1	0	1	1	0	1	1	0	1	1	0	1	1	0	1	1	0	1	1	0	1	1	0	1	1	0	1	1	0	1	1	0
-17.35	1	1	0	1	1	0	1	1	0	1	1	0	1	1	0	1	1	0	1	1	0	1	1	0	1	1	0	1	1	0	1	1	0	1	1	0	1	1	0	1	1	0	1	1	0	1	1	0
-17.3	1	1	0	1	1	0	1	1	0	1	1	0	1	1	0	1	1	0	1	1	0	1	1	0	1	1	0	1	1	0	1	1	0	1	1	0	1	1	0	1	1	0	1	1	0	1	1	0
-17.25	1	1	0	1	1	0	1	1	0	1	1	0	1	1	0	1	1	0	1	1	0	1	1	0	1	1	0	1	1	0	1	1	0	1	1	0	1	1	0	1	1	0	1	1	0	1	1	0
-17.2	1	1	0	1	1	0	1	1	0	1	1	0	1	1	0	1	1	0	1	1	0	1	1	0	1	1	0	1	1	0	1	1	0	1	1	0	1	1	0	1	1	0	1	1	0	1	1	0
-17.15	1	1	0	1	1	0	1	1	0	1	1	0	1	1	0	1	1	0	1	1	0	1	1	0	1	1	0	1	1	0	1	1	0	1	1	0	1	1	0	1	1	0	1	1	0	1	1	0
-17.1	1	1	0	1	1	0	1	1	0	1	1	0	1	1	0	1	1	0	1	1	0	1	1	0	1	1	0	1	1	0	1	1	0	1	1	0	1	1	0	1	1	0	1	1	0	1	1	0
-17.05	1	1	0	1	1	0	1	1	0	1	1	0	1	1	0	1	1	0	1	1	0	1	1	0	1	1	0	1	1	0	1	1	0	1	1	0	1	1	0	1	1	0	1	1	0	1	1	0
-17	1	1	0	1	1	0	1	1	0	1	1	0	1	1	0	1	1	0	1	1	0	1	1	0	1	1	0	1	1	0	1	1	0	1	1	0	1	1	0	1	1	0	1	1	0	1	1	0
-16.95	1	1	0	1	1	0	1	1	0	1	1	0	1	1	0	1	1	0	1	1	0	1	1	0	1	1	0	1	1	0	1	1	0	1	1	0	1	1	0	1	1	0	1	1	0	1	1	0
-16.9	1	1	0	1	1	0	1	1	0	1	1	0	1	1	0	1	1	0	1	1	0	1	1	0	1	1	0	1	1	0	1	1	0	1	1	0	1	1	0	1	1	0	1	1	0	1	1	0
-16.85	1	1	0	1	1	0	1	1	0	1	1	0	1	1	0	1	1	0	1	1	0	1	1	0	1	1	0	1	1	0	1	1	0	1	1	0	1	1	0	1	1	0	1	1	0	1	1	0
-16.8	1	1	0	1	1	0	1	1	0	1	1	0	1	1	0	1	1	0	1	1	0	1	1	0	1	1	0	1	1	0	1	1	0	1	1	0	1	1	0	1	1	0	1	1	0	1	1	0
-16.75	1	1	0	1	1	0	1	1	0	1	1	0	1	1	0	1	1	0	1	1	0	1	1	0	1	1	0	1	1	0	1	1	0	1	1	0	1	1	0	1	1	0	1	1	0	1	1	0
-16.7	1	1	0	1	1	0	1	1	0	1	1	0	1	1	0	1	1	0	1	1	0	1	1	0	1	1	0	1	1	0	1	1	0	1	1	0	1	1	0	1	1	0	1	1	0	1	1	0
-16.65	1	1	0	1	1	0	1	1	0	1	1	0	1	1	0	1	1	0	1	1	0	1	1	0	1	1	0	1	1	0	1	1	0	1	1	0	1	1	0	1	1	0	1	1	0	1	1	0
-16.6	1	1	0	1	1	0	1	1	0	1	1	0	1	1	0	1	1	0	1	1	0	1	1	0	1	1	0	1	1	0	1	1	0	1	1	0	1	1	0	1	1	0	1	1	0	1	1	0
-16.55	1	1	0	1	1	0	1	1	0	1	1	0	1	1	0	1	1	0	1	1	0	1	1	0	1	1	0	1	1	0	1	1	0	1	1	0	1	1	0	1	1	0	1	1	0	1	1	0
-16.5	1	1	0	1	1	0	1	1	0	1	1	0	1	1	0	1	1	0	1	1	0	1	1	0	1	1	0	1	1	0	1	1	0	1	1	0	1	1	0	1	1	0	1	1	0	1	1	0
-16.45	1	1	0	1	1	0	1	1	0	1	1	0	1	1	0	1	1	0	1	1	0	1	1	0	1	1	0	1	1	0	1	1	0	1	1	0	1	1	0	1	1	0	1	1	0	1	1	0
-16.4	1	1	0	1	1	0	1	1	0	1	1	0	1	1	0	1	1	0	1	1	0	1	1	0	1	1	0	1	1	0	1	1	0	1	1	0	1	1	0	1	1	0	1	1	0	1	1	0
-16.35	1	1	0	1	1	0	1	1	0	1	1	0	1	1	0	1	1	0	1	1	0	1	1	0	1	1	0	1	1	0	1	1	0	1	1	0	1	1	0	1	1	0	1	1	0	1	1	0
-16.3	1	1	0	1	1	0	1	1	0	1	1	0	1	1	0	1	1	0	1	1	0	1	1	0	1	1	0	1	1	0	1	1	0	1	1	0	1	1	0	1	1	0	1	1	0	1	1	0
-16.25	1	1	0	1	1	0	1	1	0	1	1	0	1	1	0	1	1	0	1	1	0	1	1	0	1	1	0	1	1	0	1	1	0	1	1	0	1	1	0	1	1	0	1	1	0	1	1	0
-16.2	1	1	0	1	1	0	1	1	0	1	1	0	1	1	0	1	1	0	1	1	0	1	1	0	1	1	0	1	1	0	1	1	0	1	1	0	1	1	0	1	1	0	1	1	0	1	1	0
-16.15	1	1	0	1	1	0	1	1	0	1	1	0	1	1	0	1	1	0	1	1	0	1	1	0	1	1	0	1	1	0	1	1	0	1	1	0	1	1	0	1	1	0	1	1	0	1	1	0
-16.1	1	1	0	1	1	0	1	1	0	1	1	0	1	1	0	1	1	0	1	1	0	1	1	0	1	1	0	1	1	0	1	1	0	1	1	0	1	1	0	1	1	0	1	1	0	1	1	0
-16.05	1	1	0	1	1	0	1	1	0	1	1	0	1	1	0	1	1	0	1	1	0	1	1	0	1	1	0	1	1	0	1	1	0	1	1	0	1	1	0	1	1	0	1	1	0	1	1	0
-16	1	1	0	1	1	0	1	1	0	1	1	0	1	1	0	1	1	0	1	1	0	1	1	0	1	1	0	1	1	0	1	1	0	1	1	0	1	1	0	1	1	0	1	1	0	1	1	0
-15.95	1	1	0	1	1	0	1	1	0	1	1	0	1	1	0	1	1	0	1	1	0	1	1	0	1	1	0	1	1	0	1	1	0	1	1	0	1	1	0	1	1	0	1	1	0	1	1	0
-15.9	1	1	0	1	1	0	1	1	0	1	1	0	1	1	0	1	1	0	1	1	0	1	1	0	1	1	0	1	1	0	1	1	0	1	1	0	1	1	0	1	1	0	1	1	0	1	1	0
-15.85	1	1	0	1	1	0	1	1	0	1	1	0	1	1	0	1	1	0	1	1	0	1	1	0	1	1	0	1	1	0	1	1	0	1	1	0	1	1	0	1	1	0	1	1	0	1	1	0
-15.8	1	1	0	1	1	0	1	1	0	1	1	0	1	1	0	1	1	0	1	1	0	1	1	0	1	1	0	1	1	0	1	1	0	1	1	0	1	1	0	1	1	0	1	1	0	1	1	0
-15.75	1	1	0	1	1	0	1	1	0	1	1	0	1	1	0	1	1	0	1	1	0	1	1	0	1	1	0	1	1	0	1	1	0	1	1	0	1	1	0	1	1	0	1	1	0	1	1	0
-15.7	1	1	0	1	1	0	1	1	0	1	1	0	1	1	0	1	1	0	1	1	0	1	1	0	1	1	0	1	1	0	1	1	0	1	1	0	1	1	0	1	1	0	1	1	0	1	1	0
-15.65	1	1	0	1	1	0	1	1	0	1	1	0	1	1	0	1	1	0	1	1	0	1	1	0	1	1	0	1	1	0	1	1	0	1	1	0	1	1	0	1	1	0	1	1	0	1	1	0
-15.6	1	1	0	1	1	0	1	1	0	1	1	0	1	1	0	1	1	0	1	1	0	1	1	0	1	1	0	1	1	0	1	1	0	1	1	0	1	1	0	1	1	0	1	1	0	1	1	0
-15.55	1	1	0	1	1	0	1	1	0	1	1	0	1	1	0	1	1	0	1	1	0	1	1	0	1	1	0	1	1	0	1	1	0	1	1	0	1	1	0	1	1	0	1	1	0	1	1	0
-15.5	1	1	0	1	1	0	1	1	0	1	1	0	1	1	0	1	1	0	1	1	0	1	1	0	1	1	0	1	1	0	1	1	0	1	1	0	1	1	0	1	1	0	1	1	0	1	1	0
-15.45	1	1	0	1	1	0	1	1	0	1	1	0	1	1	0	1	1	0	1	1	0	1	1	0	1	1	0	1	1	0	1	1	0	1	1	0	1	1	0	1	1	0	1	1	0	1	1	0
-15.4	1	1	0	1	1	0	1	1	0	1	1	0	1	1	0	1	1	0	1	1	0	1	1	0	1	1	0	1	1	0	1	1	0	1	1	0	1	1	0	1	1	0	1	1	0	1	1	0
-15.35	1	1	0	1	1	0	1	1	0	1	1	0	1	1	0	1	1	0	1	1	0	1	1	0	1	1	0	1	1	0	1	1	0	1	1	0	1	1	0	1	1	0	1	1	0	1	1	0
-15.3	1	1	0	1	1	0	1	1	0	1	1	0	1	1	0	1	1	0	1	1	0	1	1	0	1	1	0	1	1	0	1	1	0	1	1	0	1	1	0	1	1	0	1	1	0	1	1	0
-15.25	1	1	0	1	1	0	1	1	0	1	1	0	1	1	0	1	1	0	1	1	0	1	1	0	1	1	0	1	1	0	1	1	0	1	1	0	1	1	0	1	1	0	1	1	0	1	1	0
-15.2	1	1	0	1	1	0	1	1	0	1	1	0	1	1	0	1	1	0	1	1	0	1	1	0	1	1	0	1	1	0	1	1	0	1	1	0	1	1	0	1	1	0	1	1	0	1	1	0
-15.15	1	1	0	1	1	0	1	1	0	1	1	0	1	1	0	1	1	0	1	1	0	1	1	0	1	1	0	1	1	0	1	1	0	1	1	0	1	1	0	1	1	0	1	1	0	1	1	0
-15.1	1	1	0	1	1	0	1	1	0	1	1	0	1	1	0	1	1	0	1	1	0	1	1	0	1	1	0	1	1	0	1	1	0	1	1	0	1	1	0	1	1	0	1	1	0	1	1	0
-15.05	1	1	0	1	1	0	1	1	0	1	1	0	1	1	0	1	1	0	1	1	0	1	1	0	1	1	0	1	1	0	1	1	0	1	1	0	1	1	0	1	1	0	1	1	0	1	1	0
-15	1	1	0	1	1	0	1	1	0	1	1	0	1	1	0	1	1	0	1	1	0	1	1	0	1	1	0	1	1	0	1	1	0	1	1	0	1	1	0	1	1	0	1	1	0	1	1	0
-14.95	1	1	0	1	1	0	1	1	0	1	1	0	1	1	0	1	1	0	1	1	0	1	1	0	1	1	0	1	1	0	1	1	0	1	1	0	1	1	0	1	1	0	1	1	0	1	1	0
-14.9	1	1	0	1	1	0	1	1	0	1	1	0	1	1	0	1	1	0	1	1	0	1	1	0	1	1	0	1	1	0	1	1	0	1	1	0	1	1	0	1	1	0	1	1	0	1	1	0
-14.85	1	1	0	1	1	0	1	1	0	1	1	0	1	1	0	1	1	0	1	1	0	1	1	0	1	1	0	1	1	0	1	1	0	1	1	0	1	1	0	1	1	0	1	1	0	1	1	0
-14.8	1	1	0	1	1	0	1	1	0	1	1	0	1	1	0	1	1	0	1	1	0	1	1	0	1	1	0	1	1	0	1	1	0	1	1	0	1	1	0	1	1	0	1	1	0	1	1	0
-14.75	1	1	0	1	1	0	1	1	0	1	1	0	1	1	0	1	1	0	1	1	0	1	1	0	1	1	0	1	1	0	1	1	0	1	1	0	1	1	0	1	1	0	1	1	0	1	1	0
-14.7	1	1	0	1	1	0	1	1	0	1	1	0	1	1	0	1	1	0	1	1	0	1	1	0	1	1	0	1	1	0	1	1	0	1	1	0	1	1	0	1	1	0	1	1	0	1	1	0
-14.65	1	1	0	1	1	0	1	1	0	1	1	0	1	1	0	1	1	0	1	1	0	1	1	0	1	1	0	1	1	0	1	1	0	1	1	0	1	1	0	1	1	0	1	1	0	1	1	0
-14.6	1	1	0	1	1	0	1	1	0	1	1	0	1	1	0	1	1	0	1	1	0	1	1	0	1	1	0	1	1	0	1	1	0	1	1	0	1	1	0	1	1	0	1	1	0	1	1	0
-14.55	1	1	0	1	1	0	1	1	0	1	1	0	1	1	0	1	1	0	1	1	0	1	1	0	1	1	0	1	1	0	1	1	0	1	1	0	1	1	0	1	1	0	1	1	0	1	1	0
-14.5	1	1	0	1	1	0	1	1	0	1	1	0	1	1	0	1	1	0	1	1	0	1	1	0	1	1	0	1	1	0	1	1	0	1	1	0	1	1	0	1	1	0	1	1	0	1	1	0
-14.45	1	1	0	1	1	0	1	1	0	1	1	0	1	1	0	1	1	0	1	1	0	1	1	0	1	1	0	1	1	0	1	1	0	1	1	0	1	1	0	1	1	0	1	1	0	1	1	0
-14.4	1	1	0	1	1	0	1	1	0	1	1	0	1	1	0	1	1	0	1	1	0	1	1	0	1	1	0	1	1	0	1	1	0	1	1	0	1	1	0	1	1	0	1	1	0	1	1	0
-14.35	1	1	0	1	1	0	1	1	0	1	1	0	1	1	0	1	1	0	1	1	0	1	1	0	1	1	0	1	1	0	1	1	0	1	1	0	1	1	0	1	1	0	1	1	0	1	1	0
-14.3	1	1	0	1	1	0	1	1	0	1	1	0	1	1	0	1	1	0	1	1	0	1	1	0	1	1	0	1	1	0	1	1	0	1	1	0	1	1	0	1	1	0	1	1	0	1	1	0
-14.25	1	1	0	1	1	0	1	1	0	1	1	0	1	1	0	1	1	0	1	1	0	1	1	0	1	1	0	1	1	0	1	1	0	1	1	0	1	1	0	1	1	0	1	1	0	1	1	0
-14.2	1	1	0	1	1	0	1	1	0	1	1	0	1	1	0	1	1	0	1	1	0	1	1	0	1	1	0	1	1	0	1	1	0	1	1	0	1	1	0	1	1	0	1	1	0	1	1	0
-14.15	1	1	0	1	1	0	1	1	0	1	1	0	1	1	0	1	1	0	1	1	0	1	1	0	1	1	0	1	1	0	1	1	0	1	1	0	1	1	0	1	1	0	1	1	0	1	1	0
-14.1	1	1	0	1	1	0	1	1	0	1	1	0	1	1	0	1	1	0	1	1	0	1	1	0	1	1	0	1	1	0	1	1	0	1	1	0	1	1	0	1	1	0	1	1	0	1	1	0
-14.05	1	1	0	1	1	0	1	1	0	1	1	0	1	1	0	1	1	0	1	1	0	1	1	0	1	1	0	1	1	0	1	1	0	1	1	0	1	1	0	1	1	0	1	1	0	1	1	0
-14	1	1	0	1	1	0	1	1	0	1	1	0	1	1	0	1	1	0	1	1	0	1	1	0	1	1	0	1	1	0	1	1	0	1	1	0	1	1	0	1	1	0	1	1	0	1	1	0
-13.95	1	1	0	1	1	0	1	1	0	1	1	0	1	1	0	1	1	0	1	1	0	1	1	0	1	1	0	1	1	0	1	1	0	1	1	0	1	1	0	1	1	0	1	1	0	1	1	0
-13.9	1	1	0	1	1	0	1	1	0	1	1	0	1	1	0	1	1	0	1	1	0	1	1	0	1	1	0	1	1	0	1	1	0	1	1	0	1	1	0	1	1	0	1	1	0	1	1	0
-13.85	1	1	0	1	1	0	1	1	0	1	1	0	1	1	0	1	1	0	1	1	0	1	1	0	1	1	0	1	1	0	1	1	0	1	1	0	1	1	0	1	1	0	1	1	0	1	1	0
-13.8	1	1	0	1	1	0	1	1	0	1	1	0	1	1	0	1	1	0	1	1	0	1	1	0	1	1	0	1	1	0	1	1	0	1	1	0	1	1	0	1	1	0	1	1	0	1	1	0
-13.75	1	1	0	1	1	0	1	1	0	1	1	0	1	1	0	1	1	0	1	1	0	1	1	0	1	1	0	1	1	0	1	1	0	1	1	0	1	1	0	1	1	0	1	1	0	1	1	0
-13.7	1	1	0	1	1	0	1	1	0	1	1	0	1	1	0	1	1	0	1	1	0	1	1	0	1	1	0	1	1	0	1	1	0	1	1	0	1	1	0	1	1	0	1	1	0	1	1	0
-13.65	1	1	0	1	1	0	1	1	0	1	1	0	1	1	0	1	1	0	1	1	0	1	1	0	1	1	0	1	1	0	1	1	0	1	1	0	1	1	0	1	1	0	1	1	0	1	1	0
-13.6	1	1	0	1	1	0	1	1	0	1	1	0	1	1	0	1	1	0	1	1	0	1	1	0	1	1	0	1	1	0	1	1	0	1	1	0	1	1	0	1	1	0	1	1	0	1	1	0
-13.55	1	1	0	1	1	0	1	1	0	1	1	0	1	1	0	1	1	0	1	1	0	1	1	0	1	1	0	1	1	0	1	1	0	1	1	0	1	1	0	1	1	0	1	1	0	1	1	0
-13.5	1	1	0	1	1	0	1	1	0	1	1	0	1	1	0	1	1	0	1	1	0	1	1	0	1	1	0	1	1	0	1	1	0	1	1	0	1	1	0	1	1	0	1	1	0	1	1	0
-13.45	1	1	0	1	1	0	1	1	0	1	1	0	1	1	0	1	1	0	1	1	0	1	1	0	1	1	0	1	1	0	1	1	0	1	1	0	1	1	0	1	1	0	1	1	0	1	1	0
-13.4	1	1	0	1	1	0	1	1	0	1	1	0	1	1	0	1	1	0	1	1	0	1	1	0	1	1	0	1	1	0	1	1	0	1	1	0	1	1	0	1	1	0	1	1	0	1	1	0
-13.35	1	1	0	1	1	0	1	1	0	1	1	0	1	1	0	1	1	0	1	1	0	1	1	0	1	1	0	1	1	0	1	1	0	1	1	0	1	1	0	1	1	0	1	1	0	1	1	0
-13.3	1	1	0	1	1	0	1	1	0	1	1	0	1	1	0	1	1	0	1	1	0	1	1	0	1	1	0	1	1	0	1	1	0	1	1	0	1	1	0	1	1	0	1	1	0	1	1	0
-13.25	1	1	0	1	1	0	1	1	0	1	1	0	1	1	0	1	1	0	1	1	0	1	1	0	1	1	0	1	1	0	1	1	0	1	1	0	1	1	0	1	1	0	1	1	0	1	1	0
-13.2	1	1	0	1	1	0	1	1	0	1	1	0	1	1	0	1	1	0	1	1	0	1	1	0	1	1	0	1	1	0	1	1	0	1	1	0	1	1	0	1	1	0	1	1	0	1	1	0
-13.15	1	1	0	1	1	0	1	1	0	1	1	0	1	1	0	1	1	0	1	1	0	1	1	0	1	1	0	1	1	0	1	1	0	1	1	0	1	1	0	1	1	0	1	1	0	1	1	0
-13.1	1	1	0	1	1	0	1	1	0	1	1	0	1	1	0	1	1	0	1	1	0	1	1	0	1	1	0	1	1	0	1	1	0	1	1	0	1	1	0	1	1	0	1	1	0	1	1	0
-13.05	1	1	0	1	1	0	1	1	0	1	1	0	1	1	0	1	1	0	1	1	0	1	1	0	1	1	0	1	1	0	1	1	0	1	1	0	1	1	0	1	1	0	1	1	0	1	1	0
-13	1	1	0	1	1	0	1	1	0	1	1	0	1	1	0	1	1	0	1	1	0	1	1	0	1	1	0	1	1	0	1	1	0	1	1	0	1	1	0	1	1	0	1	1	0	1	1	0
-12.95	1	1	0	1	1	0	1	1	0	1	1	0	1	1	0	1	1	0	1	1	0	1	1	0	1	1	0	1	1	0	1	1	0	1	1	0	1	1	0	1	1	0	1	1	0	1	1	0
-12.9	1	1	0	1	1	0	1	1	0	1	1	0	1	1	0	1	1	0	1	1	0	1	1	0	1	1	0	1	1	0	1	1	0	1	1	0	1	1	0	1	1	0	1	1	0	1	1	0
-12.85	1	1	0	1	1	0	1	1	0	1	1	0	1	1	0	1	1	0	1	1	0	1	1	0	1	1	0	1	1	0	1	1	0	1	1	0	1	1	0	1	1	0	1	1	0	1	1	0
-12.8	1	1	0	1	1	0	1	1	0	1	1	0	1	1	0	1	1	0	1	1	0	1	1	0	1	1	0	1	1	0	1	1	0	1	1	0	1	1	0	1	1	0	1	1	0	1	1	0
-12.75	1	1	0	1	1	0	1	1	0	1	1	0	1	1	0	1	1	0	1	1	0	1	1	0	1	1	0	1	1	0	1	1	0	1	1	0	1	1	0	1	1	0	1	1	0	1	1	0
-12.7	1	1	0	1	1	0	1	1	0	1	1	0	1	1	0	1	1	0	1	1	0	1	1	0	1	1	0	1	1	0	1	1	0	1	1	0	1	1	0	1	1	0	1	1	0	1	1	0
-12.65	1	1	0	1	1	0	1	1	0	1	1	0	1	1	0	1	1	0	1	1	0	1	1	0	1	1	0	1	1	0	1	1	0	1	1	0	1	1	0	1	1	0	1	1	0	1	1	0
-12.6	1	1	0	1	1	0	1	1	0	1	1	0	1	1	0	1	1	0	1	1	0	1	1	0	1	1	0	1	1	0	1	1	0	1	1	0	1	1	0	1	1	0	1	1	0	1	1	0
-12.55	1	1	0	1	1	0	1	1	0	1	1	0	1	1	0	1	1	0	1	1	0	1	1	0	1	1	0	1	1	0	1	1	0	1	1	0	1	1	0	1	1	0	1	1	0	1	1	0
-12.5	1	1	0	1	1	0	1	1	0	1	1	0	1	1	0	1	1	0	1	1	0	1	1	0	1	1	0	1	1	0	1	1	0	1	1	0	1	1	0	1	1	0	1	1	0	1	1	0
-12.45	1	1	0	1	1	0	1	1	0	1	1	0	1	1	0	1	1	0	1	1	0	1	1	0	1	1	0	1	1	0	1	1	0	1	1	0	1	1	0	1	1	0	1	1	0	1	1	0
-12.4	1	1	0	1	1	0	1	1	0	1	1	0	1	1	0	1	1	0	1	1	0	1	1	0	1	1	0	1	1	0	1	1	0	1	1	0	1	1	0	1	1	0	1	1	0	1	1	0
-12.35	1	1	0	1	1	0	1	1	0	1	1	0	1	1	0	1	1	0	1	1	0	1	1	0	1	1	0	1	1	0	1	1	0	1	1	0	1	1	0	1	1	0	1	1	0	1	1	0
-12.3	1	1	0	1	1	0	1	1	0	1	1	0	1	1	0	1	1	0	1	1	0	1	1	0	1	1	0	1	1	0	1	1	0	1	1	0	1	1	0	1	1	0	1	1	0	1	1	0
-12.25	1	1	0	1	1	0	1	1	0	1	1	0	1	1	0	1	1	0	1	1	0	1	1	0	1	1	0	1	1	0	1	1	0	1	1	0	1	1	0	1	1	0	1	1	0	1	1	0
-12.2	1	1	0	1	1	0	1	1	0	1	1	0	1	1	0	1	1	0	1	1	0	1	1	0	1	1	0	1	1	0	1	1	0	1	1	0	1	1	0	1	1	0	1	1	0	1	1	0
-12.15	1	1	0	1	1	0	1	1	0	1	1	0	1	1	0	1	1	0	1	1	0	1	1	0	1	1	0	1	1	0	1	1	0	1	1	0	1	1	0	1	1	0	1	1	0	1	1	0
-12.1	1	1	0	1	1	0	1	1	0	1	1	0	1	1	0	1	1	0	1	1	0	1	1	0	1	1	0	1	1	0	1	1	0	1	1	0	1	1	0	1	1	0	1	1	0	1	1	0
-12.05	1	1	0	1	1	0	1	1	0	1	1	0	1	1	0	1	1	0	1	1	0	1	1	0	1	1	0	1	1	0	1	1	0	1	1	0	1	1	0	1	1	0	1	1	0	1	1	0
-12	1	1	0	1	1	0	1	1	0	1	1	0	1	1	0	1	1	0	1	1	0	1	1	0	1	1	0	1	1	0	1	1	0	1	1	0	1	1	0	1	1	0	1	1	0	1	1	0
-11.95	1	1	0	1	1	0	1	1	0	1	1	0	1	1	0	1	1	0	1	1	0	1	1	0	1	1	0	1	1	0	1	1	0	1	1	0	1	1	0	1	1	0	1	1	0	1	1	0
-11.9	1	1	0	1	1	0	1	1	0	1	1	0	1	1	0	1	1	0	1	1	0	1	1	0	1	1	0	1	1	0	1	1	0	1	1	0	1	1	0	1	1	0	1	1	0	1	1	0
-11.85	1	1	0	1	1	0	1	1	0	1	1	0	1	1	0	1	1	0	1	1	0	1	1	0	1	1	0	1	1	0	1	1	0	1	1	0	1	1	0	1	1	0	1	1	0	1	1	0
-11.8	1	1	0	1	1	0	1	1	0	1	1	0	1	1	0	1	1	0	1	1	0	1	1	0	1	1	0	1	1	0	1	1	0	1	1	0	1	1	0	1	1	0	1	1	0	1	1	0
-11.75	1	1	0	1	1	0	1	1	0	1	1	0	1	1	0	1	1	0	1	1	0	1	1	0	1	1	0	1	1	0	1	1	0	1	1	0	1	1	0	1	1	0	1	1	0	1	1	0
-11.7	1	1	0	1	1	0	1	1	0	1	1	0	1	1	0	1	1	0	1	1	0	1	1	0	1	1	0	1	1	0	1	1	0	1	1	0	1	1	0	1	1	0	1	1	0	1	1	0
-11.65	1	1	0	1	1	0	1	1	0	1	1	0	1	1	0	1	1	0	1	1	0	1	1	0	1	1	0	1	1	0	1	1	0	1	1	0	1	1	0	1	1	0	1	1	0	1	1	0
-11.6	1	1	0	1	1	0	1	1	0	1	1	0	1	1	0	1	1	0	1	1	0	1	1	0	1	1	0	1	1	0	1	1	0	1	1	0	1	1	0	1	1	0	1	1	0	1	1	0
-11.55	1	1	0	1	1	0	1	1	0	1	1	0	1	1	0	1	1	0	1	1	0	1	1	0	1	1	0	1	1	0	1	1	0	1	1	0	1	1	0	1	1	0	1	1	0	1	1	0
-11.5	1	1	0	1	1	0	1	1	0	1	1	0	1	1	0	1	1	0	1	1	0	1	1	0	1	1	0	1	1	0	1	1	0	1	1	0	1	1	0	1	1	0	1	1	0	1	1	0
-11.45	1	1	0	1	1	0	1	1	0	1	1	0	1	1	0	1	1	0	1	1	0	1	1	0	1	1	0	1	1	0	1	1	0	1	1	0	1	1	0	1	1	0	1	1	0	1	1	0
-11.4	1	1	0	1	1	0	1	1	0	1	1	0	1	1	0	1	1	0	1	1	0	1	1	0	1	1	0	1	1	0	1	1	0	1	1	0	1	1	0	1	1	0	1	1	0	1	1	0
-11.35	1	1	0	1	1	0	1	1	0	1	1	0	1	1	0	1	1	0	1	1	0	1	1	0	1	1	0	1	1	0	1	1	0	1	1	0	1	1	0	1	1	0	1	1	0	1	1	0
-11.3	1	1	0	1	1	0	1	1	0	1	1	0	1	1	0	1	1	0	1	1	0	1	1	0	1	1	0	1	1	0	1	1	0	1	1	0	1	1	0	1	1	0	1	1	0	1	1	0
-11.25	1	1	0	1	1	0	1	1	0	1	1	0	1	1	0	1	1	0	1	1	0	1	1	0	1	1	0	1	1	0	1	1	0	1	1	0	1	1	0	1	1	0	1	1	0	1	1	0
-11.2	1	1	0	1	1	0	1	1	0	1	1	0	1	1	0	1	1	0	1	1	0	1	1	0	1	1	0	1	1	0	1	1	0	1	1	0	1	1	0	1	1	0	1	1	0	1	1	0
-11.15	1	1	0	1	1	0	1	1	0	1	1	0	1	1	0	1	1	0	1	1	0	1	1	0	1	1	0	1	1	0	1	1	0	1	1	0	1	1	0	1	1	0	1	1	0	1	1	0
-11.1	1	1	0	1	1	0	1	1	0	1	1	0	1	1	0	1	1	0	1	1	0	1	1	0	1	1	0	1	1	0	1	1	0	1	1	0	1	1	0	1	1	0	1	1	0	1	1	0
-11.05	1	1	0	1	1	0	1	1	0	1	1	0	1	1	0	1	1	0	1	1	0	1	1	0	1	1	0	1	1	0	1	1	0	1	1	0	1	1	0	1	1	0	1	1	0	1	1	0
-11	1	1	0	1	1	0	1	1	0	1	1	0	1	1	0	1	1	0	1	1	0	1	1	0	1	1	0	1	1	0	1	1	0	1	1	0	1	1	0	1	1	0	1	1	0	1	1	0
-10.95	1	1	0	1	1	0	1	1	0	1	1	0	1	1	0	1	1	0	1	1	0	1	1	0	1	1	0	1	1	0	1	1	0	1	1	0	1	1	0	1	1	0	1	1	0	1	1	0
-10.9	1	1	0	1	1	0	1	1	0	1	1	0	1	1	0	1	1	0	1	1	0	1	1	0	1	1	0	1	1	0	1	1	0	1	1	0	1	1	0	1	1	0	1	1	0	1	1	0
-10.85	1	1	0	1	1	0	1	1	0	1	1	0	1	1	0	1	1	0	1	1	0	1	1	0	1	1	0	1	1	0	1	1	0	1	1	0	1	1	0	1	1	0	1	1	0	1	1	0
-10.8	1	1	0	1	1	0	1	1	0	1	1	0	1	1	0	1	1	0	1	1	0	1	1	0	1	1	0	1	1	0	1	1	0	1	1	0	1	1	0	1	1	0	1	1	0	1	1	0
-10.75	1	1	0	1	1	0	1	1	0	1	1	0	1	1	0	1	1	0	1	1	0	1	1	0	1	1	0	1	1	0	1	1	0	1	1	0	1	1	0	1	1	0	1	1	0	1	1	0
-10.7	1	1	0	1	1	0	1	1	0	1	1	0	1	1	0	1	1	0	1	1	0	1	1	0	1	1	0	1	1	0	1	1	0	1	1	0	1	1	0	1	1	0	1	1	0	1	1	0
-10.65	1	1	0	1	1	0	1	1	0	1	1	0	1	1	0	1	1	0	1	1	0	1	1	0	1	1	0	1	1	0	1	1	0	1	1	0	1	1	0	1	1	0	1	1	0	1	1	0
-10.6	1	1	0	1	1	0	1	1	0	1	1	0	1	1	0	1	1	0	1	1	0	1	1	0	1	1	0	1	1	0	1	1	0	1	1	0	1	1	0	1	1	0	1	1	0	1	1	0
-10.55	1	1	0	1	1	0	1	1	0	1	1	0	1	1	0	1	1	0	1	1	0	1	1	0	1	1	0	1	1	0	1	1	0	1	1	0	1	1	0	1	1	0	1	1	0	1	1	0
-10.5	1	1	0	1	1	0	1	1	0	1	1	0	1	1	0	1	1	0	1	1	0	1	1	0	1	1	0	1	1	0	1	1	0	1	1	0	1	1	0	1	1	0	1	1	0	1	1	0
-10.45	1	1	0	1	1	0	1	1	0	1	1	0	1	1	0	1	1	0	1	1	0	1	1	0	1	1	0	1	1	0	1	1	0	1	1	0	1	1	0	1	1	0	1	1	0	1	1	0
-10.4	1	1	0	1	1	0	1	1	0	1	1	0	1	1	0	1	1	0	1	1	0	1	1	0	1	1	0	1	1	0	1	1	0	1	1	0	1	1	0	1	1	0	1	1	0	1	1	0
-10.35	1	1	0	1	1	0	1	1	0	1	1	0	1	1	0	1	1	0	1	1	0	1	1	0	1	1	0	1	1	0	1	1	0	1	1	0	1	1	0	1	1	0	1	1	0	1	1	0
-10.3	1	1	0	1	1	0	1	1	0	1	1	0	1	1	0	1	1	0	1	1	0	1	1	0	1	1	0	1	1	0	1	1	0	1	1	0	1	1	0	1	1	0	1	1	0	1	1	0
-10.25	1	1	0	1	1	0	1	1	0	1	1	0	1	1	0	1	1	0	1	1	0	1	1	0	1	1	0	1	1	0	1	1	0	1	1	0	1	1	0	1	1	0	1	1	0	1	1	0
-10.2	1	1	0	1	1	0	1	1	0	1	1	0	1	1	0	1	1	0	1	1	0	1	1	0	1	1	0	1	1	0	1	1	0	1	1	0	1	1	0	1	1	0	1	1	0	1	1	0
-10.15	1	1	0	1	1	0	1	1	0	1	1	0	1	1	0	1	1	0	1	1	0	1	1	0	1	1	0	1	1	0	1	1	0	1	1	0	1	1	0	1	1	0	1	1	0	1	1	0
-10.1	1	1	0	1	1	0	1	1	0	1	1	0	1	1	0	1	1	0	1	1	0	1	1	0	1	1	0	1	1	0	1	1	0	1	1	0	1	1	0	1	1	0	1	1	0	1	1	0
-10.05	1	1	0	1	1	0	1	1	0	1	1	0	1	1	0	1	1	0	1	1	0	1	1	0	1	1	0	1	1	0	1	1	0	1	1	0	1	1	0	1	1	0	1	1	0	1	1	0
-10	1	1	0	1	1	0	1	1	0	1	1	0	1	1	0	1	1	0	1	1	0	1	1	0	1	1	0	1	1	0	1	1	0	1	1	0	1	1	0	1	1	0	1	1	0	1	1	0
-9.95	1	1	0	1	1	0	1	1	0	1	1	0	1	1	0	1	1	0	1	1	0	1	1	0	1	1	0	1	1	0	1	1	0	1	1	0	1	1	0	1	1	0	1	1	0	1	1	0
-9.9	1	1	0	1	1	0	1	1	0	1	1	0	1	1	0	1	1	0	1	1	0	1	1	0	1	1	0	1	1	0	1	1	0	1	1	0	1	1	0	1	1	0	1	1	0	1	1	0
-9.85	1	1	0	1	1	0	1	1	0	1	1	0	1	1	0	1	1	0	1	1	0	1	1	0	1	1	0	1	1	0	1	1	0	1	1	0	1	1	0	1	1	0	1	1	0	1	1	0
-9.8	1	1	0	1	1	0	1	1	0	1	1	0	1	1	0	1	1	0	1	1	0	1	1	0	1	1	0	1	1	0	1	1	0	1	1	0	1	1	0	1	1	0	1	1	0	1	1	0
-9.75	1	1	0	1	1	0	1	1	0	1	1	0	1	1	0	1	1	0	1	1	0	1	1	0	1	1	0	1	1	0	1	1	0	1	1	0	1	1	0	1	1	0	1	1	0	1	1	0
-9.7	1	1	0	1	1	0	1	1	0	1	1	0	1	1	0	1	1	0	1	1	0	1	1	0	1	1	0	1	1	0	1	1	0	1	1	0	1	1	0	1	1	0	1	1	0	1	1	0
-9.65	1	1	0	1	1	0	1	1	0	1	1	0	1	1	0	1	1	0	1	1	0	1	1	0	1	1	0	1	1	0	1	1	0	1	1	0	1	1	0	1	1	0	1	1	0	1	1	0
-9.6	1	1	0	1	1	0	1	1	0	1	1	0	1	1	0	1	1	0	1	1	0	1	1	0	1	1	0	1	1	0	1	1	0	1	1	0	1	1	0	1	1	0	1	1	0	1	1	0
-9.55	1	1	0	1	1	0	1	1	0	1	1	0	1	1	0	1	1	0	1	1	0	1	1	0	1	1	0	1	1	0	1	1	0	1	1	0	1	1	0	1	1	0	1	1	0	1	1	0
-9.5	1	1	0	1	1	0	1	1	0	1	1	0	1	1	0	1	1	0	1	1	0	1	1	0	1	1	0	1	1	0	1	1	0	1	1	0	1	1	0	1	1	0	1	1	0	1	1	0
-9.45	1	1	0	1	1	0	1	1	0	1	1	0	1	1	0	1	1	0	1	1	0	1	1	0	1	1	0	1	1	0	1	1	0	1	1	0	1	1	0	1	1	0	1	1	0	1	1	0
-9.4	1	1	0	1	1	0	1	1	0	1	1	0	1	1	0	1	1	0	1	1	0	1	1	0	1	1	0	1	1	0	1	1	0	1	1	0	1	1	0	1	1	0	1	1	0	1	1	0
-9.35	1	1	0	1	1	0	1	1	0	1	1	0	1	1	0	1	1	0	1	1	0	1	1	0	1	1	0	1	1	0	1	1	0	1	1	0	1	1	0	1	1	0	1	1	0	1	1	0
-9.3	1	1	0	1	1	0	1	1	0	1	1	0	1	1	0	1	1	0	1	1	0	1	1	0	1	1	0	1	1	0	1	1	0	1	1	0	1	1	0	1	1	0	1	1	0	1	1	0
-9.25	1	1	0	1	1	0	1	1	0	1	1	0	1	1	0	1	1	0	1	1	0	1	1	0	1	1	0	1	1	0	1	1	0	1	1	0	1	1	0	1	1	0	1	1	0	1	1	0
-9.2	1	1	0	1	1	0	1	1	0	1	1	0	1	1	0	1	1	0	1	1	0	1	1	0	1	1	0	1	1	0	1	1	0	1	1	0	1	1	0	1	1	0	1	1	0	1	1	0
-9.15	1	1	0	1	1	0	1	1	0	1	1	0	1	1	0	1	1	0	1	1	0	1	1	0	1	1	0	1	1	0	1	1	0	1	1	0	1	1	0	1	1	0	1	1	0	1	1	0
-9.1	1	1	0	1	1	0	1	1	0	1	1	0	1	1	0	1	1	0	1	1	0	1	1	0	1	1	0	1	1	0	1	1	0	1	1	0	1	1	0	1	1	0	1	1	0	1	1	0
-9.05	1	1	0	1	1	0	1	1	0	1	1	0	1	1	0	1	1	0	1	1	0	1	1	0	1	1	0	1	1	0	1	1	0	1	1	0	1	1	0	1	1	0	1	1	0	1	1	0
-9	1	1	0	1	1	0	1	1	0	1	1	0	1	1	0	1	1	0	1	1	0	1	1	0	1	1	0	1	1	0	1	1	0	1	1	0	1	1	0	1	1	0	1	1	0	1	1	0
-8.95	1	1	0	1	1	0	1	1	0	1	1	0	1	1	0	1	1	0	1	1	0	1	1	0	1	1	0	1	1	0	1	1	0	1	1	0	1	1	0	1	1	0	1	1	0	1	1	0
-8.9	1	1	0	1	1	0	1	1	0	1	1	0	1	1	0	1	1	0	1	1	0	1	1	0	1	1	0	1	1	0	1	1	0	1	1	0	1	1	0	1	1	0	1	1	0	1	1	0
-8.85	1	1	0	1	1	0	1	1	0	1	1	0	1	1	0	1	1	0	1	1	0	1	1	0	1	1	0	1	1	0	1	1	0	1	1	0	1	1	0	1	1	0	1	1	0	1	1	0
-8.8	1	1	0	1	1	0	1	1	0	1	1	0	1	1	0	1	1	0	1	1	0	1	1	0	1	1	0	1	1	0	1	1	0	1	1	0	1	1	0	1	1	0	1	1	0	1	1	0
-8.75	1	1	0	1	1	0	1	1	0	1	1	0	1	1	0	1	1	0	1	1	0	1	1	0	1	1	0	1	1	0	1	1	0	1	1	0	1	1	0	1	1	0	1	1	0	1	1	0
-8.7	1	1	0	1	1	0	1	1	0	1	1	0	1	1	0	1	1	0	1	1	0	1	1	0	1	1	0	1	1	0	1	1	0	1	1	0	1	1	0	1	1	0	1	1	0	1	1	0
-8.65	1	1	0	1	1	0	1	1	0	1	1	0	1	1	0	1	1	0	1	1	0	1	1	0	1	1	0	1	1	0	1	1	0	1	1	0	1	1	0	1	1	0	1	1	0	1	1	0
-8.6	1	1	0	1	1	0	1	1	0	1	1	0	1	1	0	1	1	0	1	1	0	1	1	0	1	1	0	1	1	0	1	1	0	1	1	0	1	1	0	1	1	0	1	1	0	1	1	0
-8.55	1	1	0	1	1	0	1	1	0	1	1	0	1	1	0	1	1	0	1	1	0	1	1	0	1	1	0	1	1	0	1	1	0	1	1	0	1	1	0	1	1	0	1	1	0	1	1	0
-8.5	1	1	0	1	1	0	1	1	0	1	1	0	1	1	0	1	1	0	1	1	0	1	1	0	1	1	0	1	1	0	1	1	0	1	1	0	1	1	0	1	1	0	1	1	0	1	1	0
-8.45	1	1	0	1	1	0	1	1	0	1	1	0	1	1	0	1	1	0	1	1	0	1	1	0	1	1	0	1	1	0	1	1	0	1	1	0	1	1	0	1	1	0	1	1	0	1	1	0
-8.4	1	1	0	1	1	0	1	1	0	1	1	0	1	1	0	1	1	0	1	1	0	1	1	0	1	1	0	1	1	0	1	1	0	1	1	0	1	1	0	1	1	0	1	1	0	1	1	0
-8.35	1	1	0	1	1	0	1	1	0	1	1	0	1	1	0	1	1	0	1	1	0	1	1	0	1	1	0	1	1	0	1	1	0	1	1	0	1	1	0	1	1	0	1	1	0	1	1	0
-8.3	1	1	0	1	1	0	1	1	0	1	1	0	1	1	0	1	1	0	1	1	0	1	1	0	1	1	0	1	1	0	1	1	0	1	1	0	1	1	0	1	1	0	1	1	0	1	1	0
-8.25	1	1	0	1	1	0	1	1	0	1	1	0	1	1	0	1	1	0	1	1	0	1	1	0	1	1	0	1	1	0	1	1	0	1	1	0	1	1	0	1	1	0	1	1	0	1	1	0
-8.2	1	1	0	1	1	0	1	1	0	1	1	0	1	1	0	1	1	0	1	1	0	1	1	0	1	1	0	1	1	0	1	1	0	1	1	0	1	1	0	1	1	0	1	1	0	1	1	0
-8.15	1	1	0	1	1	0	1	1	0	1	1	0	1	1	0	1	1	0	1	1	0	1	1	0	1	1	0	1	1	0	1	1	0	1	1	0	1	1	0	1	1	0	1	1	0	1	1	0
-8.1	1	1	0	1	1	0	1	1	0	1	1	0	1	1	0	1	1	0	1	1	0	1	1	0	1	1	0	1	1	0	1	1	0	1	1	0	1	1	0	1	1	0	1	1	0	1	1	0
-8.05	1	1	0	1	1	0	1	1	0	1	1	0	1	1	0	1	1	0	1	1	0	1	1	0	1	1	0	1	1	0	1	1	0	1	1	0	1	1	0	1	1	0	1	1	0	1	1	0
-8	1	1	0	1	1	0	1	1	0	1	1	0	1	1	0	1	1	0	1	1	0	1	1	0	1	1	0	1	1	0	1	1	0	1	1	0	1	1	0	1	1	0	1	1	0	1	1	0
-7.95	1	1	0	1	1	0	1	1	0	1	1	0	1	1	0	1	1	0	1	1	0	1	1	0	1	1	0	1	1	0	1	1	0	1	1	0	1	1	0	1	1	0	1	1	0	1	1	0
-7.9	1	1	0	1	1	0	1	1	0	1	1	0	1	1	0	1	1	0	1	1	0	1	1	0	1	1	0	1	1	0	1	1	0	1	1	0	1	1	0	1	1	0	1	1	0	1	1	0
-7.85	1	1	0	1	1	0	1	1	0	1	1	0	1	1	0	1	1	0	1	1	0	1	1	0	1	1	0	1	1	0	1	1	0	1	1	0	1	1	0	1	1	0	1	1	0	1	1	0
-7.8	1	1	0	1	1	0	1	1	0	1	1	0	1	1	0	1	1	0	1	1	0	1	1	0	1	1	0	1	1	0	1	1	0	1	1	0	1	1	0	1	1	0	1	1	0	1	1	0
-7.75	1	1	0	1	1	0	1	1	0	1	1	0	1	1	0	1	1	0	1	1	0	1	1	0	1	1	0	1	1	0	1	1	0	1	1	0	1	1	0	1	1	0	1	1	0	1	1	0
-7.7	1	1	0	1	1	0	1	1	0	1	1	0	1	1	0	1	1	0	1	1	0	1	1	0	1	1	0	1	1	0	1	1	0	1	1	0	1	1	0	1	1	0	1	1	0	1	1	0
-7.65	1	1	0	1	1	0	1	1	0	1	1	0	1	1	0	1	1	0	1	1	0	1	1	0	1	1	0	1	1	0	1	1	0	1	1	0	1	1	0	1	1	0	1	1	0	1	1	0
-7.6	1	1	0	1	1	0	1	1	0	1	1	0	1	1	0	1	1	0	1	1	0	1	1	0	1	1	0	1	1	0	1	1	0	1	1	0	1	1	0	1	1	0	1	1	0	1	1	0
-7.55	1	1	0	1	1	0	1	1	0	1	1	0	1	1	0	1	1	0	1	1	0	1	1	0	1	1	0	1	1	0	1	1	0	1	1	0	1	1	0	1	1	0	1	1	0	1	1	0
-7.5	1	1	0	1	1	0	1	1	0	1	1	0	1	1	0	1	1	0	1	1	0	1	1	0	1	1	0	1	1	0	1	1	0	1	1	0	1	1	0	1	1	0	1	1	0	1	1	0
-7.45	1	1	0	1	1	0	1	1	0	1	1	0	1	1	0	1	1	0	1	1	0	1	1	0	1	1	0	1	1	0	1	1	0	1	1	0	1	1	0	1	1	0	1	1	0	1	1	0
-7.4	1	1	0	1	1	0	1	1	0	1	1	0	1	1	0	1	1	0	1	1	0	1	1	0	1	1	0	1	1	0	1	1	0	1	1	0	1	1	0	1	1	0	1	1	0	1	1	0
-7.35	1	1	0	1	1	0	1	1	0	1	1	0	1	1	0	1	1	0	1	1	0	1	1	0	1	1	0	1	1	0	1	1	0	1	1	0	1	1	0	1	1	0	1	1	0	1	1	0
-7.3	1	1	0	1	1	0	1	1	0	1	1	0	1	1	0	1	1	0	1	1	0	1	1	0	1	1	0	1	1	0	1	1	0	1	1	0	1	1	0	1	1	0	1	1	0	1	1	0
-7.25	1	1	0	1	1	0	1	1	0	1	1	0	1	1	0	1	1	0	1	1	0	1	1	0	1	1	0	1	1	0	1	1	0	1	1	0	1	1	0	1	1	0	1	1	0	1	1	0
-7.2	1	1	0	1	1	0	1	1	0	1	1	0	1	1	0	1	1	0	1	1	0	1	1	0	1	1	0	1	1	0	1	1	0	1	1	0	1	1	0	1	1	0	1	1	0	1	1	0
-7.15	1	1	0	1	1	0	1	1	0	1	1	0	1	1	0	1	1	0	1	1	0	1	1	0	1	1	0	1	1	0	1	1	0	1	1	0	1	1	0	1	1	0	1	1	0	1	1	0
-7.1	1	1	0	1	1	0	1	1	0	1	1	0	1	1	0	1	1	0	1	1	0	1	1	0	1	1	0	1	1	0	1	1	0	1	1	0	1	1	0	1	1	0	1	1	0	1	1	0
-7.05	1	1	0	1	1	0	1	1	0	1	1	0	1	1	0	1	1	0	1	1	0	1	1	0	1	1	0	1	1	0	1	1	0	1	1	0	1	1	0	1	1	0	1	1	0	1	1	0
-7	1	1	0	1	1	0	1	1	0	1	1	0	1	1	0	1	1	0	1	1	0	1	1	0	1	1	0	1	1	0	1	1	0	1	1	0	1	1	0	1	1	0	1	1	0	1	1	0
-6.95	1	1	0	1	1	0	1	1	0	1	1	0	1	1	0	1	1	0	1	1	0	1	1	0	1	1	0	1	1	0	1	1	0	1	1	0	1	1	0	1	1	0	1	1	0	1	1	0
-6.9	1	1	0	1	1	0	1	1	0	1	1	0	1	1	0	1	1	0	1	1	0	1	1	0	1	1	0	1	1	0	1	1	0	1	1	0	1	1	0	1	1	0	1	1	0	1	1	0
-6.85	1	1	0	1	1	0	1	1	0	1	1	0	1	1	0	1	1	0	1	1	0	1	1	0	1	1	0	1	1	0	1	1	0	1	1	0	1	1	0	1	1	0	1	1	0	1	1	0
-6.8	1	1	0	1	1	0	1	1	0	1	1	0	1	1	0	1	1	0	1	1	0	1	1	0	1	1	0	1	1	0	1	1	0	1	1	0	1	1	0	1	1	0	1	1	0	1	1	0
-6.75	1	1	0	1	1	0	1	1	0	1	1	0	1	1	0	1	1	0	1	1	0	1	1	0	1	1	0	1	1	0	1	1	0	1	1	0	1	1	0	1	1	0	1	1	0	1	1	0
-6.7	1	1	0	1	1	0	1	1	0	1	1	0	1	1	0	1	1	0	1	1	0	1	1	0	1	1	0	1	1	0	1	1	0	1	1	0	1	1	0	1	1	0	1	1	0	1	1	0
-6.65	1	1	0	1	1	0	1	1	0	1	1	0	1	1	0	1	1	0	1	1	0	1	1	0	1	1	0	1	1	0	1	1	0	1	1	0	1	1	0	1	1	0	1	1	0	1	1	0
-6.6	1	1	0	1	1	0	1	1	0	1	1	0	1	1	0	1	1	0	1	1	0	1	1	0	1	1	0	1	1	0	1	1	0	1	1	0	1	1	0	1	1	0	1	1	0	1	1	0
-6.55	1	1	0	1	1	0	1	1	0	1	1	0	1	1	0	1	1	0	1	1	0	1	1	0	1	1	0	1	1	0	1	1	0	1	1	0	1	1	0	1	1	0	1	1	0	1	1	0
-6.5	1	1	0	1	1	0	1	1	0	1	1	0	1	1	0	1	1	0	1	1	0	1	1	0	1	1	0	1	1	0	1	1	0	1	1	0	1	1	0	1	1	0	1	1	0	1	1	0
-6.45	1	1	0	1	1	0	1	1	0	1	1	0	1	1	0	1	1	0	1	1	0	1	1	0	1	1	0	1	1	0	1	1	0	1	1	0	1	1	0	1	1	0	1	1	0	1	1	0
-6.4	1	1	0	1	1	0	1	1	0	1	1	0	1	1	0	1	1	0	1	1	0	1	1	0	1	1	0	1	1	0	1	1	0	1	1	0	1	1	0	1	1	0	1	1	0	1	1	0
-6.35	1	1	0	1	1	0	1	1	0	1	1	0	1	1	0	1	1	0	1	1	0	1	1	0	1	1	0	1	1	0	1	1	0	1	1	0	1	1	0	1	1	0	1	1	0	1	1	0
-6.3	1	1	0	1	1	0	1	1	0	1	1	0	1	1	0	1	1	0	1	1	0	1	1	0	1	1	0	1	1	0	1	1	0	1	1	0	1	1	0	1	1	0	1	1	0	1	1	0
-6.25	1	1	0	1	1	0	1	1	0	1	1	0	1	1	0	1	1	0	1	1	0	1	1	0	1	1	0	1	1	0	1	1	0	1	1	0	1	1	0	1	1	0	1	1	0	1	1	0
-6.2	1	1	0	1	1	0	1	1	0	1	1	0	1	1	0	1	1	0	1	1	0	1	1	0	1	1	0	1	1	0	1	1	0	1	1	0	1	1	0	1	1	0	1	1	0	1	1	0
-6.15	1	1	0	1	1	0	1	1	0	1	1	0	1	1	0	1	1	0	1	1	0	1	1	0	1	1	0	1	1	0	1	1	0	1	1	0	1	1	0	1	1	0	1	1	0	1	1	0
-6.1	1	1	0	1	1	0	1	1	0	1	1	0	1	1	0	1	1	0	1	1	0	1	1	0	1	1	0	1	1	0	1	1	0	1	1	0	1	1	0	1	1	0	1	1	0	1	1	0
-6.05	1	1	0	1	1	0	1	1	0	1	1	0	1	1	0	1	1	0	1	1	0	1	1	0	1	1	0	1	1	0	1	1	0	1	1	0	1	1	0	1	1	0	1	1	0	1	1	0
-6	1	1	0	1	1	0	1	1	0	1	1	0	1	1	0	1	1	0	1	1	0	1	1	0	1	1	0	1	1	0	1	1	0	1	1	0	1	1	0	1	1	0	1	1	0	1	1	0
-5.95	1	1	0	1	1	0	1	1	0	1	1	0	1	1	0	1	1	0	1	1	0	1	1	0	1	1	0	1	1	0	1	1	0	1	1	0	1	1	0	1	1	0	1	1	0	1	1	0
-5.9	1	1	0	1	1	0	1	1	0	1	1	0	1	1	0	1	1	0	1	1	0	1	1	0	1	1	0	1	1	0	1	1	0	1	1	0	1	1	0	1	1	0	1	1	0	1	1	0
-5.85	1	1	0	1	1	0	1	1	0	1	1	0	1	1	0	1	1	0	1	1	0	1	1	0	1	1	0	1	1	0	1	1	0	1	1	0	1	1	0	1	1	0	1	1	0	1	1	0
-5.8	1	1	0	1	1	0	1	1	0	1	1	0	1	1	0	1	1	0	1	1	0	1	1	0	1	1	0	1	1	0	1	1	0	1	1	0	1	1	0	1	1	0	1	1	0	1	1	0
-5.75	1	1	0	1	1	0	1	1	0	1	1	0	1	1	0	1	1	0	1	1	0	1	1	0	1	1	0	1	1	0	1	1	0	1	1	0	1	1	0	1	1	0	1	1	0	1	1	0
-5.7	1	1	0	1	1	0	1	1	0	1	1	0	1	1	0	1	1	0	1	1	0	1	1	0	1	1	0	1	1	0	1	1	0	1	1	0	1	1	0	1	1	0	1	1	0	1	1	0
-5.65	1	1	0	1	1	0	1	1	0	1	1	0	1	1	0	1	1	0	1	1	0	1	1	0	1	1	0	1	1	0	1	1	0	1	1	0	1	1	0	1	1	0	1	1	0	1	1	0
-5.6	1	1	0	1	1	0	1	1	0	1	1	0	1	1	0	1	1	0	1	1	0	1	1	0	1	1	0	1	1	0	1	1	0	1	1	0	1	1	0	1	1	0	1	1	0	1	1	0
-5.55	1	1	0	1	1	0	1	1	0	1	1	0	1	1	0	1	1	0	1	1	0	1	1	0	1	1	0	1	1	0	1	1	0	1	1	0	1	1	0	1	1	0	1	1	0	1	1	0
-5.5	1	1	0	1	1	0	1	1	0	1	1	0	1	1	0	1	1	0	1	1	0	1	1	0	1	1	0	1	1	0	1	1	0	1	1	0	1	1	0	1	1	0	1	1	0	1	1	0
-5.45	1	1	0	1	1	0	1	1	0	1	1	0	1	1	0	1	1	0	1	1	0	1	1	0	1	1	0	1	1	0	1	1	0	1	1	0	1	1	0	1	1	0	1	1	0	1	1	0
-5.4	1	1	0	1	1	0	1	1	0	1	1	0	1	1	0	1	1	0	1	1	0	1	1	0	1	1	0	1	1	0	1	1	0	1	1	0	1	1	0	1	1	0	1	1	0	1	1	0
-5.35	1	1	0	1	1	0	1	1	0	1	1	0	1	1	0	1	1	0	1	1	0	1	1	0	1	1	0	1	1	0	1	1	0	1	1	0	1	1	0	1	1	0	1	1	0	1	1	0
-5.3	1	1	0	1	1	0	1	1	0	1	1	0	1	1	0	1	1	0	1	1	0	1	1	0	1	1	0	1	1	0	1	1	0	1	1	0	1	1	0	1	1	0	1	1	0	1	1	0
-5.25	1	1	0	1	1	0	1	1	0	1	1	0	1	1	0	1	1	0	1	1	0	1	1	0	1	1	0	1	1	0	1	1	0	1	1	0	1	1	0	1	1	0	1	1	0	1	1	0
-5.2	1	1	0	1	1	0	1	1	0	1	1	0	1	1	0	1	1	0	1	1	0	1	1	0	1	1	0	1	1	0	1	1	0	1	1	0	1	1	0	1	1	0	1	1	0	1	1	0
-5.15	1	1	0	1	1	0	1	1	0	1	1	0	1	1	0	1	1	0	1	1	0	1	1	0	1	1	0	1	1	0	1	1	0	1	1	0	1	1	0	1	1	0	1	1	0	1	1	0
-5.1	1	1	0	1	1	0	1	1	0	1	1	0	1	1	0	1	1	0	1	1	0	1	1	0	1	1	0	1	1	0	1	1	0	1	1	0	1	1	0	1	1	0	1	1	0	1	1	0
-5.05	1	1	0	1	1	0	1	1	0	1	1	0	1	1	0	1	1	0	1	1	0	1	1	0	1	1	0	1	1	0	1	1	0	1	1	0	1	1	0	1	1	0	1	1	0	1	1	0
-5	1	1	0	1	1	0	1	1	0	1	1	0	1	1	0	1	1	0	1	1	0	1	1	0	1	1	0	1	1	0	1	1	0	1	1	0	1	1	0	1	1	0	1	1	0	1	1	0
-4.95	1	1	0	1	1	0	1	1	0	1	1	0	1	1	0	1	1	0	1	1	0	1	1	0	1	1	0	1	1	0	1	1	0	1	1	0	1	1	0	1	1	0	1	1	0	1	1	0
-4.9	1	1	0	1	1	0	1	1	0	1	1	0	1	1	0	1	1	0	1	1	0	1	1	0	1	1	0	1	1	0	1	1	0	1	1	0	1	1	0	1	1	0	1	1	0	1	1	0
-4.85	1	1	0	1	1	0	1	1	0	1	1	0	1	1	0	1	1	0	1	1	0	1	1	0	1	1	0	1	1	0	1	1	0	1	1	0	1	1	0	1	1	0	1	1	0	1	1	0
-4.8	1	1	0	1	1	0	1	1	0	1	1	0	1	1	0	1	1	0	1	1	0	1	1	0	1	1	0	1	1	0	1	1	0	1	1	0	1	1	0	1	1	0	1	1	0	1	1	0
-4.75	1	1	0	1	1	0	1	1	0	1	1	0	1	1	0	1	1	0	1	1	0	1	1	0	1	1	0	1	1	0	1	1	0	1	1	0	1	1	0	1	1	0	1	1	0	1	1	0
-4.7	1	1	0	1	1	0	1	1	0	1	1	0	1	1	0	1	1	0	1	1	0	1	1	0	1	1	0	1	1	0	1	1	0	1	1	0	1	1	0	1	1	0	1	1	0	1	1	0
-4.65	1	1	0	1	1	0	1	1	0	1	1	0	1	1	0	1	1	0	1	1	0	1	1	0	1	1	0	1	1	0	1	1	0	1	1	0	1	1	0	1	1	0	1	1	0	1	1	0
-4.6	1	1	0	1	1	0	1	1	0	1	1	0	1	1	0	1	1	0	1	1	0	1	1	0	1	1	0	1	1	0	1	1	0	1	1	0	1	1	0	1	1	0	1	1	0	1	1	0
-4.55	1	1	0	1	1	0	1	1	0	1	1	0	1	1	0	1	1	0	1	1	0	1	1	0	1	1	0	1	1	0	1	1	0	1	1	0	1	1	0	1	1	0	1	1	0	1	1	0
-4.5	1	1	0	1	1	0	1	1	0	1	1	0	1	1	0	1	1	0	1	1	0	1	1	0	1	1	0	1	1	0	1	1	0	1	1	0	1	1	0	1	1	0	1	1	0	1	1	0
-4.45	1	1	0	1	1	0	1	1	0	1	1	0	1	1	0	1	1	0	1	1	0	1	1	0	1	1	0	1	1	0	1	1	0	1	1	0	1	1	0	1	1	0	1	1	0	1	1	0
-4.4	1	1	0	1	1	0	1	1	0	1	1	0	1	1	0	1	1	0	1	1	0	1	1	0	1	1	0	1	1	0	1	1	0	1	1	0	1	1	0	1	1	0	1	1	0	1	1	0
-4.35	1	1	0	1	1	0	1	1	0	1	1	0	1	1	0	1	1	0	1	1	0	1	1	0	1	1	0	1	1	0	1	1	0	1	1	0	1	1	0	1	1	0	1	1	0	1	1	0
-4.3	1	1	0	1	1	0	1	1	0	1	1	0	1	1	0	1	1	0	1	1	0	1	1	0	1	1	0	1	1	0	1	1	0	1	1	0	1	1	0	1	1	0	1	1	0	1	1	0
-4.25	1	1	0	1	1	0	1	1	0	1	1	0	1	1	0	1	1	0	1	1	0	1	1	0	1	1	0	1	1	0	1	1	0	1	1	0	1	1	0	1	1	0	1	1	0	1	1	0
-4.2	1	1	0	1	1	0	1	1	0	1	1	0	1	1	0	1	1	0	1	1	0	1	1	0	1	1	0	1	1	0	1	1	0	1	1	0	1	1	0	1	1	0	1	1	0	1	1	0
-4.15	1	1	0	1	1	0	1	1	0	1	1	0	1	1	0	1	1	0	1	1	0	1	1	0	1	1	0	1	1	0	1	1	0	1	1	0	1	1	0	1	1	0	1	1	0	1	1	0
-4.1	1	1	0	1	1	0	1	1	0	1	1	0	1	1	0	1	1	0	1	1	0	1	1	0	1	1	0	1	1	0	1	1	0	1	1	0	1	1	0	1	1	0	1	1	0	1	1	0
-4.05	1	1	0	1	1	0	1	1	0	1	1	0	1	1	0	1	1	0	1	1	0	1	1	0	1	1	0	1	1	0	1	1	0	1	1	0	1	1	0	1	1	0	1	1	0	1	1	0
-4	1	1	0	1	1	0	1	1	0	1	1	0	1	1	0	1	1	0	1	1	0	1	1	0	1	1	0	1	1	0	1	1	0	1	1	0	1	1	0	1	1	0	1	1	0	1	1	0
-3.95	1	1	0	1	1	0	1	1	0	1	1	0	1	1	0	1	1	0	1	1	0	1	1	0	1	1	0	1	1	0	1	1	0	1	1	0	1	1	0	1	1	0	1	1	0	1	1	0
-3.9	1	1	0	1	1	0	1	1	0	1	1	0	1	1	0	1	1	0	1	1	0	1	1	0	1	1	0	1	1	0	1	1	0	1	1	0	1	1	0	1	1	0	1	1	0	1	1	0
-3.85	1	1	0	1	1	0	1	1	0	1	1	0	1	1	0	1	1	0	1	1	0	1	1	0	1	1	0	1	1	0	1	1	0	1	1	0	1	1	0	1	1	0	1	1	0	1	1	0
-3.8	1	1	0	1	1	0	1	1	0	1	1	0	1	1	0	1	1	0	1	1	0	1	1	0	1	1	0	1	1	0	1	1	0	1	1	0	1	1	0	1	1	0	1	1	0	1	1	0
-3.75	1	1	0	1	1	0	1	1	0	1	1	0	1	1	0	1	1	0	1	1	0	1	1	0	1	1	0	1	1	0	1	1	0	1	1	0	1	1	0	1	1	0	1	1	0	1	1	0
-3.7	1	1	0	1	1	0	1	1	0	1	1	0	1	1	0	1	1	0	1	1	0	1	1	0	1	1	0	1	1	0	1	1	0	1	1	0	1	1	0	1	1	0	1	1	0	1	1	0
-3.65	1	1	0	1	1	0	1	1	0	1	1	0	1	1	0	1	1	0	1	1	0	1	1	0	1	1	0	1	1	0	1	1	0	1	1	0	1	1	0	1	1	0	1	1	0	1	1	0
-3.6	1	1	0	1	1	0	1	1	0	1	1	0	1	1	0	1	1	0	1	1	0	1	1	0	1	1	0	1	1	0	1	1	0	1	1	0	1	1	0	1	1	0	1	1	0	1	1	0
-3.55	1	1	0	1	1	0	1	1	0	1	1	0	1	1	0	1	1	0	1	1	0	1	1	0	1	1	0	1	1	0	1	1	0	1	1	0	1	1	0	1	1	0	1	1	0	1	1	0
-3.5	1	1	0	1	1	0	1	1	0	1	1	0	1	1	0	1	1	0	1	1	0	1	1	0	1	1	0	1	1	0	1	1	0	1	1	0	1	1	0	1	1	0	1	1	0	1	1	0
-3.45	1	1	0	1	1	0	1	1	0	1	1	0	1	1	0	1	1	0	1	1	0	1	1	0	1	1	0	1	1	0	1	1	0	1	1	0	1	1	0	1	1	0	1	1	0	1	1	0
-3.4	1	1	0	1	1	0	1	1	0	1	1	0	1	1	0	1	1	0	1	1	0	1	1	0	1	1	0	1	1	0	1	1	0	1	1	0	1	1	0	1	1	0	1	1	0	1	1	0
-3.35	1	1	0	1	1	0	1	1	0	1	1	0	1	1	0	1	1	0	1	1	0	1	1	0	1	1	0	1	1	0	1	1	0	1	1	0	1	1	0	1	1	0	1	1	0	1	1	0
-3.3	1	1	0	1	1	0	1	1	0	1	1	0	1	1	0	1	1	0	1	1	0	1	1	0	1	1	0	1	1	0	1	1	0	1	1	0	1	1	0	1	1	0	1	1	0	1	1	0
-3.25	1	1	0	1	1	0	1	1	0	1	1	0	1	1	0	1	1	0	1	1	0	1	1	0	1	1	0	1	1	0	1	1	0	1	1	0	1	1	0	1	1	0	1	1	0	1	1	0
-3.2	1	1	0	1	1	0	1	1	0	1	1	0	1	1	0	1	1	0	1	1	0	1	1	0	1	1	0	1	1	0	1	1	0	1	1	0	1	1	0	1	1	0	1	1	0	1	1	0
-3.15	1	1	0	1	1	0	1	1	0	1	1	0	1	1	0	1	1	0	1	1	0	1	1	0	1	1	0	1	1	0	1	1	0	1	1	0	1	1	0	1	1	0	1	1	0	1	1	0
-3.1	1	1	0	1	1	0	1	1	0	1	1	0	1	1	0	1	1	0	1	1	0	1	1	0	1	1	0	1	1	0	1	1	0	1	1	0	1	1	0	1	1	0	1	1	0	1	1	0
-3.05	1	1	0	1	1	0	1	1	0	1	1	0	1	1	0	1	1	0	1	1	0	1	1	0	1	1	0	1	1	0	1	1	0	1	1	0	1	1	0	1	1	0	1	1	0	1	1	0
-3	1	1	0	1	1	0	1	1	0	1	1	0	1	1	0	1	1	0	1	1	0	1	1	0	1	1	0	1	1	0	1	1	0	1	1	0	1	1	0	1	1	0	1	1	0	1	1	0
-2.95	1	1	0	1	1	0	1	1	0	1	1	0	1	1	0	1	1	0	1	1	0	1	1	0	1	1	0	1	1	0	1	1	0	1	1	0	1	1	0	1	1	0	1	1	0	1	1	0
-2.9	1	1	0	1	1	0	1	1	0	1	1	0	1	1	0	1	1	0	1	1	0	1	1	0	1	1	0	1	1	0	1	1	0	1	1	0	1	1	0	1	1	0	1	1	0	1	1	0
-2.85	1	1	0	1	1	0	1	1	0	1	1	0	1	1	0	1	1	0	1	1	0	1	1	0	1	1	0	1	1	0	1	1	0	1	1	0	1	1	0	1	1	0	1	1	0	1	1	0
-2.8	1	1	0	1	1	0	1	1	0	1	1	0	1	1	0	1	1	0	1	1	0	1	1	0	1	1	0	1	1	0	1	1	0	1	1	0	1	1	0	1	1	0	1	1	0	1	1	0
-2.75	1	1	0	1	1	0	1	1	0	1	1	0	1	1	0	1	1	0	1	1	0	1	1	0	1	1	0	1	1	0	1	1	0	1	1	0	1	1	0	1	1	0	1	1	0	1	1	0
-2.7	1	1	0	1	1	0	1	1	0	1	1	0	1	1	0	1	1	0	1	1	0	1	1	0	1	1	0	1	1	0	1	1	0	1	1	0	1	1	0	1	1	0	1	1	0	1	1	0
-2.65	1	1	0	1	1	0	1	1	0	1	1	0	1	1	0	1	1	0	1	1	0	1	1	0	1	1	0	1	1	0	1	1	0	1	1	0	1	1	0	1	1	0	1	1	0	1	1	0
-2.6	1	1	0	1	1	0	1	1	0	1	1	0	1	1	0	1	1	0	1	1	0	1	1	0	1	1	0	1	1	0	1	1	0	1	1	0	1	1	0	1	1	0	1	1	0	1	1	0
-2.55	1	1	0	1	1	0	1	1	0	1	1	0	1	1	0	1	1	0	1	1	0	1	1	0	1	1	0	1	1	0	1	1	0	1	1	0	1	1	0	1	1	0	1	1	0	1	1	0
-2.5	1	0.999982	0	1	1	0	1	0.999991	0	1	1	0	1	1	0	1	1	0	1	1	0	1	1	0	1	1	0	1	1	0	1	1	0	1	1	0	1	1	0	1	1	0	1	1	0	1	1	0
-2.45	1	0.999982	0	1	1	0	1	0.999991	0	1	1	0	1	1	0	1	1	0	1	1	0	1	1	0	1	1	0	1	1	0	1	1	0	1	1	0	1	1	0	1	1	0	1	1	0	1	1	0
-2.4	1	0.999982	0	1	1	0	1	0.999982	0	1	1	0	1	1	0	1	1	0	1	1	0	1	1	0	1	1	0	1	1	0	1	1	0	1	1	0	1	1	0	1	1	0	1	1	0	1	1	0
-2.35	1	0.999964	0	1	1	0	1	0.999982	0	1	1	0	1	1	0	1	1	0	1	1	0	1	1	0	1	1	0	1	1	0	1	1	0	1	1	0	1	1	0	1	1	0	1	1	0	1	1	0
-2.3	1	0.999954	0	1	1	0	1	0.999973	0	1	1	0	1	1	0	1	1	0	1	1	0	1	1	0	1	1	0	1	1	0	1	1	0	1	1	0	1	1	0	1	1	0	1	1	0	1	1	0
-2.25	1	0.999927	0	1	1	0	1	0.999964	0	1	1	0	1	1	0	1	1	0	1	1	0	1	1	0	1	1	0	1	1	0	1	1	0	1	0.998127	0	1	1	0	1	1	0	1	1	0	1	1	0
-2.2	1	0.999854	0	1	1	0	1	0.999937	0	1	1	0	1	1	0	1	1	0	1	1	0	1	1	0	1	1	0	1	1	0	1	1	0	1	0.998127	0	1	1	0	1	1	0	1	1	0	1	1	0
-2.15	1	0.999726	0	1	0.999973	0	1	0.999927	0	1	1	0	1	1	0	1	1	0	1	1	0	1	1	0	1	1	0	1	1	0	1	1	0	1	0.998127	0	1	1	0	1	1	0	1	1	0	1	1	0
-2.1	1	0.999599	0	1	0.999955	0	1	0.9999	0	1	1	0	1	1	0	1	1	0	1	1	0	1	1	0	1	1	0	1	1	0	1	1	0	1	0.998127	0	1	1	0	1	1	0	1	1	0	1	1	0
-2.05	1	0.999371	0	1	0.999919	0	1	0.999827	0	1	1	0	1	1	0	1	1	0	1	1	0	1	1	0	1	1	0	1	1	0	1	1	0	1	0.998127	0	1	1	0	1	1	0	1	1	0	1	1	0
-2	1	0.999098	0	1	0.999837	0	1	0.999754	0	1	1	0	1	1	0	1	1	0	1	1	0	1	1	0	1	1	0	1	1	0	1	1	0	1	0.998127	0	1	1	0	1	1	0	1	1	0	1	1	0
-1.95	1	0.998597	0	1	0.999692	0	1	0.999626	0	1	1	0	1	1	0	1	1	0	1	1	0	1	1	0	1	1	0	1	1	0	1	1	0	1	0.998127	0	1	1	0	1	0.992551	0	1	1	0	1	1	0
-1.9	1	0.997956	0	1	0.999511	0	1	0.999498	0	1	1	0	1	1	0	1	1	0	1	1	0	1	1	0	1	1	0	1	1	0	1	1	0	1	0.996255	0	1	1	0	1	0.968343	0	1	0.996276	0	1	1	0
-1.85	1	0.996986	0	1	0.999212	0	1	0.999307	0	1	1	0	1	1	0	1	1	0	1	1	0	1	1	0	1	1	0	1	1	0	1	1	0	1	0.996255	0	1	1	0	1	0.932961	0	1	0.986965	0	1	1	0
-1.8	0.997222	0.995443	0.00392837	1	0.998786	0	1	0.999132	0	1	1	0	1	1	0	1	1	0	1	1	0	1	1	0	1	1	0	0.967742	1	0.0456198	1	1	0	1	0.994382	0	1	0.996276	0	1	0.875233	0	1	0.944134	0	1	1	0
-1.75	0.997222	0.993024	0.00392837	1	0.998042	0	1	0.998903	0	1	0.9999	0	1	1	0	1	1	0	1	1	0	1	1	0	0.989247	1	0.0152066	0.946237	1	0.076033	1	1	0	1	0.994382	0	1	0.977654	0	1	0.837989	0	0.984848	0.886406	0.0214275	1	0.968343	0
-1.7	0.997222	0.989651	0.00392837	0.997222	0.997205	0.00392837	1	0.998508	0	1	0.999661	0	1	1	0	1	1	0	1	1	0	1	1	0	0.989247	0.996255	0.0152066	0.946237	0.992509	0.076033	1	0.998127	0	1	0.992509	0	1	0.932961	0	1	0.79702	0	0.984848	0.824953	0.0214275	1	0.884544	0
-1.65	0.997222	0.984749	0.00392837	0.997222	0.995639	0.00392837	1	0.998032	0	1	0.999449	0	0.991228	1	0.0124054	0.991228	1	0.0124054	1	1	0	1	1	0	0.953533	0.988764	0.04488	0.914315	0.975655	0.0998985	0.989247	0.998127	0.0152066	1	0.990637	0	1	0.880819	0	1	0.756052	0	0.984848	0.772812	0.0214275	1	0.756052	0
-1.6	0.997222	0.977967	0.00392837	0.997222	0.99335	0.00392837	1	0.997263	0	1	0.999209	0	0.991228	1	0.0124054	0.982456	1	0.0248108	1	1	0	1	1	0	0.89929	0.951311	0.0329235	0.903562	0.953184	0.114997	0.989247	0.998127	0.0152066	0.989583	0.983146	0.0147314	1	0.821229	0	1	0.700186	0	0.984848	0.735568	0.0214275	1	0.620112	0
-1.55	0.997222	0.967888	0.00392837	0.997222	0.990111	0.00392837	1	0.996277	0	1	0.998701	0	0.973684	1	0	0.982456	1	0.0248108	1	1	0	1	1	0	0.87548	0.917603	0.0649979	0.870488	0.90824	0.114235	0.978495	0.996255	0.0304132	0.989583	0.962547	0.0147314	1	0.735568	0	1	0.629423	0	0.984848	0.698324	0.0214275	1	0.530726	0
-1.5	0.997222	0.951937	0.00392837	0.997222	0.985575	0.00392837	1	0.994666	0	1	0.998111	0	0.964912	0.995272	0.0124054	0.964912	1	0.0124054	1	1	0	1	1	0	0.831989	0.863296	0.0579985	0.802035	0.837079	0.0688717	0.978495	0.994382	0.0304132	0.946429	0.941948	0.05257	0.969697	0.64432	0.042855	1	0.558659	0	0.984848	0.683426	0.0214275	1	0.465549	0
-1.45	0.997222	0.926249	0.00392837	0.997222	0.978604	0.00392837	0.997222	0.992644	0.00392837	1	0.997353	0	0.938596	0.983452	0.0124054	0.947368	0.997636	0.0214868	0.991228	1	0.0124054	1	1	0	0.81082	0.777154	0.0430554	0.768961	0.777154	0.0689298	0.967742	0.97191	0.0456198	0.936012	0.904494	0.0668484	0.969697	0.558659	0.042855	0.651515	0.484171	0.461064	0.969697	0.640596	0.042855	0.666667	0.405959	0.471405
-1.4	0.991667	0.881837	0.00680414	0.997222	0.968671	0.00392837	0.997222	0.989667	0.00392837	1	0.996372	0	0.929825	0.969267	0.0248108	0.938596	0.997636	0.0124054	0.991228	0.997636	0.0124054	1	1	0	0.788162	0.659176	0.0544127	0.72547	0.674157	0.0582026	0.93318	0.925094	0.0527779	0.915179	0.863296	0.0958176	0.969697	0.493482	0.042855	0.651515	0.418994	0.461064	0.969697	0.553073	0.042855	0.666667	0.391061	0.471405
-1.35	0.969397	0.761984	0.0257195	0.997222	0.953032	0.00392837	0.997222	0.985304	0.00392837	1	0.994998	0	0.912281	0.938534	0.0328216	0.903509	0.98818	0.0248108	0.982456	0.997636	0.0124054	1	1	0	0.743184	0.567416	0.0726447	0.72547	0.558052	0.0582026	0.865207	0.833333	0.0972439	0.904762	0.831461	0.1104	0.969697	0.43203	0.042855	0.568182	0.270019	0.410352	0.969697	0.420857	0.042855	0.666667	0.361266	0.471405
-1.3	0.93597	0.629463	0.0548976	0.994444	0.928655	0.00785674	0.997222	0.978309	0.00392837	1	0.992795	0	0.868421	0.893617	0.0372161	0.903509	0.957447	0.0248108	0.964912	0.997636	0.0328216	1	1	0	0.720862	0.473783	0.0804633	0.715054	0.475655	0.0494214	0.819076	0.717228	0.108624	0.88244	0.803371	0.119363	0.886364	0.312849	0.10332	0.568182	0.139665	0.410352	0.886364	0.286778	0.10332	0.666667	0.348231	0.471405
-1.25	0.874388	0.369299	0.0422599	0.986111	0.888744	0.0196419	0.997222	0.966927	0.00392837	1	0.98969	0	0.859649	0.8487	0.0496215	0.885965	0.900709	0.0328216	0.95614	0.997636	0.0248108	0.991228	1	0.0124054	0.708957	0.397004	0.0972902	0.715054	0.38764	0.0494214	0.740687	0.578652	0.142094	0.870536	0.747191	0.1159	0.886364	0.195531	0.10332	0.568182	0.0595903	0.410352	0.886364	0.147114	0.10332	0.666667	0.344507	0.471405
-1.2	0.779473	0.165652	0.0509559	0.963842	0.811303	0.0335251	0.997222	0.948437	0.00392837	0.997222	0.984474	0.00392837	0.842105	0.78487	0.0372161	0.877193	0.839243	0.0447282	0.929825	0.985816	0.0124054	0.973684	0.995272	0.0214868	0.698205	0.312734	0.0910697	0.715054	0.308989	0.0494214	0.708765	0.462547	0.139663	0.870536	0.694757	0.1159	0.886364	0.10987	0.10332	0.568182	0.0316574	0.410352	0.886364	0.0614525	0.10332	0.666667	0.337058	0.471405
-1.15	0.645245	0.0674352	0.037432	0.922128	0.618371	0.0748718	0.986064	0.913551	0.0141456	0.997222	0.973853	0.00392837	0.833333	0.723404	0.0328216	0.815789	0.761229	0.0774716	0.921053	0.964539	0.0214868	0.95614	0.983452	0.0124054	0.6863	0.252809	0.107683	0.715054	0.265918	0.0494214	0.698349	0.348315	0.124933	0.870536	0.602996	0.1159	0.886364	0.0484171	0.10332	0.568182	0.0204842	0.410352	0.886364	0.0297952	0.10332	0.583333	0.337058	0.424918
-1.1	0.561488	0.0276203	0.0143208	0.85532	0.464391	0.133557	0.974906	0.844122	0.0179589	0.986064	0.947606	0.00782366	0.807018	0.64539	0.0328216	0.77193	0.678487	0.0894565	0.894737	0.874704	0.0214868	0.938596	0.945626	0.0124054	0.6863	0.205993	0.107683	0.692732	0.207865	0.0336871	0.677515	0.254682	0.0954775	0.813316	0.470037	0.0906083	0.886364	0.027933	0.10332	0.568182	0.0130354	0.410352	0.886364	0.0167598	0.10332	0.583333	0.335196	0.424918
-1.05	0.461017	0.0117592	0.0155803	0.640631	0.186137	0.127877	0.904991	0.66455	0.0343476	0.916431	0.81494	0.0337328	0.807018	0.565012	0.0328216	0.754386	0.56974	0.108148	0.842105	0.770686	0.0372161	0.894737	0.87234	0.0429735	0.6863	0.170412	0.107683	0.692732	0.17603	0.0336871	0.677515	0.189139	0.0954775	0.757248	0.305243	0.0576306	0.886364	0.018622	0.10332	0.568182	0.00558659	0.410352	0.886364	0.00931099	0.10332	0.583333	0.335196	0.424918
-1	0.385499	0.00529026	0.0206409	0.393456	0.00595234	0.0515238	0.3629	0.00360514	0.0353793	0.371328	0.00276329	0.0285033	0.780702	0.48227	0.0496215	0.745614	0.465721	0.0968891	0.754386	0.496454	0.0894565	0.824561	0.650118	0.0540738	0.643961	0.144195	0.0783799	0.661146	0.149813	0.0415338	0.677515	0.140449	0.0954775	0.690428	0.157303	0.0338411	0.886364	0.0111732	0.10332	0.568182	0.00372439	0.410352	0.886364	0.00558659	0.10332	0.568182	0.00372439	0.410352
-0.95	0.349105	0.00271726	0.0184549	0.340537	0.00175337	0.0312465	0.31549	0.00124515	0.0362163	0.321045	0.00108552	0.0288249	0.754386	0.425532	0.0328216	0.710526	0.390071	0.0936586	0.736842	0.352246	0.085947	0.719298	0.297872	0.0124054	0.633209	0.114232	0.0752005	0.649242	0.127341	0.0272631	0.666763	0.102996	0.103618	0.690428	0.104869	0.0338411	0.886364	0.00931099	0.10332	0.568182	0.00372439	0.410352	0.886364	0.00372439	0.10332	0.568182	0.0018622	0.410352
-0.9	0.329567	0.00145636	0.0146136	0.309746	0.000818504	0.0405557	0.293173	0.000626528	0.0185978	0.304331	0.000588696	0.0221247	0.754386	0.371158	0.0328216	0.701754	0.307329	0.0813475	0.72807	0.262411	0.075459	0.701754	0.217494	0.0248108	0.622792	0.0955056	0.0639532	0.649242	0.102996	0.0272631	0.666763	0.088015	0.103618	0.679675	0.088015	0.0310242	0.886364	0.00558659	0.10332	0.568182	0.00372439	0.410352	0.886364	0.00372439	0.10332	0.568182	0.0018622	0.410352
-0.85	0.295998	0.000889992	0.0120426	0.293079	0.000496376	0.0276752	0.273682	0.000378114	0.0128193	0.29322	0.000367415	0.0117569	0.719298	0.307329	0.0328216	0.692982	0.257683	0.0690702	0.701754	0.200946	0.075459	0.666667	0.170213	0.0124054	0.610887	0.082397	0.0802916	0.616983	0.088015	0.0718947	0.645593	0.0655431	0.0988774	0.679675	0.071161	0.0310242	0.886364	0.00372439	0.10332	0.568182	0.00372439	0.410352	0.886364	0.0018622	0.10332	0.568182	0.0018622	0.410352
-0.8	0.287618	0.000569915	0.0121065	0.276318	0.000312853	0.0278074	0.259652	0.00031398	0.018821	0.276412	0.000294237	0.0187092	0.675439	0.255319	0.0496215	0.684211	0.189125	0.0568486	0.666667	0.158392	0.075459	0.649123	0.134752	0.0328216	0.598982	0.0692884	0.0968006	0.616983	0.0749064	0.0718947	0.645593	0.0561798	0.0988774	0.679675	0.0561798	0.0310242	0.886364	0.0018622	0.10332	0.568182	0.00372439	0.410352	0.886364	0	0.10332	0.568182	0.0018622	0.410352
-0.75	0.282062	0.000394762	0.0084092	0.259463	0.000238612	0.0397956	0.248493	0.000230926	0.0194636	0.259605	0.000238917	0.0217725	0.640351	0.208038	0.0447282	0.649123	0.167849	0.0620269	0.649123	0.108747	0.0656431	0.649123	0.115839	0.0328216	0.598982	0.0524345	0.0968006	0.606567	0.0524345	0.0675856	0.645593	0.0393258	0.0988774	0.645449	0.0449438	0.0525021	0.886364	0.0018622	0.10332	0.568182	0.00372439	0.410352	0.886364	0	0.10332	0.568182	0	0.410352
-0.7	0.270951	0.000284047	0.00340614	0.253908	0.000165434	0.0358832	0.234463	0.000147114	0.0230016	0.251271	0.00016415	0.0162403	0.640351	0.158392	0.0447282	0.596491	0.141844	0.0656431	0.622807	0.0945626	0.075459	0.622807	0.0945626	0.0328216	0.598982	0.0449438	0.0968006	0.606567	0.0411985	0.0675856	0.645593	0.0355805	0.0988774	0.635033	0.0430712	0.0457977	0.886364	0.0018622	0.10332	0.568182	0	0.410352	0.886364	0	0.10332	0.568182	0	0.410352
-0.65	0.259793	0.000210112	0.00711032	0.239878	8.32851e-05	0.044952	0.231685	0.000110336	0.0224608	0.245716	0.000118779	0.0124263	0.631579	0.144208	0.0429735	0.578947	0.111111	0.0568486	0.605263	0.0898345	0.0774716	0.596491	0.0780142	0.0540738	0.577813	0.0355805	0.0822033	0.606567	0.0411985	0.0675856	0.621784	0.0243446	0.112878	0.62428	0.0355805	0.0376448	0.886364	0	0.10332	0.568182	0	0.410352	0.886364	0	0.10332	0.568182	0	0.410352
-0.6	0.251412	0.000164741	0.00709128	0.228766	4.61278e-05	0.0397453	0.228861	7.31783e-05	0.0260828	0.240066	9.1498e-05	0.0202296	0.587719	0.113475	0.0248108	0.552632	0.0921986	0.0644603	0.587719	0.0685579	0.0656431	0.552632	0.0661939	0.0644603	0.565908	0.0262172	0.098711	0.583909	0.0337079	0.0711125	0.599126	0.0224719	0.128949	0.601959	0.0299625	0.0475594	0.886364	0	0.10332	0.568182	0	0.410352	0.886364	0	0.10332	0.568182	0	0.410352
-0.55	0.237476	0.000110179	0.0148161	0.220386	2.75861e-05	0.0374071	0.223305	5.50154e-05	0.0203609	0.23451	8.24536e-05	0.0163705	0.570175	0.0921986	0.0248108	0.552632	0.070922	0.0644603	0.552632	0.0567376	0.0644603	0.535088	0.0496454	0.0656431	0.555492	0.0205993	0.0898819	0.573493	0.0299625	0.0664676	0.554483	0.0168539	0.12153	0.591206	0.0243446	0.039548	0.886364	0	0.10332	0.568182	0	0.410352	0.886364	0	0.10332	0.55303	0	0.396408
-0.5	0.234699	6.45866e-05	0.0187232	0.214831	2.75861e-05	0.0322395	0.214925	2.72813e-05	0.0204265	0.231733	5.52462e-05	0.0140489	0.535088	0.0851064	0.0328216	0.517544	0.0591017	0.0447282	0.526316	0.0496454	0.0568486	0.508772	0.0449173	0.0620269	0.555492	0.0205993	0.0898819	0.563076	0.0224719	0.0649071	0.532162	0.0168539	0.120821	0.570036	0.0243446	0.0248522	0.886364	0	0.10332	0.568182	0	0.410352	0.886364	0	0.10332	0.55303	0	0.396408
-0.45	0.223588	3.72313e-05	0.0231348	0.214831	2.75861e-05	0.0322395	0.209322	2.72813e-05	0.0231925	0.228955	3.71573e-05	0.0125545	0.517544	0.0732861	0.0447282	0.5	0.0425532	0.0429735	0.517544	0.0378251	0.0690702	0.5	0.0425532	0.0744323	0.534322	0.0187266	0.0749682	0.518097	0.0187266	0.0497909	0.532162	0.0149813	0.120821	0.558132	0.0224719	0.041452	0.886364	0	0.10332	0.568182	0	0.410352	0.886364	0	0.10332	0.55303	0	0.396408
-0.4	0.217938	2.77341e-05	0.0186679	0.214831	1.80889e-05	0.0322395	0.206544	2.72813e-05	0.022639	0.228955	1.89944e-05	0.0125545	0.508772	0.0567376	0.0540738	0.491228	0.0425532	0.0328216	0.508772	0.035461	0.0620269	0.5	0.0330969	0.0744323	0.512001	0.0131086	0.0845723	0.518097	0.0187266	0.0497909	0.510657	0.0131086	0.127327	0.536962	0.0168539	0.0267639	0.886364	0	0.10332	0.568182	0	0.410352	0.886364	0	0.10332	0.55303	0	0.396408
-0.35	0.21516	1.86156e-05	0.0166851	0.212053	1.80889e-05	0.0308549	0.200989	1.81629e-05	0.0192142	0.223352	1.89944e-05	0.0141155	0.5	0.0401891	0.0644603	0.473684	0.0378251	0.0372161	0.508772	0.0330969	0.0620269	0.5	0.0330969	0.0744323	0.491167	0.0131086	0.0769181	0.485023	0.0168539	0.0486697	0.50024	0.011236	0.112893	0.514305	0.0149813	0.0401166	0.886364	0	0.10332	0.568182	0	0.410352	0.886364	0	0.10332	0.55303	0	0.396408
-0.3	0.204049	9.11843e-06	0.0187867	0.20645	9.04445e-06	0.0337083	0.200989	1.81629e-05	0.0192142	0.214972	1.89944e-05	0.0141821	0.482456	0.0330969	0.0656431	0.447368	0.0283688	0.0429735	0.5	0.0330969	0.0568486	0.5	0.0330969	0.0744323	0.469998	0.011236	0.063501	0.485023	0.0149813	0.0486697	0.488335	0.011236	0.12484	0.479743	0.0149813	0.0693179	0.886364	0	0.10332	0.568182	0	0.410352	0.886364	0	0.10332	0.55303	0	0.396408
-0.25	0.204049	9.11843e-06	0.0187867	0.203672	9.04445e-06	0.0309198	0.200989	9.11843e-06	0.0192142	0.214972	9.49722e-06	0.0141821	0.464912	0.0283688	0.0690702	0.447368	0.0283688	0.0429735	0.5	0.0307329	0.0568486	0.491228	0.0307329	0.0690702	0.438412	0.00749064	0.0552255	0.463518	0.0131086	0.0782186	0.47643	0.0093633	0.137812	0.46899	0.0131086	0.070338	0.886364	0	0.10332	0.568182	0	0.410352	0.886364	0	0.10332	0.55303	0	0.396408
-0.2	0.204049	0	0.0187867	0.203672	0	0.0309198	0.198211	9.11843e-06	0.01585	0.212194	0	0.0126827	0.45614	0.0236407	0.0620269	0.438596	0.0260047	0.0447282	0.482456	0.0260047	0.0813475	0.491228	0.0283688	0.0690702	0.438412	0.00749064	0.0552255	0.451613	0.0131086	0.0684297	0.465678	0.0093633	0.14056	0.446669	0.0093633	0.0711649	0.886364	0	0.10332	0.568182	0	0.410352	0.886364	0	0.10332	0.55303	0	0.396408
-0.15	0.204049	0	0.0187867	0.198117	0	0.0262335	0.198211	9.11843e-06	0.01585	0.212194	0	0.0126827	0.438596	0.0236407	0.0540738	0.429825	0.0260047	0.0540738	0.482456	0.0260047	0.0813475	0.491228	0.0260047	0.0690702	0.427659	0.00749064	0.0401219	0.428955	0.0093633	0.0766184	0.44302	0.0093633	0.156354	0.446669	0.0093633	0.0711649	0.886364	0	0.10332	0.568182	0	0.410352	0.886364	0	0.10332	0.55303	0	0.396408
-0.1	0.204049	0	0.0187867	0.198117	0	0.0262335	0.195433	9.11843e-06	0.0160223	0.209416	0	0.0102537	0.429825	0.0212766	0.0540738	0.421053	0.0212766	0.0644603	0.482456	0.0236407	0.0813475	0.491228	0.0236407	0.0690702	0.427659	0.00749064	0.0401219	0.406634	0.0093633	0.0616566	0.44302	0.00749064	0.156354	0.435916	0.0093633	0.0720371	0.886364	0	0.10332	0.568182	0	0.410352	0.886364	0	0.10332	0.537879	0	0.383157
-0.05	0.204049	0	0.0187867	0.192561	0	0.0233199	0.195433	0	0.0160223	0.206591	0	0.0142487	0.421053	0.0212766	0.0429735	0.394737	0.0189125	0.0984647	0.482456	0.0189125	0.0813475	0.491228	0.0212766	0.0690702	0.406154	0.00561798	0.0108179	0.406634	0.0093633	0.0616566	0.411098	0.00749064	0.151998	0.435916	0.0093633	0.0720371	0.886364	0	0.10332	0.568182	0	0.410352	0.886364	0	0.10332	0.537879	0	0.383157
2.98428e-13	0.201271	0	0.0197703	0.189736	0	0.027166	0.195433	0	0.0160223	0.206591	0	0.0142487	0.412281	0.0141844	0.0447282	0.394737	0.0189125	0.0984647	0.473684	0.0141844	0.0936586	0.473684	0.0189125	0.0568486	0.395737	0.00561798	0.018222	0.406634	0.00749064	0.0616566	0.400682	0.00374532	0.137347	0.435916	0.0093633	0.0720371	0.886364	0	0.10332	0.568182	0	0.410352	0.886364	0	0.10332	0.537879	0	0.383157
0.05	0.198446	0	0.0158499	0.184181	0	0.0261855	0.195433	0	0.0160223	0.206591	0	0.0142487	0.412281	0.0141844	0.0447282	0.385965	0.0141844	0.110261	0.45614	0.0141844	0.0813475	0.464912	0.0165485	0.0496215	0.385321	0.00561798	0.0313222	0.385801	0.00561798	0.0456227	0.390265	0.00374532	0.122715	0.435916	0.00749064	0.0720371	0.886364	0	0.10332	0.568182	0	0.410352	0.886364	0	0.10332	0.537879	0	0.383157
0.1	0.192797	0	0.00822692	0.184181	0	0.0261855	0.192655	0	0.0171194	0.206591	0	0.0142487	0.403509	0.0141844	0.0496215	0.377193	0.0141844	0.101542	0.447368	0.0141844	0.0774716	0.45614	0.0141844	0.0447282	0.385321	0.00374532	0.0313222	0.385801	0.00374532	0.0456227	0.379848	0.00374532	0.10811	0.424011	0.00749064	0.0857225	0.55303	0	0.396408	0.469697	0	0.371753	0.871212	0	0.102203	0.537879	0	0.383157
0.15	0.187194	0	0.00545977	0.181403	0	0.0265673	0.187006	0	0.0228668	0.206591	0	0.0142487	0.385965	0.0141844	0.0447282	0.333333	0.0141844	0.075459	0.447368	0.0141844	0.0774716	0.429825	0.0141844	0.0447282	0.374568	0.00374532	0.0219181	0.385801	0.00374532	0.0456227	0.379848	0.00374532	0.10811	0.424011	0.00749064	0.0857225	0.55303	0	0.396408	0.469697	0	0.371753	0.871212	0	0.102203	0.537879	0	0.383157
0.2	0.181544	0	0.00253014	0.178625	0	0.0275104	0.187006	0	0.0228668	0.206591	0	0.0142487	0.368421	0.00945626	0.0214868	0.333333	0.00945626	0.075459	0.429825	0.0141844	0.0868377	0.403509	0.0141844	0.0447282	0.374568	0.00374532	0.0219181	0.385801	0.00374532	0.0456227	0.358679	0.00374532	0.0999468	0.424011	0.00749064	0.0857225	0.55303	0	0.396408	0.469697	0	0.371753	0.871212	0	0.102203	0.537879	0	0.383157
0.25	0.178766	0	0.00344882	0.173023	0	0.0266185	0.187006	0	0.0228668	0.206591	0	0.0142487	0.315789	0.00945626	0.0429735	0.333333	0.00945626	0.075459	0.429825	0.0141844	0.0868377	0.394737	0.0141844	0.0429735	0.364151	0.00374532	0.0365986	0.375048	0.00374532	0.060599	0.336358	0.00374532	0.0950519	0.424011	0.00749064	0.0857225	0.537879	0	0.383157	0.469697	0	0.371753	0.871212	0	0.102203	0.537879	0	0.383157
0.3	0.175942	0	0.00568999	0.164689	0	0.0308766	0.18145	0	0.019848	0.206591	0	0.0142487	0.289474	0.00945626	0.0429735	0.307018	0.00945626	0.0690702	0.403509	0.0141844	0.0968891	0.385965	0.0141844	0.0447282	0.341494	0.00374532	0.0205233	0.364631	0.00374532	0.0569141	0.336358	0.00187266	0.0950519	0.401354	0.00749064	0.100745	0.537879	0	0.383157	0.469697	0	0.371753	0.871212	0	0.102203	0.537879	0	0.383157
0.35	0.173117	0	0.00920743	0.161911	0	0.0331164	0.18145	0	0.019848	0.203766	0	0.0182436	0.27193	0.00945626	0.0496215	0.280702	0.00945626	0.0496215	0.368421	0.0141844	0.0984647	0.385965	0.0141844	0.0447282	0.330741	0.00187266	0.019117	0.364631	0.00374532	0.0569141	0.325941	0.00187266	0.0805835	0.380184	0.00749064	0.0892987	0.537879	0	0.383157	0.469697	0	0.371753	0.871212	0	0.102203	0.537879	0	0.383157
0.4	0.170292	0	0.0130037	0.159087	0	0.0348349	0.178672	0	0.0210999	0.203766	0	0.0182436	0.254386	0.0070922	0.0447282	0.27193	0.00472813	0.0447282	0.368421	0.0141844	0.0984647	0.368421	0.0141844	0.0372161	0.319988	0.00187266	0.0277884	0.352727	0.00374532	0.0447244	0.325941	0	0.0805835	0.357527	0.00749064	0.105011	0.537879	0	0.383157	0.469697	0	0.371753	0.871212	0	0.102203	0.537879	0	0.383157
0.45	0.161911	0	0.013068	0.153484	0	0.038794	0.170198	0	0.0298008	0.198164	0	0.0205578	0.236842	0.00472813	0.0429735	0.254386	0.00472813	0.0496215	0.359649	0.0118203	0.108148	0.333333	0.0118203	0.0328216	0.299155	0.00187266	0.0441845	0.341974	0.00187266	0.0597791	0.315188	0	0.0865502	0.34711	0.00749064	0.0909731	0.537879	0	0.383157	0.469697	0	0.371753	0.871212	0	0.102203	0.537879	0	0.383157
0.5	0.156356	0	0.0134039	0.153484	0	0.038794	0.170198	0	0.0298008	0.195386	0	0.0183102	0.210526	0.00472813	0.0568486	0.219298	0.00472813	0.0447282	0.350877	0.0118203	0.11834	0.333333	0.0118203	0.0328216	0.299155	0	0.0441845	0.330069	0.00187266	0.0514342	0.303283	0	0.0965737	0.34711	0.00561798	0.0909731	0.537879	0	0.383157	0.469697	0	0.371753	0.871212	0	0.102203	0.537879	0	0.383157
0.55	0.156356	0	0.0134039	0.153484	0	0.038794	0.170198	0	0.0298008	0.195386	0	0.0183102	0.210526	0.00236407	0.0568486	0.210526	0.00472813	0.0429735	0.342105	0.0118203	0.128921	0.333333	0.0118203	0.0328216	0.299155	0	0.0441845	0.319316	0	0.0665222	0.303283	0	0.0965737	0.34711	0.00374532	0.0909731	0.537879	0	0.383157	0.469697	0	0.371753	0.871212	0	0.102203	0.537879	0	0.383157
0.6	0.153531	0	0.0162804	0.145104	0	0.0330272	0.170198	0	0.0298008	0.189783	0	0.0206235	0.210526	0.00236407	0.0568486	0.210526	0.00236407	0.0429735	0.315789	0.0118203	0.134185	0.307018	0.0118203	0.0328216	0.299155	0	0.0441845	0.319316	0	0.0665222	0.303283	0	0.0965737	0.34711	0.00374532	0.0909731	0.537879	0	0.383157	0.469697	0	0.371753	0.871212	0	0.102203	0.537879	0	0.383157
0.65	0.150706	0	0.0195539	0.142326	0	0.0348986	0.167373	0	0.0331595	0.186959	0	0.0245726	0.210526	0	0.0568486	0.210526	0	0.0429735	0.289474	0.00945626	0.150407	0.298246	0.0118203	0.0328216	0.288738	0	0.0565097	0.307412	0	0.0617092	0.303283	0	0.0965737	0.336694	0.00187266	0.0771943	0.537879	0	0.383157	0.469697	0	0.371753	0.871212	0	0.102203	0.537879	0	0.383157
0.7	0.139548	0	0.0162722	0.139548	0	0.0370931	0.164595	0	0.0297897	0.184134	0	0.0285344	0.210526	0	0.0568486	0.192982	0	0.0496215	0.280702	0.0070922	0.13814	0.289474	0.00945626	0.0429735	0.288738	0	0.0565097	0.286578	0	0.0431265	0.303283	0	0.0965737	0.336694	0	0.0771943	0.537879	0	0.383157	0.469697	0	0.371753	0.871212	0	0.102203	0.537879	0	0.383157
0.75	0.136723	0	0.0199711	0.139548	0	0.0370931	0.16177	0	0.0333934	0.181356	0	0.0272305	0.201754	0	0.0620269	0.184211	0	0.0568486	0.263158	0.00472813	0.113697	0.27193	0.0070922	0.0248108	0.266417	0	0.0572295	0.276162	0	0.039203	0.292867	0	0.082142	0.336694	0	0.0771943	0.537879	0	0.383157	0.469697	0	0.371753	0.871212	0	0.102203	0.537879	0	0.383157
0.8	0.136723	0	0.0199711	0.13677	0	0.0395568	0.158945	0	0.0370773	0.181356	0	0.0272305	0.192982	0	0.0496215	0.166667	0	0.0496215	0.263158	0.00472813	0.113697	0.263158	0.0070922	0.0214868	0.242608	0	0.0423014	0.265745	0	0.0405941	0.282114	0	0.0879033	0.326277	0	0.0638423	0.537879	0	0.383157	0.469697	0	0.371753	0.871212	0	0.102203	0.537879	0	0.383157
0.85	0.12839	0	0.0133253	0.133992	0	0.0357099	0.15339	0	0.0367514	0.181356	0	0.0272305	0.175439	0	0.0656431	0.166667	0	0.0496215	0.245614	0.00236407	0.105992	0.254386	0.00472813	0.0328216	0.242608	0	0.0423014	0.265745	0	0.0405941	0.282114	0	0.0879033	0.303619	0	0.0789311	0.537879	0	0.383157	0.469697	0	0.371753	0.871212	0	0.102203	0.537879	0	0.383157
0.9	0.125612	0	0.0109195	0.133992	0	0.0357099	0.150565	0	0.0401349	0.1758	0	0.0262424	0.175439	0	0.0656431	0.157895	0	0.0372161	0.245614	0.00236407	0.105992	0.245614	0.00472813	0.0328216	0.221438	0	0.0462124	0.265745	0	0.0405941	0.271697	0	0.0731972	0.303619	0	0.0789311	0.537879	0	0.383157	0.469697	0	0.371753	0.871212	0	0.102203	0.537879	0	0.383157
0.95	0.122787	0	0.0149145	0.131215	0	0.0318828	0.150565	0	0.0401349	0.172976	0	0.0297305	0.166667	0	0.0690702	0.157895	0	0.0372161	0.245614	0.00236407	0.105992	0.236842	0.00236407	0.0214868	0.221438	0	0.0462124	0.244912	0	0.0563203	0.250528	0	0.0664593	0.303619	0	0.0789311	0.537879	0	0.383157	0.469697	0	0.371753	0.871212	0	0.102203	0.537879	0	0.383157
1	0.11436	0	0.0212148	0.128437	0	0.0280836	0.144962	0	0.0403481	0.170198	0	0.0298008	0.166667	0	0.0690702	0.140351	0	0.0496215	0.245614	0	0.105992	0.22807	0	0.0328216	0.199117	0	0.0553722	0.234159	0	0.0617583	0.250528	0	0.0664593	0.303619	0	0.0789311	0.537879	0	0.383157	0.469697	0	0.371753	0.537879	0	0.383157	0.537879	0	0.383157
1.05	0.111582	0	0.020159	0.125659	0	0.0243256	0.142185	0	0.0401922	0.170198	0	0.0298008	0.166667	0	0.0690702	0.140351	0	0.0496215	0.22807	0	0.101542	0.219298	0	0.0328216	0.199117	0	0.0553722	0.223406	0	0.0701333	0.240111	0	0.0518819	0.292867	0	0.082142	0.537879	0	0.383157	0.469697	0	0.371753	0.537879	0	0.383157	0.537879	0	0.383157
1.1	0.103202	0	0.0190426	0.125659	0	0.0243256	0.142185	0	0.0401922	0.170198	0	0.0298008	0.157895	0	0.0774716	0.114035	0	0.0328216	0.22807	0	0.101542	0.219298	0	0.0328216	0.199117	0	0.0553722	0.212654	0	0.0805341	0.240111	0	0.0518819	0.28245	0	0.0678393	0.537879	0	0.383157	0.469697	0	0.371753	0.537879	0	0.383157	0.537879	0	0.383157
1.15	0.100424	0	0.017414	0.120009	0	0.0271079	0.142185	0	0.0401922	0.170198	0	0.0298008	0.122807	0	0.0813475	0.114035	0	0.0328216	0.210526	0	0.0936586	0.210526	0	0.0214868	0.199117	0	0.0553722	0.212654	0	0.0805341	0.240111	0	0.0518819	0.272033	0	0.0537686	0.537879	0	0.383157	0.469697	0	0.371753	0.537879	0	0.383157	0.537879	0	0.383157
1.2	0.0864878	0	0.0136475	0.117232	0	0.0293502	0.139407	0	0.0368232	0.167373	0	0.0331595	0.114035	0	0.0690702	0.114035	0	0.0328216	0.201754	0	0.0813475	0.210526	0	0.0214868	0.199117	0	0.0553722	0.212654	0	0.0805341	0.229695	0	0.0374252	0.272033	0	0.0537686	0.537879	0	0.383157	0.469697	0	0.371753	0.537879	0	0.383157	0.537879	0	0.383157
1.25	0.0864878	0	0.0136475	0.114407	0	0.0310672	0.139407	0	0.0368232	0.167373	0	0.0331595	0.114035	0	0.0690702	0.105263	0	0.0429735	0.184211	0	0.0936586	0.210526	0	0.0214868	0.176795	0	0.0670929	0.190332	0	0.0683545	0.218942	0	0.0490839	0.260129	0	0.0674497	0.537879	0	0.383157	0.469697	0	0.371753	0.537879	0	0.383157	0.537879	0	0.383157
1.3	0.0836629	0	0.0175446	0.111582	0	0.0331788	0.139407	0	0.0368232	0.164595	0	0.0297897	0.114035	0	0.0690702	0.105263	0	0.0429735	0.184211	0	0.0936586	0.201754	0	0.0328216	0.166043	0	0.0546349	0.179916	0	0.0748291	0.218942	0	0.0490839	0.249376	0	0.0694629	0.537879	0	0.383157	0.469697	0	0.371753	0.537879	0	0.383157	0.537879	0	0.383157
1.35	0.0836629	0	0.0175446	0.108804	0	0.0350272	0.139407	0	0.0368232	0.161817	0	0.0265738	0.105263	0	0.0568486	0.105263	0	0.0429735	0.175439	0	0.0813475	0.192982	0	0.0248108	0.143385	0	0.0407442	0.169499	0	0.0834295	0.218942	0	0.0490839	0.238623	0	0.0745869	0.537879	0	0.383157	0.469697	0	0.371753	0.537879	0	0.383157	0.537879	0	0.383157
1.4	0.0836629	0	0.0175446	0.103202	0	0.0332169	0.139407	0	0.0368232	0.15904	0	0.0263564	0.105263	0	0.0568486	0.105263	0	0.0429735	0.175439	0	0.0813475	0.184211	0	0.0372161	0.143385	0	0.0407442	0.145689	0	0.0505985	0.218942	0	0.0490839	0.238623	0	0.0745869	0.537879	0	0.383157	0.469697	0	0.371753	0.537879	0	0.383157	0.537879	0	0.383157
1.45	0.0781073	0	0.013712	0.100424	0	0.0293053	0.139407	0	0.0368232	0.15904	0	0.0263564	0.105263	0	0.0568486	0.105263	0	0.0429735	0.166667	0	0.0690702	0.175439	0	0.0328216	0.143385	0	0.0407442	0.133785	0	0.0347909	0.208189	0	0.062292	0.238623	0	0.0745869	0.537879	0	0.383157	0.469697	0	0.371753	0.537879	0	0.383157	0.537879	0	0.383157
1.5	0.0753296	0	0.0132067	0.094774	0	0.0345767	0.136629	0	0.0368622	0.156262	0	0.026721	0.0964912	0	0.0620269	0.105263	0	0.0429735	0.166667	0	0.0690702	0.175439	0	0.0328216	0.132969	0	0.0539553	0.133785	0	0.0347909	0.197773	0	0.0507465	0.238623	0	0.0745869	0.537879	0	0.383157	0.386364	0	0.383456	0.537879	0	0.383157	0.537879	0	0.383157
1.55	0.0753296	0	0.0132067	0.0892185	0	0.0318438	0.131073	0	0.0300269	0.153484	0	0.0276448	0.0964912	0	0.0620269	0.105263	0	0.0429735	0.149123	0	0.0656431	0.175439	0	0.0328216	0.132969	0	0.0539553	0.133785	0	0.0347909	0.197773	0	0.0507465	0.227871	0	0.0822423	0.537879	0	0.383157	0.386364	0	0.383456	0.537879	0	0.383157	0.537879	0	0.383157
1.6	0.0725518	0	0.00995426	0.0864407	0	0.0332934	0.128296	0	0.0268199	0.147928	0	0.0309397	0.0877193	0	0.0496215	0.105263	0	0.0429735	0.149123	0	0.0656431	0.166667	0	0.0248108	0.132969	0	0.0539553	0.133785	0	0.0347909	0.185868	0	0.0496537	0.227871	0	0.0822423	0.537879	0	0.383157	0.386364	0	0.383456	0.537879	0	0.383157	0.537879	0	0.383157
1.65	0.0725518	0	0.00995426	0.0864407	0	0.0332934	0.119915	0	0.0301297	0.147928	0	0.0309397	0.0877193	0	0.0496215	0.105263	0	0.0429735	0.149123	0	0.0656431	0.166667	0	0.0248108	0.111463	0	0.0350792	0.133785	0	0.0347909	0.185868	0	0.0496537	0.217454	0	0.067577	0.537879	0	0.383157	0.386364	0	0.383456	0.537879	0	0.383157	0.537879	0	0.383157
1.7	0.069774	0	0.00739066	0.0836629	0	0.0293831	0.119915	0	0.0301297	0.147928	0	0.0309397	0.0789474	0	0.0568486	0.105263	0	0.0429735	0.149123	0	0.0656431	0.166667	0	0.0248108	0.111463	0	0.0350792	0.12188	0	0.020676	0.185868	0	0.0496537	0.205549	0	0.0759992	0.537879	0	0.383157	0.386364	0	0.383456	0.537879	0	0.383157	0.537879	0	0.383157
1.75	0.069774	0	0.00739066	0.0836629	0	0.0293831	0.117137	0	0.0306803	0.147928	0	0.0309397	0.0789474	0	0.0568486	0.0964912	0	0.0328216	0.140351	0	0.0690702	0.166667	0	0.0248108	0.111463	0	0.0350792	0.12188	0	0.020676	0.175115	0	0.0626019	0.205549	0	0.0759992	0.537879	0	0.383157	0.386364	0	0.383456	0.537879	0	0.383157	0.537879	0	0.383157
1.8	0.0669492	0	0.0113856	0.0836629	0	0.0293831	0.11436	0	0.0269786	0.145104	0	0.0330272	0.0789474	0	0.0568486	0.0964912	0	0.0328216	0.140351	0	0.0690702	0.166667	0	0.0248108	0.0995584	0	0.0276861	0.12188	0	0.020676	0.175115	0	0.0626019	0.205549	0	0.0759992	0.537879	0	0.383157	0.386364	0	0.383456	0.537879	0	0.383157	0.537879	0	0.383157
1.85	0.0641714	0	0.0100169	0.0752825	0	0.0242464	0.11436	0	0.0269786	0.13677	0	0.0331931	0.0701754	0	0.0447282	0.0964912	0	0.0328216	0.131579	0	0.0774716	0.166667	0	0.0248108	0.0888057	0	0.0190765	0.12188	0	0.020676	0.175115	0	0.0626019	0.205549	0	0.0759992	0.537879	0	0.383157	0.386364	0	0.383456	0.537879	0	0.383157	0.537879	0	0.383157
1.9	0.0641714	0	0.0100169	0.0724576	0	0.0272378	0.11436	0	0.0269786	0.133945	0	0.0349306	0.0701754	0	0.0447282	0.0964912	0	0.0328216	0.131579	0	0.0774716	0.166667	0	0.0248108	0.0769009	0	0.0145176	0.12188	0	0.020676	0.154282	0	0.0408271	0.205549	0	0.0759992	0.537879	0	0.383157	0.386364	0	0.383456	0.537879	0	0.383157	0.537879	0	0.383157
1.95	0.0641714	0	0.0100169	0.0724576	0	0.0272378	0.108804	0	0.0198386	0.133945	0	0.0349306	0.0701754	0	0.0447282	0.0964912	0	0.0328216	0.131579	0	0.0774716	0.166667	0	0.0248108	0.0769009	0	0.0145176	0.12188	0	0.020676	0.154282	0	0.0408271	0.194796	0	0.0834201	0.537879	0	0.383157	0.386364	0	0.383456	0.537879	0	0.383157	0.265152	0	0.343341
2	0.0613936	0	0.00745725	0.0724576	0	0.0272378	0.108804	0	0.0198386	0.128343	0	0.0331028	0.0701754	0	0.0447282	0.0877193	0	0.0328216	0.122807	0	0.0813475	0.166667	0	0.0248108	0.0769009	0	0.0145176	0.12188	0	0.020676	0.154282	0	0.0408271	0.194796	0	0.0834201	0.537879	0	0.383157	0.386364	0	0.383456	0.537879	0	0.383157	0.25	0	0.353553
2.05	0.0613936	0	0.00745725	0.0724576	0	0.0272378	0.105979	0	0.0233549	0.125565	0	0.0291894	0.0701754	0	0.0447282	0.0877193	0	0.0328216	0.122807	0	0.0813475	0.166667	0	0.0248108	0.0769009	0	0.0145176	0.12188	0	0.020676	0.154282	0	0.0408271	0.18438	0	0.0687297	0.537879	0	0.383157	0.386364	0	0.383456	0.537879	0	0.383157	0.25	0	0.353553
2.1	0.0613936	0	0.00745725	0.0724576	0	0.0272378	0.103154	0	0.0270047	0.125565	0	0.0291894	0.0701754	0	0.0447282	0.0877193	0	0.0328216	0.122807	0	0.0813475	0.166667	0	0.0248108	0.0769009	0	0.0145176	0.12188	0	0.020676	0.154282	0	0.0408271	0.18438	0	0.0687297	0.537879	0	0.383157	0.386364	0	0.383456	0.537879	0	0.383157	0.25	0	0.353553
2.15	0.0586158	0	0.00646125	0.0724576	0	0.0272378	0.094774	0	0.0270664	0.12274	0	0.0316676	0.0701754	0	0.0447282	0.0789474	0	0.0214868	0.122807	0	0.0813475	0.149123	0	0.0248108	0.0769009	0	0.0145176	0.111127	0	0.0224705	0.142377	0	0.0370402	0.173963	0	0.0540616	0.537879	0	0.383157	0.386364	0	0.383456	0.537879	0	0.383157	0.25	0	0.353553
2.2	0.0586158	0	0.00646125	0.0724576	0	0.0272378	0.0891714	0	0.0279403	0.119915	0	0.0344322	0.0701754	0	0.0447282	0.0789474	0	0.0214868	0.122807	0	0.0813475	0.140351	0	0.0328216	0.0769009	0	0.0145176	0.111127	0	0.0224705	0.142377	0	0.0370402	0.173963	0	0.0540616	0.537879	0	0.383157	0.386364	0	0.383456	0.537879	0	0.383157	0.25	0	0.353553
2.25	0.0586158	0	0.00646125	0.0696798	0	0.0236225	0.0891714	0	0.0279403	0.119915	0	0.0344322	0.0701754	0	0.0447282	0.0789474	0	0.0214868	0.114035	0	0.0690702	0.140351	0	0.0328216	0.0769009	0	0.0145176	0.111127	0	0.0224705	0.142377	0	0.0370402	0.173963	0	0.0540616	0.537879	0	0.383157	0.386364	0	0.383456	0.537879	0	0.383157	0.25	0	0.353553
2.3	0.055838	0	0.00766481	0.0696798	0	0.0236225	0.0891714	0	0.0279403	0.119915	0	0.0344322	0.0701754	0	0.0447282	0.0789474	0	0.0214868	0.114035	0	0.0690702	0.131579	0	0.0214868	0.0769009	0	0.0145176	0.10071	0	0.0329235	0.142377	0	0.0370402	0.163546	0	0.0394407	0.537879	0	0.383157	0.386364	0	0.383456	0.537879	0	0.383157	0.25	0	0.353553
2.35	0.0530603	0	0.00374464	0.0696798	0	0.0236225	0.0891714	0	0.0279403	0.117137	0	0.0355718	0.0614035	0	0.0328216	0.0789474	0	0.0214868	0.114035	0	0.0690702	0.131579	0	0.0214868	0.0769009	0	0.0145176	0.0888057	0	0.0190765	0.142377	0	0.0370402	0.163546	0	0.0394407	0.537879	0	0.383157	0.30303	0	0.42855	0.537879	0	0.383157	0.25	0	0.353553
2.4	0.0530603	0	0.00374464	0.066855	0	0.0269862	0.0863936	0	0.027128	0.11436	0	0.0317115	0.0526316	0	0.0214868	0.0701754	0	0.0124054	0.105263	0	0.0744323	0.131579	0	0.0214868	0.0769009	0	0.0145176	0.0888057	0	0.0190765	0.142377	0	0.0370402	0.151642	0	0.0482868	0.537879	0	0.383157	0.30303	0	0.42855	0.537879	0	0.383157	0.25	0	0.353553
2.45	0.0530603	0	0.00374464	0.0640772	0	0.0236548	0.0863936	0	0.027128	0.11436	0	0.0317115	0.0438596	0	0.0328216	0.0701754	0	0.0124054	0.105263	0	0.0744323	0.131579	0	0.0214868	0.0769009	0	0.0145176	0.0769009	0	0.0145176	0.142377	0	0.0370402	0.141225	0	0.0339197	0.537879	0	0.383157	0.30303	0	0.42855	0.537879	0	0.383157	0.25	0	0.353553
2.5	0.0530603	0	0.00374464	0.0640772	0	0.0236548	0.0836158	0	0.0241491	0.11436	0	0.0317115	0.0438596	0	0.0328216	0.0701754	0	0.0124054	0.0964912	0	0.0813475	0.131579	0	0.0214868	0.0769009	0	0.0145176	0.0769009	0	0.0145176	0.142377	0	0.0370402	0.141225	0	0.0339197	0.537879	0	0.383157	0.30303	0	0.42855	0.537879	0	0.383157	0.25	0	0.353553
2.55	0.0530603	0	0.00374464	0.0557439	0	0.0205864	0.0836158	0	0.0241491	0.108757	0	0.03073	0.0438596	0	0.0328216	0.0614035	0	0.0124054	0.0964912	0	0.0813475	0.131579	0	0.0214868	0.0545795	0	0.0298918	0.0769009	0	0.0145176	0.142377	0	0.0370402	0.130808	0	0.0200872	0.537879	0	0.383157	0.30303	0	0.42855	0.537879	0	0.383157	0.25	0	0.353553
2.6	0.0530603	0	0.00374464	0.0557439	0	0.0205864	0.080838	0	0.0235347	0.108757	0	0.03073	0.0438596	0	0.0328216	0.0614035	0	0.0124054	0.0964912	0	0.0813475	0.122807	0	0.0328216	0.0545795	0	0.0298918	0.0769009	0	0.0145176	0.130472	0	0.0405462	0.130808	0	0.0200872	0.537879	0	0.383157	0.30303	0	0.42855	0.537879	0	0.383157	0.25	0	0.353553
2.65	0.0530603	0	0.00374464	0.0557439	0	0.0205864	0.080838	0	0.0235347	0.105979	0	0.0270303	0.0438596	0	0.0328216	0.0614035	0	0.0124054	0.0964912	0	0.0813475	0.122807	0	0.0328216	0.0545795	0	0.0298918	0.0769009	0	0.0145176	0.130472	0	0.0405462	0.130808	0	0.0200872	0.537879	0	0.383157	0.30303	0	0.42855	0.537879	0	0.383157	0.25	0	0.353553
2.7	0.0530603	0	0.00374464	0.0557439	0	0.0205864	0.080838	0	0.0235347	0.103154	0	0.0302397	0.0438596	0	0.0328216	0.0614035	0	0.0124054	0.0964912	0	0.0813475	0.114035	0	0.0248108	0.0545795	0	0.0298918	0.0769009	0	0.0145176	0.11972	0	0.0509895	0.130808	0	0.0200872	0.537879	0	0.383157	0.30303	0	0.42855	0.537879	0	0.383157	0.25	0	0.353553
2.75	0.0530603	0	0.00374464	0.0557439	0	0.0205864	0.0780603	0	0.0204099	0.103154	0	0.0302397	0.0438596	0	0.0328216	0.0614035	0	0.0124054	0.0964912	0	0.0813475	0.105263	0	0.0214868	0.0441628	0	0.039957	0.0769009	0	0.0145176	0.11972	0	0.0509895	0.130808	0	0.0200872	0.537879	0	0.383157	0.30303	0	0.42855	0.522727	0	0.370671	0.25	0	0.353553
2.8	0.0502354	0	0.00651795	0.0557439	0	0.0205864	0.0780603	0	0.0204099	0.0975518	0	0.0338736	0.0438596	0	0.0328216	0.0614035	0	0.0124054	0.0964912	0	0.0813475	0.105263	0	0.0214868	0.0334101	0	0.0263889	0.0664843	0	0.0269776	0.11972	0	0.0509895	0.130808	0	0.0200872	0.454545	0	0.35404	0.30303	0	0.42855	0.522727	0	0.370671	0.25	0	0.353553
2.85	0.0474576	0	0.00359546	0.0557439	0	0.0205864	0.0752825	0	0.0176099	0.094774	0	0.0302948	0.0438596	0	0.0328216	0.0614035	0	0.0124054	0.0964912	0	0.0813475	0.105263	0	0.0214868	0.0334101	0	0.0263889	0.0664843	0	0.0269776	0.11972	0	0.0509895	0.130808	0	0.0200872	0.454545	0	0.35404	0.287879	0	0.407122	0.522727	0	0.370671	0.25	0	0.353553
2.9	0.0474576	0	0.00359546	0.0557439	0	0.0205864	0.0752825	0	0.0176099	0.094774	0	0.0302948	0.0438596	0	0.0328216	0.0614035	0	0.0124054	0.0964912	0	0.0813475	0.105263	0	0.0214868	0.0334101	0	0.0263889	0.0545795	0	0.0298918	0.109303	0	0.0374813	0.130808	0	0.0200872	0.454545	0	0.35404	0.287879	0	0.407122	0.522727	0	0.370671	0.25	0	0.353553
2.95	0.0390772	0	0.00366204	0.0557439	0	0.0205864	0.0752825	0	0.0176099	0.094774	0	0.0302948	0.0438596	0	0.0328216	0.0526316	0	0.0214868	0.0964912	0	0.0813475	0.105263	0	0.0214868	0.0334101	0	0.0263889	0.0545795	0	0.0298918	0.109303	0	0.0374813	0.130808	0	0.0200872	0.454545	0	0.35404	0.287879	0	0.407122	0.522727	0	0.370671	0.25	0	0.353553
3	0.0335217	0	0.00680935	0.052919	0	0.0237314	0.0725047	0	0.015314	0.094774	0	0.0302948	0.0438596	0	0.0328216	0.0526316	0	0.0214868	0.0964912	0	0.0813475	0.105263	0	0.0214868	0.0334101	0	0.0263889	0.0545795	0	0.0298918	0.109303	0	0.0374813	0.130808	0	0.0200872	0.454545	0	0.35404	0.287879	0	0.407122	0.522727	0	0.370671	0.25	0	0.353553
3.05	0.0335217	0	0.00680935	0.052919	0	0.0237314	0.0697269	0	0.0137765	0.0919962	0	0.0268139	0.0350877	0	0.0248108	0.0526316	0	0.0214868	0.0964912	0	0.0813475	0.105263	0	0.0214868	0.0334101	0	0.0263889	0.0545795	0	0.0298918	0.109303	0	0.0374813	0.120056	0	0.0259409	0.454545	0	0.35404	0.287879	0	0.407122	0.522727	0	0.370671	0.25	0	0.353553
3.1	0.0335217	0	0.00680935	0.052919	0	0.0237314	0.0697269	0	0.0137765	0.0892185	0	0.0234748	0.0350877	0	0.0248108	0.0526316	0	0.0214868	0.0964912	0	0.0813475	0.105263	0	0.0214868	0.0334101	0	0.0263889	0.0545795	0	0.0298918	0.0988863	0	0.0253732	0.120056	0	0.0259409	0.454545	0	0.35404	0.287879	0	0.407122	0.522727	0	0.370671	0.25	0	0.353553
3.15	0.0307439	0	0.00406808	0.052919	0	0.0237314	0.0697269	0	0.0137765	0.0892185	0	0.0234748	0.0350877	0	0.0248108	0.0526316	0	0.0214868	0.0877193	0	0.0894565	0.105263	0	0.0214868	0.0334101	0	0.0263889	0.0545795	0	0.0298918	0.0988863	0	0.0253732	0.0988863	0	0.0253732	0.454545	0	0.35404	0.287879	0	0.407122	0.439394	0	0.336759	0.25	0	0.353553
3.2	0.0307439	0	0.00406808	0.052919	0	0.0237314	0.0697269	0	0.0137765	0.0892185	0	0.0234748	0.0350877	0	0.0248108	0.0526316	0	0.0214868	0.0877193	0	0.0894565	0.105263	0	0.0214868	0.0334101	0	0.0263889	0.0545795	0	0.0298918	0.0988863	0	0.0253732	0.0988863	0	0.0253732	0.454545	0	0.35404	0.287879	0	0.407122	0.439394	0	0.336759	0.25	0	0.353553
3.25	0.0307439	0	0.00406808	0.052919	0	0.0237314	0.0697269	0	0.0137765	0.0863936	0	0.027128	0.0350877	0	0.0248108	0.0526316	0	0.0214868	0.0877193	0	0.0894565	0.105263	0	0.0214868	0.0334101	0	0.0263889	0.0426747	0	0.0403254	0.0988863	0	0.0253732	0.0988863	0	0.0253732	0.454545	0	0.35404	0.287879	0	0.407122	0.439394	0	0.336759	0.25	0	0.353553
3.3	0.0279661	0	0.0041947	0.052919	0	0.0237314	0.0697269	0	0.0137765	0.0836158	0	0.0241491	0.0350877	0	0.0248108	0.0526316	0	0.0214868	0.0877193	0	0.0894565	0.105263	0	0.0214868	0.0334101	0	0.0263889	0.0426747	0	0.0403254	0.0988863	0	0.0253732	0.0988863	0	0.0253732	0.454545	0	0.35404	0.287879	0	0.407122	0.439394	0	0.336759	0.25	0	0.353553
3.35	0.0251883	0	0.00703605	0.052919	0	0.0237314	0.0697269	0	0.0137765	0.0836158	0	0.0241491	0.0350877	0	0.0248108	0.0526316	0	0.0214868	0.0877193	0	0.0894565	0.105263	0	0.0214868	0.0334101	0	0.0263889	0.0426747	0	0.0403254	0.0884697	0	0.0177983	0.0988863	0	0.0253732	0.454545	0	0.35404	0.287879	0	0.407122	0.439394	0	0.336759	0.25	0	0.353553
3.4	0.0223635	0	0.00403196	0.052919	0	0.0237314	0.0697269	0	0.0137765	0.0836158	0	0.0241491	0.0350877	0	0.0248108	0.0526316	0	0.0214868	0.0877193	0	0.0894565	0.0964912	0	0.0124054	0.0334101	0	0.0263889	0.0426747	0	0.0403254	0.078053	0	0.0205861	0.0988863	0	0.0253732	0.454545	0	0.35404	0.287879	0	0.407122	0.439394	0	0.336759	0.25	0	0.353553
3.45	0.0223635	0	0.00403196	0.052919	0	0.0237314	0.0697269	0	0.0137765	0.080838	0	0.0235347	0.0350877	0	0.0248108	0.0526316	0	0.0214868	0.0789474	0	0.0774716	0.0964912	0	0.0124054	0.0334101	0	0.0263889	0.031922	0	0.0263429	0.078053	0	0.0205861	0.0988863	0	0.0253732	0.454545	0	0.35404	0.287879	0	0.407122	0.439394	0	0.336759	0.25	0	0.353553
3.5	0.0223635	0	0.00403196	0.052919	0	0.0237314	0.0669492	0	0.0132638	0.080838	0	0.0235347	0.0263158	0	0.0214868	0.0526316	0	0.0214868	0.0789474	0	0.0774716	0.0964912	0	0.0124054	0.0334101	0	0.0263889	0.031922	0	0.0263429	0.078053	0	0.0205861	0.0988863	0	0.0253732	0.454545	0	0.35404	0.287879	0	0.407122	0.439394	0	0.336759	0.25	0	0.353553
3.55	0.0223635	0	0.00403196	0.0501412	0	0.0243891	0.0669492	0	0.0132638	0.080838	0	0.0235347	0.0263158	0	0.0214868	0.0526316	0	0.0214868	0.0789474	0	0.0774716	0.0964912	0	0.0124054	0.0334101	0	0.0263889	0.031922	0	0.0263429	0.078053	0	0.0205861	0.0988863	0	0.0253732	0.454545	0	0.35404	0.287879	0	0.407122	0.439394	0	0.336759	0.25	0	0.353553
3.6	0.0223635	0	0.00403196	0.0501412	0	0.0243891	0.0641714	0	0.0100169	0.0780603	0	0.0235681	0.0263158	0	0.0214868	0.0526316	0	0.0214868	0.0789474	0	0.0774716	0.0964912	0	0.0124054	0.0334101	0	0.0263889	0.031922	0	0.0263429	0.078053	0	0.0205861	0.0988863	0	0.0253732	0.454545	0	0.35404	0.287879	0	0.407122	0.439394	0	0.336759	0.25	0	0.353553
3.65	0.0223635	0	0.00403196	0.0445857	0	0.0217472	0.0641714	0	0.0100169	0.0780603	0	0.0235681	0.0263158	0	0.0214868	0.0526316	0	0.0214868	0.0789474	0	0.0774716	0.0964912	0	0.0124054	0.0334101	0	0.0263889	0.031922	0	0.0263429	0.078053	0	0.0205861	0.0988863	0	0.0253732	0.454545	0	0.35404	0.287879	0	0.407122	0.439394	0	0.336759	0.25	0	0.353553
3.7	0.0223635	0	0.00403196	0.0445857	0	0.0217472	0.0641714	0	0.0100169	0.0780603	0	0.0235681	0.0263158	0	0.0214868	0.0526316	0	0.0214868	0.0701754	0	0.0813475	0.0877193	0	0.0124054	0.0334101	0	0.0263889	0.031922	0	0.0263429	0.078053	0	0.0205861	0.0881336	0	0.0401769	0.454545	0	0.35404	0.287879	0	0.407122	0.439394	0	0.336759	0.25	0	0.353553
3.75	0.0223635	0	0.00403196	0.0418079	0	0.0178719	0.0641714	0	0.0100169	0.0752825	0	0.0200674	0.0263158	0	0.0214868	0.0438596	0	0.0124054	0.0701754	0	0.0813475	0.0877193	0	0.0124054	0.0334101	0	0.0263889	0.031922	0	0.0263429	0.0661482	0	0.00382341	0.0881336	0	0.0401769	0.371212	0	0.362846	0.287879	0	0.407122	0.439394	0	0.336759	0.25	0	0.353553
3.8	0.0195857	0	0.00412812	0.0390301	0	0.0140262	0.0641714	0	0.0100169	0.0752825	0	0.0200674	0.0263158	0	0.0214868	0.0438596	0	0.0124054	0.0701754	0	0.0813475	0.0877193	0	0.0124054	0.0334101	0	0.0263889	0.031922	0	0.0263429	0.0661482	0	0.00382341	0.0881336	0	0.0401769	0.371212	0	0.362846	0.287879	0	0.407122	0.439394	0	0.336759	0.25	0	0.353553
3.85	0.0168079	0	0.00697784	0.0390301	0	0.0140262	0.0613936	0	0.0100949	0.0752825	0	0.0200674	0.0263158	0	0.0214868	0.0438596	0	0.0124054	0.0701754	0	0.0813475	0.0877193	0	0.0124054	0.0334101	0	0.0263889	0.031922	0	0.0263429	0.0661482	0	0.00382341	0.0881336	0	0.0401769	0.371212	0	0.362846	0.287879	0	0.407122	0.439394	0	0.336759	0.25	0	0.353553
3.9	0.0168079	0	0.00697784	0.0362524	0	0.0102433	0.0613936	0	0.0100949	0.0752825	0	0.0200674	0.0263158	0	0.0214868	0.0438596	0	0.0124054	0.0701754	0	0.0813475	0.0877193	0	0.0124054	0.0334101	0	0.0263889	0.031922	0	0.0263429	0.0661482	0	0.00382341	0.0881336	0	0.0401769	0.371212	0	0.362846	0.287879	0	0.407122	0.356061	0	0.342337	0.25	0	0.353553
3.95	0.0168079	0	0.00697784	0.0334746	0	0.0116865	0.0586158	0	0.00646125	0.0725047	0	0.0167575	0.0263158	0	0.0214868	0.0438596	0	0.0124054	0.0701754	0	0.0813475	0.0877193	0	0.0124054	0.0334101	0	0.0263889	0.031922	0	0.0263429	0.0661482	0	0.00382341	0.0881336	0	0.0401769	0.371212	0	0.362846	0.287879	0	0.407122	0.272727	0	0.385695	0.25	0	0.353553
4	0.0168079	0	0.00697784	0.027919	0	0.0103576	0.0586158	0	0.00646125	0.0725047	0	0.0167575	0.0263158	0	0.0214868	0.0438596	0	0.0124054	0.0701754	0	0.0813475	0.0877193	0	0.0124054	0.0334101	0	0.0263889	0.031922	0	0.0263429	0.0661482	0	0.00382341	0.0881336	0	0.0401769	0.371212	0	0.362846	0.287879	0	0.407122	0.166667	0	0.235702	0.25	0	0.353553
4.05	0.0168079	0	0.00697784	0.027919	0	0.0103576	0.0586158	0	0.00646125	0.0725047	0	0.0167575	0.0263158	0	0.0214868	0.0438596	0	0.0124054	0.0701754	0	0.0813475	0.0877193	0	0.0124054	0.0334101	0	0.0263889	0.031922	0	0.0263429	0.0661482	0	0.00382341	0.0881336	0	0.0401769	0.371212	0	0.362846	0.287879	0	0.407122	0	0	0	0.25	0	0.353553
4.1	0.0168079	0	0.00697784	0.027919	0	0.0103576	0.0586158	0	0.00646125	0.0725047	0	0.0167575	0.0263158	0	0.0214868	0.0438596	0	0.0124054	0.0701754	0	0.0813475	0.0877193	0	0.0124054	0.0334101	0	0.0263889	0.031922	0	0.0263429	0.0661482	0	0.00382341	0.0881336	0	0.0401769	0.371212	0	0.362846	0.287879	0	0.407122	0	0	0	0.25	0	0.353553
4.15	0.0139831	0	0.00399662	0.027919	0	0.0103576	0.0586158	0	0.00646125	0.0725047	0	0.0167575	0.0263158	0	0.0214868	0.0350877	0	0.0248108	0.0701754	0	0.0813475	0.0877193	0	0.0124054	0.0334101	0	0.0263889	0.031922	0	0.0263429	0.0661482	0	0.00382341	0.0881336	0	0.0401769	0.371212	0	0.362846	0.287879	0	0.407122	0	0	0	0.25	0	0.353553
4.2	0.0139831	0	0.00399662	0.0251412	0	0.00680707	0.0586158	0	0.00646125	0.0725047	0	0.0167575	0.0263158	0	0.0214868	0.0350877	0	0.0248108	0.0701754	0	0.0813475	0.0877193	0	0.0124054	0.0334101	0	0.0263889	0.031922	0	0.0263429	0.0661482	0	0.00382341	0.0881336	0	0.0401769	0.371212	0	0.362846	0.287879	0	0.407122	0	0	0	0.25	0	0.353553
4.25	0.0139831	0	0.00399662	0.0251412	0	0.00680707	0.055791	0	0.0100795	0.0725047	0	0.0167575	0.0263158	0	0.0214868	0.0350877	0	0.0248108	0.0526316	0	0.0568486	0.0701754	0	0.0248108	0.0334101	0	0.0263889	0.031922	0	0.0263429	0.0542435	0	0.0131279	0.0881336	0	0.0401769	0.371212	0	0.362846	0.287879	0	0.407122	0	0	0	0.25	0	0.353553
4.3	0.0139831	0	0.00399662	0.0251412	0	0.00680707	0.0530132	0	0.0101442	0.0697269	0	0.0168043	0.0263158	0	0.0214868	0.0263158	0	0.0214868	0.0526316	0	0.0568486	0.0701754	0	0.0248108	0.0334101	0	0.0263889	0.031922	0	0.0263429	0.0542435	0	0.0131279	0.0881336	0	0.0401769	0.371212	0	0.362846	0.287879	0	0.407122	0	0	0	0.25	0	0.353553
4.35	0.0139831	0	0.00399662	0.0251412	0	0.00680707	0.0530132	0	0.0101442	0.0697269	0	0.0168043	0.0263158	0	0.0214868	0.0263158	0	0.0214868	0.0526316	0	0.0568486	0.0701754	0	0.0248108	0.0334101	0	0.0263889	0.031922	0	0.0263429	0.0542435	0	0.0131279	0.0881336	0	0.0401769	0.371212	0	0.362846	0.287879	0	0.407122	0	0	0	0.25	0	0.353553
4.4	0.0139831	0	0.00399662	0.0251412	0	0.00680707	0.0530132	0	0.0101442	0.0697269	0	0.0168043	0.0263158	0	0.0214868	0.0263158	0	0.0214868	0.0526316	0	0.0568486	0.0701754	0	0.0248108	0.0215054	0	0.0304132	0.031922	0	0.0263429	0.0542435	0	0.0131279	0.0881336	0	0.0401769	0.371212	0	0.362846	0.287879	0	0.407122	0	0	0	0.25	0	0.353553
4.45	0.0139831	0	0.00399662	0.0251412	0	0.00680707	0.0530132	0	0.0101442	0.0697269	0	0.0168043	0.0263158	0	0.0214868	0.0263158	0	0.0214868	0.0526316	0	0.0568486	0.0701754	0	0.0248108	0.0215054	0	0.0304132	0.031922	0	0.0263429	0.0542435	0	0.0131279	0.0762289	0	0.0380136	0.371212	0	0.362846	0.287879	0	0.407122	0	0	0	0.25	0	0.353553
4.5	0.0139831	0	0.00399662	0.0251412	0	0.00680707	0.0530132	0	0.0101442	0.0697269	0	0.0168043	0.0263158	0	0.0214868	0.0263158	0	0.0214868	0.0526316	0	0.0568486	0.0701754	0	0.0248108	0.0215054	0	0.0304132	0.031922	0	0.0263429	0.0542435	0	0.0131279	0.0762289	0	0.0380136	0.371212	0	0.362846	0.287879	0	0.407122	0	0	0	0.166667	0	0.235702
4.55	0.0112053	0	0.00792416	0.0251412	0	0.00680707	0.0530132	0	0.0101442	0.0697269	0	0.0168043	0.0263158	0	0.0214868	0.0263158	0	0.0214868	0.0526316	0	0.0568486	0.0614035	0	0.0328216	0.0215054	0	0.0304132	0.031922	0	0.0263429	0.0542435	0	0.0131279	0.0762289	0	0.0380136	0.371212	0	0.362846	0.287879	0	0.407122	0	0	0	0.166667	0	0.235702
4.6	0.0112053	0	0.00792416	0.0251412	0	0.00680707	0.0530132	0	0.0101442	0.0697269	0	0.0168043	0.0263158	0	0.0214868	0.0263158	0	0.0214868	0.0526316	0	0.0568486	0.0614035	0	0.0328216	0.0215054	0	0.0304132	0.031922	0	0.0263429	0.0423387	0	0.0299493	0.0762289	0	0.0380136	0.371212	0	0.362846	0.287879	0	0.407122	0	0	0	0.166667	0	0.235702
4.65	0.0112053	0	0.00792416	0.0251412	0	0.00680707	0.0530132	0	0.0101442	0.0697269	0	0.0168043	0.0263158	0	0.0214868	0.0263158	0	0.0214868	0.0526316	0	0.0568486	0.0526316	0	0.0214868	0.0215054	0	0.0304132	0.031922	0	0.0263429	0.0423387	0	0.0299493	0.0643241	0	0.0429275	0.371212	0	0.362846	0.287879	0	0.407122	0	0	0	0.166667	0	0.235702
4.7	0.00838041	0	0.00680446	0.0251412	0	0.00680707	0.0530132	0	0.0101442	0.0697269	0	0.0168043	0.0263158	0	0.0214868	0.0263158	0	0.0214868	0.0526316	0	0.0568486	0.0526316	0	0.0214868	0.0215054	0	0.0304132	0.031922	0	0.0263429	0.0423387	0	0.0299493	0.0643241	0	0.0429275	0.371212	0	0.362846	0.287879	0	0.407122	0	0	0	0.166667	0	0.235702
4.75	0.00838041	0	0.00680446	0.0251412	0	0.00680707	0.0530132	0	0.0101442	0.0697269	0	0.0168043	0.0263158	0	0.0214868	0.0263158	0	0.0214868	0.0526316	0	0.0568486	0.0526316	0	0.0214868	0.0215054	0	0.0304132	0.031922	0	0.0263429	0.0423387	0	0.0299493	0.0643241	0	0.0429275	0.371212	0	0.362846	0.287879	0	0.407122	0	0	0	0.166667	0	0.235702
4.8	0.00838041	0	0.00680446	0.0251412	0	0.00680707	0.0530132	0	0.0101442	0.0697269	0	0.0168043	0.0263158	0	0.0214868	0.0263158	0	0.0214868	0.0526316	0	0.0568486	0.0438596	0	0.0328216	0.0215054	0	0.0304132	0.031922	0	0.0263429	0.0423387	0	0.0299493	0.0643241	0	0.0429275	0.371212	0	0.362846	0.287879	0	0.407122	0	0	0	0.0833333	0	0.117851
4.85	0.00838041	0	0.00680446	0.0251412	0	0.00680707	0.0530132	0	0.0101442	0.0669492	0	0.0132638	0.0263158	0	0.0214868	0.0263158	0	0.0214868	0.0526316	0	0.0568486	0.0438596	0	0.0328216	0.0215054	0	0.0304132	0.031922	0	0.0263429	0.0423387	0	0.0299493	0.0643241	0	0.0429275	0.371212	0	0.362846	0.287879	0	0.407122	0	0	0	0.0833333	0	0.117851
4.9	0.00555556	0	0.00785674	0.0251412	0	0.00680707	0.0530132	0	0.0101442	0.0669492	0	0.0132638	0.0263158	0	0.0214868	0.0263158	0	0.0214868	0.0526316	0	0.0568486	0.0438596	0	0.0328216	0.0215054	0	0.0304132	0.031922	0	0.0263429	0.031922	0	0.0263429	0.0643241	0	0.0429275	0.371212	0	0.362846	0.287879	0	0.407122	0	0	0	0.0833333	0	0.117851
4.95	0.00277778	0	0.00392837	0.0251412	0	0.00680707	0.0530132	0	0.0101442	0.0669492	0	0.0132638	0.0263158	0	0.0214868	0.0263158	0	0.0214868	0.0526316	0	0.0568486	0.0438596	0	0.0328216	0.0215054	0	0.0304132	0.031922	0	0.0263429	0.031922	0	0.0263429	0.0643241	0	0.0429275	0.371212	0	0.362846	0.287879	0	0.407122	0	0	0	0	0	0
5	0.00277778	0	0.00392837	0.0251412	0	0.00680707	0.0530132	0	0.0101442	0.0641714	0	0.0100169	0.0263158	0	0.0214868	0.0263158	0	0.0214868	0.0526316	0	0.0568486	0.0438596	0	0.0328216	0.0215054	0	0.0304132	0.031922	0	0.0263429	0.031922	0	0.0263429	0.0539075	0	0.0282082	0.371212	0	0.362846	0.287879	0	0.407122	0	0	0	0	0	0
5.05	0.00277778	0	0.00392837	0.0251412	0	0.00680707	0.0530132	0	0.0101442	0.0641714	0	0.0100169	0.0263158	0	0.0214868	0.0263158	0	0.0214868	0.0526316	0	0.0568486	0.0438596	0	0.0328216	0.0215054	0	0.0304132	0.031922	0	0.0263429	0.031922	0	0.0263429	0.0539075	0	0.0282082	0.356061	0	0.342337	0.287879	0	0.407122	0	0	0	0	0	0
5.1	0.00277778	0	0.00392837	0.0223635	0	0.00403196	0.0530132	0	0.0101442	0.0641714	0	0.0100169	0.0263158	0	0.0214868	0.0263158	0	0.0214868	0.0526316	0	0.0568486	0.0438596	0	0.0328216	0.0215054	0	0.0304132	0.031922	0	0.0263429	0.031922	0	0.0263429	0.0434908	0	0.0135154	0.356061	0	0.342337	0.287879	0	0.407122	0	0	0	0	0	0
5.15	0.00277778	0	0.00392837	0.0223635	0	0.00403196	0.0530132	0	0.0101442	0.0641714	0	0.0100169	0.0263158	0	0.0214868	0.0263158	0	0.0214868	0.0526316	0	0.0568486	0.0438596	0	0.0328216	0.0215054	0	0.0304132	0.031922	0	0.0263429	0.031922	0	0.0263429	0.0330741	0	0.0019117	0.356061	0	0.342337	0.287879	0	0.407122	0	0	0	0	0	0
5.2	0.00277778	0	0.00392837	0.0223635	0	0.00403196	0.0530132	0	0.0101442	0.0613936	0	0.00745725	0.0263158	0	0.0214868	0.0263158	0	0.0214868	0.0526316	0	0.0568486	0.0438596	0	0.0328216	0.0215054	0	0.0304132	0.031922	0	0.0263429	0.031922	0	0.0263429	0.0330741	0	0.0019117	0.356061	0	0.342337	0.287879	0	0.407122	0	0	0	0	0	0
5.25	0.00277778	0	0.00392837	0.0223635	0	0.00403196	0.0530132	0	0.0101442	0.0613936	0	0.00745725	0.0263158	0	0.0214868	0.0263158	0	0.0214868	0.0526316	0	0.0568486	0.0438596	0	0.0328216	0.0215054	0	0.0304132	0.031922	0	0.0263429	0.031922	0	0.0263429	0.0330741	0	0.0019117	0.356061	0	0.342337	0.272727	0	0.385695	0	0	0	0	0	0
5.3	0.00277778	0	0.00392837	0.0223635	0	0.00403196	0.0501883	0	0.0133783	0.0613936	0	0.00745725	0.0263158	0	0.0214868	0.0263158	0	0.0214868	0.0526316	0	0.0568486	0.0438596	0	0.0328216	0.0215054	0	0.0304132	0.031922	0	0.0263429	0.031922	0	0.0263429	0.0330741	0	0.0019117	0.340909	0	0.321947	0.242424	0	0.34284	0	0	0	0	0	0
5.35	0.00277778	0	0.00392837	0.0223635	0	0.00403196	0.0474105	0	0.0101422	0.0585687	0	0.0114522	0.0263158	0	0.0214868	0.0263158	0	0.0214868	0.0526316	0	0.0568486	0.0438596	0	0.0328216	0.0215054	0	0.0304132	0.031922	0	0.0263429	0.031922	0	0.0263429	0.0330741	0	0.0019117	0.325758	0	0.301702	0.212121	0	0.299985	0	0	0	0	0	0
5.4	0.00277778	0	0.00392837	0.0223635	0	0.00403196	0.0474105	0	0.0101422	0.0585687	0	0.0114522	0.0175439	0	0.0124054	0.0263158	0	0.0214868	0.0526316	0	0.0568486	0.0438596	0	0.0328216	0.0215054	0	0.0304132	0.031922	0	0.0263429	0.031922	0	0.0263429	0.0330741	0	0.0019117	0.310606	0	0.281631	0.166667	0	0.235702	0	0	0	0	0	0
5.45	0.00277778	0	0.00392837	0.0223635	0	0.00403196	0.0445857	0	0.0139701	0.0585687	0	0.0114522	0.0175439	0	0.0124054	0.0263158	0	0.0214868	0.0526316	0	0.0568486	0.0438596	0	0.0328216	0.0215054	0	0.0304132	0.031922	0	0.0263429	0.031922	0	0.0263429	0.0330741	0	0.0019117	0.25	0	0.204124	0.136364	0	0.192847	0	0	0	0	0	0
5.5	0.00277778	0	0.00392837	0.0223635	0	0.00403196	0.0445857	0	0.0139701	0.055791	0	0.0100795	0.0175439	0	0.0124054	0.0263158	0	0.0214868	0.0526316	0	0.0568486	0.0438596	0	0.0328216	0.0215054	0	0.0304132	0.031922	0	0.0263429	0.031922	0	0.0263429	0.0330741	0	0.0019117	0.25	0	0.204124	0.0909091	0	0.128565	0	0	0	0	0	0
5.55	0.00277778	0	0.00392837	0.0223635	0	0.00403196	0.0445857	0	0.0139701	0.055791	0	0.0100795	0.0175439	0	0.0124054	0.0263158	0	0.0214868	0.0526316	0	0.0568486	0.0438596	0	0.0328216	0.0215054	0	0.0304132	0.031922	0	0.0263429	0.031922	0	0.0263429	0.0330741	0	0.0019117	0.204545	0	0.151893	0.0454545	0	0.0642824	0	0	0	0	0	0
5.6	0.00277778	0	0.00392837	0.0223635	0	0.00403196	0.0445857	0	0.0139701	0.055791	0	0.0100795	0.0175439	0	0.0124054	0.0263158	0	0.0214868	0.0526316	0	0.0568486	0.0438596	0	0.0328216	0.0215054	0	0.0304132	0.031922	0	0.0263429	0.031922	0	0.0263429	0.0330741	0	0.0019117	0.159091	0	0.112876	0.030303	0	0.042855	0	0	0	0	0	0
5.65	0.00277778	0	0.00392837	0.0223635	0	0.00403196	0.0445857	0	0.0139701	0.055791	0	0.0100795	0.0175439	0	0.0124054	0.0263158	0	0.0214868	0.0526316	0	0.0568486	0.0438596	0	0.0328216	0.0215054	0	0.0304132	0.031922	0	0.0263429	0.031922	0	0.0263429	0.0330741	0	0.0019117	0.0454545	0	0.0642824	0	0	0	0	0	0	0	0	0
5.7	0.00277778	0	0.00392837	0.0195386	0	0.00386351	0.0445857	0	0.0139701	0.055791	0	0.0100795	0.00877193	0	0.0124054	0.0263158	0	0.0214868	0.0526316	0	0.0568486	0.0350877	0	0.0248108	0.0215054	0	0.0304132	0.031922	0	0.0263429	0.031922	0	0.0263429	0.0330741	0	0.0019117	0.0151515	0	0.0214275	0	0	0	0	0	0	0	0	0
5.75	0.00277778	0	0.00392837	0.0167608	0	0.00680544	0.0445857	0	0.0139701	0.055791	0	0.0100795	0.00877193	0	0.0124054	0.0263158	0	0.0214868	0.0526316	0	0.0568486	0.0263158	0	0.0214868	0.0215054	0	0.0304132	0.0211694	0	0.0149747	0.031922	0	0.0263429	0.0330741	0	0.0019117	0	0	0	0	0	0	0	0	0	0	0	0
5.8	0.00277778	0	0.00392837	0.0167608	0	0.00680544	0.0418079	0	0.0115854	0.055791	0	0.0100795	0	0	0	0.0263158	0	0.0214868	0.0526316	0	0.0568486	0.0263158	0	0.0214868	0.0215054	0	0.0304132	0.0211694	0	0.0149747	0.031922	0	0.0263429	0.0330741	0	0.0019117	0	0	0	0	0	0	0	0	0	0	0	0
5.85	0.00277778	0	0.00392837	0.0167608	0	0.00680544	0.0418079	0	0.0115854	0.0530132	0	0.0101442	0	0	0	0.0263158	0	0.0214868	0.0526316	0	0.0568486	0.0263158	0	0.0214868	0.0215054	0	0.0304132	0.0211694	0	0.0149747	0.031922	0	0.0263429	0.0330741	0	0.0019117	0	0	0	0	0	0	0	0	0	0	0	0
5.9	0.00277778	0	0.00392837	0.0167608	0	0.00680544	0.0418079	0	0.0115854	0.0501883	0	0.0133783	0	0	0	0.0263158	0	0.0214868	0.0526316	0	0.0568486	0.0263158	0	0.0214868	0.0215054	0	0.0304132	0.0211694	0	0.0149747	0.031922	0	0.0263429	0.0330741	0	0.0019117	0	0	0	0	0	0	0	0	0	0	0	0
5.95	0.00277778	0	0.00392837	0.0167608	0	0.00680544	0.0390301	0	0.010205	0.0501883	0	0.0133783	0	0	0	0.0263158	0	0.0214868	0.0526316	0	0.0568486	0.0263158	0	0.0214868	0.0215054	0	0.0304132	0.0211694	0	0.0149747	0.031922	0	0.0263429	0.0330741	0	0.0019117	0	0	0	0	0	0	0	0	0	0	0	0
6	0.00277778	0	0.00392837	0.0139831	0	0.00399662	0.0390301	0	0.010205	0.0473635	0	0.0169403	0	0	0	0.0263158	0	0.0214868	0.0526316	0	0.0568486	0.0263158	0	0.0214868	0.0215054	0	0.0304132	0.0211694	0	0.0149747	0.0211694	0	0.0149747	0.0330741	0	0.0019117	0	0	0	0	0	0	0	0	0	0	0	0
6.05	0.00277778	0	0.00392837	0.0139831	0	0.00399662	0.0390301	0	0.010205	0.0473635	0	0.0169403	0	0	0	0.0263158	0	0.0214868	0.0438596	0	0.0447282	0.0263158	0	0.0214868	0.0215054	0	0.0304132	0.0211694	0	0.0149747	0.0211694	0	0.0149747	0.0330741	0	0.0019117	0	0	0	0	0	0	0	0	0	0	0	0
6.1	0.00277778	0	0.00392837	0.0139831	0	0.00399662	0.0390301	0	0.010205	0.0473635	0	0.0169403	0	0	0	0.0263158	0	0.0214868	0.0438596	0	0.0447282	0.0263158	0	0.0214868	0.0215054	0	0.0304132	0.0211694	0	0.0149747	0.0211694	0	0.0149747	0.0330741	0	0.0019117	0	0	0	0	0	0	0	0	0	0	0	0
6.15	0.00277778	0	0.00392837	0.0112053	0	0.00406154	0.0390301	0	0.010205	0.0445857	0	0.0139701	0	0	0	0.0263158	0	0.0214868	0.0438596	0	0.0447282	0.0263158	0	0.0214868	0.0215054	0	0.0304132	0.0211694	0	0.0149747	0.0211694	0	0.0149747	0.0330741	0	0.0019117	0	0	0	0	0	0	0	0	0	0	0	0
6.2	0.00277778	0	0.00392837	0.00838041	0	6.65826e-05	0.0390301	0	0.010205	0.0445857	0	0.0139701	0	0	0	0.0263158	0	0.0214868	0.0438596	0	0.0447282	0.0263158	0	0.0214868	0.0215054	0	0.0304132	0.0211694	0	0.0149747	0.0211694	0	0.0149747	0.0330741	0	0.0019117	0	0	0	0	0	0	0	0	0	0	0	0
6.25	0.00277778	0	0.00392837	0.00838041	0	6.65826e-05	0.0390301	0	0.010205	0.0445857	0	0.0139701	0	0	0	0.0263158	0	0.0214868	0.0438596	0	0.0447282	0.0263158	0	0.0214868	0.0215054	0	0.0304132	0.0211694	0	0.0149747	0.0211694	0	0.0149747	0.0330741	0	0.0019117	0	0	0	0	0	0	0	0	0	0	0	0
6.3	0.00277778	0	0.00392837	0.00838041	0	6.65826e-05	0.0362524	0	0.0102433	0.0445857	0	0.0139701	0	0	0	0.0263158	0	0.0214868	0.0350877	0	0.0328216	0.0263158	0	0.0214868	0.0215054	0	0.0304132	0.0211694	0	0.0149747	0.0211694	0	0.0149747	0.0330741	0	0.0019117	0	0	0	0	0	0	0	0	0	0	0	0
6.35	0.00277778	0	0.00392837	0.00838041	0	6.65826e-05	0.0334746	0	0.0066319	0.0445857	0	0.0139701	0	0	0	0.00877193	0	0.0124054	0.0350877	0	0.0328216	0.0263158	0	0.0214868	0.0215054	0	0.0304132	0.0211694	0	0.0149747	0.0211694	0	0.0149747	0.0330741	0	0.0019117	0	0	0	0	0	0	0	0	0	0	0	0
6.4	0.00277778	0	0.00392837	0.00838041	0	6.65826e-05	0.0306968	0	0.00372862	0.0445857	0	0.0139701	0	0	0	0.00877193	0	0.0124054	0.0350877	0	0.0328216	0.0263158	0	0.0214868	0.0215054	0	0.0304132	0.0211694	0	0.0149747	0.0211694	0	0.0149747	0.0330741	0	0.0019117	0	0	0	0	0	0	0	0	0	0	0	0
6.45	0.00277778	0	0.00392837	0.00838041	0	6.65826e-05	0.0306968	0	0.00372862	0.0445857	0	0.0139701	0	0	0	0.00877193	0	0.0124054	0.0350877	0	0.0328216	0.0263158	0	0.0214868	0.0215054	0	0.0304132	0.0211694	0	0.0149747	0.0211694	0	0.0149747	0.0330741	0	0.0019117	0	0	0	0	0	0	0	0	0	0	0	0
6.5	0.00277778	0	0.00392837	0.00838041	0	6.65826e-05	0.0306968	0	0.00372862	0.0445857	0	0.0139701	0	0	0	0.00877193	0	0.0124054	0.0350877	0	0.0328216	0.0263158	0	0.0214868	0.0215054	0	0.0304132	0.0211694	0	0.0149747	0.0211694	0	0.0149747	0.0330741	0	0.0019117	0	0	0	0	0	0	0	0	0	0	0	0
6.55	0.00277778	0	0.00392837	0.00838041	0	6.65826e-05	0.0306968	0	0.00372862	0.0445857	0	0.0139701	0	0	0	0.00877193	0	0.0124054	0.0350877	0	0.0328216	0.0263158	0	0.0214868	0.0215054	0	0.0304132	0.0211694	0	0.0149747	0.0211694	0	0.0149747	0.0330741	0	0.0019117	0	0	0	0	0	0	0	0	0	0	0	0
6.6	0.00277778	0	0.00392837	0.00838041	0	6.65826e-05	0.0306968	0	0.00372862	0.0445857	0	0.0139701	0	0	0	0.00877193	0	0.0124054	0.0350877	0	0.0328216	0.0263158	0	0.0214868	0.0215054	0	0.0304132	0.0211694	0	0.0149747	0.0211694	0	0.0149747	0.0330741	0	0.0019117	0	0	0	0	0	0	0	0	0	0	0	0
6.65	0.00277778	0	0.00392837	0.00838041	0	6.65826e-05	0.0306968	0	0.00372862	0.0417608	0	0.0178713	0	0	0	0	0	0	0.0350877	0	0.0328216	0.0263158	0	0.0214868	0.0215054	0	0.0304132	0.0211694	0	0.0149747	0.0211694	0	0.0149747	0.0330741	0	0.0019117	0	0	0	0	0	0	0	0	0	0	0	0
6.7	0.00277778	0	0.00392837	0.00838041	0	6.65826e-05	0.027919	0	0.0038324	0.0417608	0	0.0178713	0	0	0	0	0	0	0.0350877	0	0.0328216	0.0263158	0	0.0214868	0.0215054	0	0.0304132	0.0211694	0	0.0149747	0.0211694	0	0.0149747	0.0330741	0	0.0019117	0	0	0	0	0	0	0	0	0	0	0	0
6.75	0.00277778	0	0.00392837	0.00838041	0	6.65826e-05	0.027919	0	0.0038324	0.0417608	0	0.0178713	0	0	0	0	0	0	0.0263158	0	0.0214868	0.0263158	0	0.0214868	0.0215054	0	0.0304132	0.0211694	0	0.0149747	0.0211694	0	0.0149747	0.0330741	0	0.0019117	0	0	0	0	0	0	0	0	0	0	0	0
6.8	0.00277778	0	0.00392837	0.00838041	0	6.65826e-05	0.027919	0	0.0038324	0.0417608	0	0.0178713	0	0	0	0	0	0	0.0263158	0	0.0214868	0.0263158	0	0.0214868	0.0215054	0	0.0304132	0.0211694	0	0.0149747	0.0211694	0	0.0149747	0.0330741	0	0.0019117	0	0	0	0	0	0	0	0	0	0	0	0
6.85	0.00277778	0	0.00392837	0.00560264	0	0.00396208	0.0251412	0	0.000199748	0.0417608	0	0.0178713	0	0	0	0	0	0	0.0263158	0	0.0214868	0.0263158	0	0.0214868	0.0215054	0	0.0304132	0.0211694	0	0.0149747	0.0211694	0	0.0149747	0.0330741	0	0.0019117	0	0	0	0	0	0	0	0	0	0	0	0
6.9	0.00277778	0	0.00392837	0.00560264	0	0.00396208	0.0251412	0	0.000199748	0.0417608	0	0.0178713	0	0	0	0	0	0	0.0263158	0	0.0214868	0.0263158	0	0.0214868	0.0215054	0	0.0304132	0.0211694	0	0.0149747	0.0211694	0	0.0149747	0.0330741	0	0.0019117	0	0	0	0	0	0	0	0	0	0	0	0
6.95	0.00277778	0	0.00392837	0.00282486	0	0.00399495	0.0251412	0	0.000199748	0.0417608	0	0.0178713	0	0	0	0	0	0	0.0263158	0	0.0214868	0.0263158	0	0.0214868	0.0215054	0	0.0304132	0.0211694	0	0.0149747	0.0211694	0	0.0149747	0.0330741	0	0.0019117	0	0	0	0	0	0	0	0	0	0	0	0
7	0.00277778	0	0.00392837	0.00282486	0	0.00399495	0.0251412	0	0.000199748	0.0417608	0	0.0178713	0	0	0	0	0	0	0.0263158	0	0.0214868	0.0263158	0	0.0214868	0.0215054	0	0.0304132	0.0211694	0	0.0149747	0.0211694	0	0.0149747	0.0330741	0	0.0019117	0	0	0	0	0	0	0	0	0	0	0	0
7.05	0.00277778	0	0.00392837	0.00282486	0	0.00399495	0.0251412	0	0.000199748	0.0417608	0	0.0178713	0	0	0	0	0	0	0.0263158	0	0.0214868	0.0263158	0	0.0214868	0.0215054	0	0.0304132	0.0211694	0	0.0149747	0.0211694	0	0.0149747	0.0330741	0	0.0019117	0	0	0	0	0	0	0	0	0	0	0	0
7.1	0.00277778	0	0.00392837	0.00282486	0	0.00399495	0.0251412	0	0.000199748	0.0417608	0	0.0178713	0	0	0	0	0	0	0.0263158	0	0.0214868	0.0263158	0	0.0214868	0.0215054	0	0.0304132	0.0211694	0	0.0149747	0.0211694	0	0.0149747	0.0330741	0	0.0019117	0	0	0	0	0	0	0	0	0	0	0	0
7.15	0.00277778	0	0.00392837	0.00282486	0	0.00399495	0.0251412	0	0.000199748	0.0417608	0	0.0178713	0	0	0	0	0	0	0.0263158	0	0.0214868	0.0263158	0	0.0214868	0.0107527	0	0.0152066	0.0211694	0	0.0149747	0.0211694	0	0.0149747	0.0330741	0	0.0019117	0	0	0	0	0	0	0	0	0	0	0	0
7.2	0.00277778	0	0.00392837	0.00282486	0	0.00399495	0.0223164	0	0.00379521	0.0417608	0	0.0178713	0	0	0	0	0	0	0.0263158	0	0.0214868	0.0263158	0	0.0214868	0.0107527	0	0.0152066	0.0107527	0	0.0152066	0.0211694	0	0.0149747	0.0330741	0	0.0019117	0	0	0	0	0	0	0	0	0	0	0	0
7.25	0.00277778	0	0.00392837	0.00282486	0	0.00399495	0.0223164	0	0.00379521	0.0417608	0	0.0178713	0	0	0	0	0	0	0.0263158	0	0.0214868	0.0263158	0	0.0214868	0.0107527	0	0.0152066	0.0107527	0	0.0152066	0.0211694	0	0.0149747	0.0330741	0	0.0019117	0	0	0	0	0	0	0	0	0	0	0	0
7.3	0.00277778	0	0.00392837	0.00282486	0	0.00399495	0.0223164	0	0.00379521	0.0417608	0	0.0178713	0	0	0	0	0	0	0.0263158	0	0.0214868	0.0263158	0	0.0214868	0.0107527	0	0.0152066	0.0107527	0	0.0152066	0.0211694	0	0.0149747	0.0330741	0	0.0019117	0	0	0	0	0	0	0	0	0	0	0	0
7.35	0.00277778	0	0.00392837	0.00282486	0	0.00399495	0.0195386	0	0.00386351	0.0417608	0	0.0178713	0	0	0	0	0	0	0.0263158	0	0.0214868	0.0263158	0	0.0214868	0.0107527	0	0.0152066	0.0107527	0	0.0152066	0.0211694	0	0.0149747	0.0330741	0	0.0019117	0	0	0	0	0	0	0	0	0	0	0	0
7.4	0	0	0	0.00282486	0	0.00399495	0.0195386	0	0.00386351	0.0417608	0	0.0178713	0	0	0	0	0	0	0.0263158	0	0.0214868	0.0263158	0	0.0214868	0.0107527	0	0.0152066	0.0107527	0	0.0152066	0.0211694	0	0.0149747	0.0330741	0	0.0019117	0	0	0	0	0	0	0	0	0	0	0	0
7.45	0	0	0	0.00282486	0	0.00399495	0.0195386	0	0.00386351	0.0417608	0	0.0178713	0	0	0	0	0	0	0.0263158	0	0.0214868	0.0263158	0	0.0214868	0.0107527	0	0.0152066	0.0107527	0	0.0152066	0.0211694	0	0.0149747	0.0330741	0	0.0019117	0	0	0	0	0	0	0	0	0	0	0	0
7.5	0	0	0	0.00282486	0	0.00399495	0.0195386	0	0.00386351	0.0389831	0	0.0170013	0	0	0	0	0	0	0.0263158	0	0.0214868	0.0263158	0	0.0214868	0.0107527	0	0.0152066	0.0107527	0	0.0152066	0.0211694	0	0.0149747	0.0330741	0	0.0019117	0	0	0	0	0	0	0	0	0	0	0	0
7.55	0	0	0	0.00282486	0	0.00399495	0.0195386	0	0.00386351	0.0362053	0	0.0170166	0	0	0	0	0	0	0.0263158	0	0.0214868	0.0263158	0	0.0214868	0.0107527	0	0.0152066	0.0107527	0	0.0152066	0.0211694	0	0.0149747	0.0330741	0	0.0019117	0	0	0	0	0	0	0	0	0	0	0	0
7.6	0	0	0	0.00282486	0	0.00399495	0.0195386	0	0.00386351	0.0362053	0	0.0170166	0	0	0	0	0	0	0.0263158	0	0.0214868	0.0263158	0	0.0214868	0.0107527	0	0.0152066	0.0107527	0	0.0152066	0.0211694	0	0.0149747	0.0330741	0	0.0019117	0	0	0	0	0	0	0	0	0	0	0	0
7.65	0	0	0	0.00282486	0	0.00399495	0.0195386	0	0.00386351	0.0362053	0	0.0170166	0	0	0	0	0	0	0.0263158	0	0.0214868	0.0263158	0	0.0214868	0	0	0	0	0	0	0.0211694	0	0.0149747	0.0330741	0	0.0019117	0	0	0	0	0	0	0	0	0	0	0	0
7.7	0	0	0	0.00282486	0	0.00399495	0.0195386	0	0.00386351	0.0362053	0	0.0170166	0	0	0	0	0	0	0.0263158	0	0.0214868	0.0263158	0	0.0214868	0	0	0	0	0	0	0.0211694	0	0.0149747	0.0330741	0	0.0019117	0	0	0	0	0	0	0	0	0	0	0	0
7.75	0	0	0	0.00282486	0	0.00399495	0.0195386	0	0.00386351	0.0362053	0	0.0170166	0	0	0	0	0	0	0.0263158	0	0.0214868	0.0263158	0	0.0214868	0	0	0	0	0	0	0.0211694	0	0.0149747	0.0330741	0	0.0019117	0	0	0	0	0	0	0	0	0	0	0	0
7.8	0	0	0	0.00282486	0	0.00399495	0.0195386	0	0.00386351	0.0362053	0	0.0170166	0	0	0	0	0	0	0.0263158	0	0.0214868	0.0263158	0	0.0214868	0	0	0	0	0	0	0.0211694	0	0.0149747	0.0330741	0	0.0019117	0	0	0	0	0	0	0	0	0	0	0	0
7.85	0	0	0	0.00282486	0	0.00399495	0.0195386	0	0.00386351	0.0362053	0	0.0170166	0	0	0	0	0	0	0.0263158	0	0.0214868	0.0263158	0	0.0214868	0	0	0	0	0	0	0.0211694	0	0.0149747	0.0330741	0	0.0019117	0	0	0	0	0	0	0	0	0	0	0	0
7.9	0	0	0	0.00282486	0	0.00399495	0.0167608	0	0.000133165	0.0362053	0	0.0170166	0	0	0	0	0	0	0.0263158	0	0.0214868	0.0263158	0	0.0214868	0	0	0	0	0	0	0.0211694	0	0.0149747	0.0330741	0	0.0019117	0	0	0	0	0	0	0	0	0	0	0	0
7.95	0	0	0	0.00282486	0	0.00399495	0.0167608	0	0.000133165	0.0362053	0	0.0170166	0	0	0	0	0	0	0.0263158	0	0.0214868	0.0263158	0	0.0214868	0	0	0	0	0	0	0.0211694	0	0.0149747	0.0330741	0	0.0019117	0	0	0	0	0	0	0	0	0	0	0	0
8	0	0	0	0.00282486	0	0.00399495	0.0167608	0	0.000133165	0.0334275	0	0.0179152	0	0	0	0	0	0	0.0263158	0	0.0214868	0.0263158	0	0.0214868	0	0	0	0	0	0	0.0211694	0	0.0149747	0.0330741	0	0.0019117	0	0	0	0	0	0	0	0	0	0	0	0
8.05	0	0	0	0.00282486	0	0.00399495	0.0167608	0	0.000133165	0.0306497	0	0.0140719	0	0	0	0	0	0	0.0263158	0	0.0214868	0.0263158	0	0.0214868	0	0	0	0	0	0	0.0211694	0	0.0149747	0.0330741	0	0.0019117	0	0	0	0	0	0	0	0	0	0	0	0
8.1	0	0	0	0.00282486	0	0.00399495	0.0167608	0	0.000133165	0.0306497	0	0.0140719	0	0	0	0	0	0	0.0263158	0	0.0214868	0.0263158	0	0.0214868	0	0	0	0	0	0	0.0211694	0	0.0149747	0.0330741	0	0.0019117	0	0	0	0	0	0	0	0	0	0	0	0
8.15	0	0	0	0.00282486	0	0.00399495	0.0167608	0	0.000133165	0.0278719	0	0.0102932	0	0	0	0	0	0	0.0263158	0	0.0214868	0.0263158	0	0.0214868	0	0	0	0	0	0	0.0211694	0	0.0149747	0.0330741	0	0.0019117	0	0	0	0	0	0	0	0	0	0	0	0
8.2	0	0	0	0.00282486	0	0.00399495	0.0167608	0	0.000133165	0.0278719	0	0.0102932	0	0	0	0	0	0	0.0263158	0	0.0214868	0.0263158	0	0.0214868	0	0	0	0	0	0	0.0211694	0	0.0149747	0.0330741	0	0.0019117	0	0	0	0	0	0	0	0	0	0	0	0
8.25	0	0	0	0.00282486	0	0.00399495	0.0167608	0	0.000133165	0.0278719	0	0.0102932	0	0	0	0	0	0	0.0263158	0	0.0214868	0.0263158	0	0.0214868	0	0	0	0	0	0	0.0211694	0	0.0149747	0.0330741	0	0.0019117	0	0	0	0	0	0	0	0	0	0	0	0
8.3	0	0	0	0.00282486	0	0.00399495	0.0167608	0	0.000133165	0.0278719	0	0.0102932	0	0	0	0	0	0	0.0263158	0	0.0214868	0.0263158	0	0.0214868	0	0	0	0	0	0	0.0211694	0	0.0149747	0.0330741	0	0.0019117	0	0	0	0	0	0	0	0	0	0	0	0
8.35	0	0	0	0.00282486	0	0.00399495	0.0167608	0	0.000133165	0.0278719	0	0.0102932	0	0	0	0	0	0	0.0263158	0	0.0214868	0.0263158	0	0.0214868	0	0	0	0	0	0	0.0211694	0	0.0149747	0.0330741	0	0.0019117	0	0	0	0	0	0	0	0	0	0	0	0
8.4	0	0	0	0.00282486	0	0.00399495	0.0167608	0	0.000133165	0.0278719	0	0.0102932	0	0	0	0	0	0	0.0263158	0	0.0214868	0.0263158	0	0.0214868	0	0	0	0	0	0	0.0211694	0	0.0149747	0.0330741	0	0.0019117	0	0	0	0	0	0	0	0	0	0	0	0
8.45	0	0	0	0.00282486	0	0.00399495	0.0167608	0	0.000133165	0.0278719	0	0.0102932	0	0	0	0	0	0	0.0263158	0	0.0214868	0.0263158	0	0.0214868	0	0	0	0	0	0	0.0104167	0	0.0147314	0.0330741	0	0.0019117	0	0	0	0	0	0	0	0	0	0	0	0
8.5	0	0	0	0.00282486	0	0.00399495	0.0167608	0	0.000133165	0.0250942	0	0.00668915	0	0	0	0	0	0	0.0263158	0	0.0214868	0.0263158	0	0.0214868	0	0	0	0	0	0	0.0104167	0	0.0147314	0.0211694	0	0.0149747	0	0	0	0	0	0	0	0	0	0	0	0
8.55	0	0	0	0.00282486	0	0.00399495	0.0167608	0	0.000133165	0.0222693	0	0.0103306	0	0	0	0	0	0	0.0263158	0	0.0214868	0.0263158	0	0.0214868	0	0	0	0	0	0	0.0104167	0	0.0147314	0.0211694	0	0.0149747	0	0	0	0	0	0	0	0	0	0	0	0
8.6	0	0	0	0.00282486	0	0.00399495	0.0167608	0	0.000133165	0.0222693	0	0.0103306	0	0	0	0	0	0	0.0263158	0	0.0214868	0.0263158	0	0.0214868	0	0	0	0	0	0	0.0104167	0	0.0147314	0.0211694	0	0.0149747	0	0	0	0	0	0	0	0	0	0	0	0
8.65	0	0	0	0.00282486	0	0.00399495	0.0167608	0	0.000133165	0.0194915	0	0.0103433	0	0	0	0	0	0	0.0263158	0	0.0214868	0.0263158	0	0.0214868	0	0	0	0	0	0	0.0104167	0	0.0147314	0.0211694	0	0.0149747	0	0	0	0	0	0	0	0	0	0	0	0
8.7	0	0	0	0.00282486	0	0.00399495	0.0167608	0	0.000133165	0.0194915	0	0.0103433	0	0	0	0	0	0	0.0263158	0	0.0214868	0.0263158	0	0.0214868	0	0	0	0	0	0	0.0104167	0	0.0147314	0.0211694	0	0.0149747	0	0	0	0	0	0	0	0	0	0	0	0
8.75	0	0	0	0.00282486	0	0.00399495	0.0167608	0	0.000133165	0.0194915	0	0.0103433	0	0	0	0	0	0	0.0263158	0	0.0214868	0.0263158	0	0.0214868	0	0	0	0	0	0	0.0104167	0	0.0147314	0.0211694	0	0.0149747	0	0	0	0	0	0	0	0	0	0	0	0
8.8	0	0	0	0.00282486	0	0.00399495	0.0167608	0	0.000133165	0.0194915	0	0.0103433	0	0	0	0	0	0	0.0263158	0	0.0214868	0.0263158	0	0.0214868	0	0	0	0	0	0	0.0104167	0	0.0147314	0.0211694	0	0.0149747	0	0	0	0	0	0	0	0	0	0	0	0
8.85	0	0	0	0.00282486	0	0.00399495	0.0167608	0	0.000133165	0.0194915	0	0.0103433	0	0	0	0	0	0	0.0263158	0	0.0214868	0.0263158	0	0.0214868	0	0	0	0	0	0	0.0104167	0	0.0147314	0.0211694	0	0.0149747	0	0	0	0	0	0	0	0	0	0	0	0
8.9	0	0	0	0.00282486	0	0.00399495	0.0167608	0	0.000133165	0.0194915	0	0.0103433	0	0	0	0	0	0	0.0263158	0	0.0214868	0.0263158	0	0.0214868	0	0	0	0	0	0	0.0104167	0	0.0147314	0.0211694	0	0.0149747	0	0	0	0	0	0	0	0	0	0	0	0
8.95	0	0	0	0.00282486	0	0.00399495	0.0167608	0	0.000133165	0.0194915	0	0.0103433	0	0	0	0	0	0	0.0263158	0	0.0214868	0.0263158	0	0.0214868	0	0	0	0	0	0	0.0104167	0	0.0147314	0.0107527	0	0.0152066	0	0	0	0	0	0	0	0	0	0	0	0
9	0	0	0	0.00282486	0	0.00399495	0.0167608	0	0.000133165	0.0194915	0	0.0103433	0	0	0	0	0	0	0.0263158	0	0.0214868	0.0263158	0	0.0214868	0	0	0	0	0	0	0.0104167	0	0.0147314	0.0107527	0	0.0152066	0	0	0	0	0	0	0	0	0	0	0	0
9.05	0	0	0	0.00282486	0	0.00399495	0.0167608	0	0.000133165	0.0194915	0	0.0103433	0	0	0	0	0	0	0.0263158	0	0.0214868	0.0263158	0	0.0214868	0	0	0	0	0	0	0.0104167	0	0.0147314	0.0107527	0	0.0152066	0	0	0	0	0	0	0	0	0	0	0	0
9.1	0	0	0	0.00282486	0	0.00399495	0.0167608	0	0.000133165	0.0194915	0	0.0103433	0	0	0	0	0	0	0.0263158	0	0.0214868	0.0263158	0	0.0214868	0	0	0	0	0	0	0.0104167	0	0.0147314	0.0107527	0	0.0152066	0	0	0	0	0	0	0	0	0	0	0	0
9.15	0	0	0	0.00282486	0	0.00399495	0.0167608	0	0.000133165	0.0194915	0	0.0103433	0	0	0	0	0	0	0.0175439	0	0.0248108	0.0263158	0	0.0214868	0	0	0	0	0	0	0.0104167	0	0.0147314	0.0107527	0	0.0152066	0	0	0	0	0	0	0	0	0	0	0	0
9.2	0	0	0	0.00282486	0	0.00399495	0.0167608	0	0.000133165	0.0194915	0	0.0103433	0	0	0	0	0	0	0.0175439	0	0.0248108	0.0263158	0	0.0214868	0	0	0	0	0	0	0.0104167	0	0.0147314	0.0107527	0	0.0152066	0	0	0	0	0	0	0	0	0	0	0	0
9.25	0	0	0	0.00282486	0	0.00399495	0.0139831	0	0.00399662	0.0194915	0	0.0103433	0	0	0	0	0	0	0.0175439	0	0.0248108	0.0263158	0	0.0214868	0	0	0	0	0	0	0.0104167	0	0.0147314	0.0107527	0	0.0152066	0	0	0	0	0	0	0	0	0	0	0	0
9.3	0	0	0	0.00282486	0	0.00399495	0.0139831	0	0.00399662	0.0194915	0	0.0103433	0	0	0	0	0	0	0.0175439	0	0.0248108	0.0263158	0	0.0214868	0	0	0	0	0	0	0.0104167	0	0.0147314	0.0107527	0	0.0152066	0	0	0	0	0	0	0	0	0	0	0	0
9.35	0	0	0	0.00282486	0	0.00399495	0.0111582	0	0.00389551	0.0194915	0	0.0103433	0	0	0	0	0	0	0.0175439	0	0.0248108	0.0263158	0	0.0214868	0	0	0	0	0	0	0.0104167	0	0.0147314	0.0107527	0	0.0152066	0	0	0	0	0	0	0	0	0	0	0	0
9.4	0	0	0	0.00282486	0	0.00399495	0.0111582	0	0.00389551	0.0194915	0	0.0103433	0	0	0	0	0	0	0.0175439	0	0.0248108	0.0263158	0	0.0214868	0	0	0	0	0	0	0.0104167	0	0.0147314	0.0107527	0	0.0152066	0	0	0	0	0	0	0	0	0	0	0	0
9.45	0	0	0	0.00282486	0	0.00399495	0.00838041	0	6.65826e-05	0.0194915	0	0.0103433	0	0	0	0	0	0	0.0175439	0	0.0248108	0.0263158	0	0.0214868	0	0	0	0	0	0	0.0104167	0	0.0147314	0.0107527	0	0.0152066	0	0	0	0	0	0	0	0	0	0	0	0
9.5	0	0	0	0.00282486	0	0.00399495	0.00838041	0	6.65826e-05	0.0194915	0	0.0103433	0	0	0	0	0	0	0.0175439	0	0.0248108	0.0175439	0	0.0124054	0	0	0	0	0	0	0.0104167	0	0.0147314	0.0107527	0	0.0152066	0	0	0	0	0	0	0	0	0	0	0	0
9.55	0	0	0	0.00282486	0	0.00399495	0.00838041	0	6.65826e-05	0.0167137	0	0.011752	0	0	0	0	0	0	0.0175439	0	0.0248108	0.0175439	0	0.0124054	0	0	0	0	0	0	0.0104167	0	0.0147314	0.0107527	0	0.0152066	0	0	0	0	0	0	0	0	0	0	0	0
9.6	0	0	0	0.00282486	0	0.00399495	0.00838041	0	6.65826e-05	0.0167137	0	0.011752	0	0	0	0	0	0	0.0175439	0	0.0248108	0.0175439	0	0.0124054	0	0	0	0	0	0	0.0104167	0	0.0147314	0.0107527	0	0.0152066	0	0	0	0	0	0	0	0	0	0	0	0
9.65	0	0	0	0.00282486	0	0.00399495	0.00838041	0	6.65826e-05	0.0167137	0	0.011752	0	0	0	0	0	0	0.0175439	0	0.0248108	0.0175439	0	0.0124054	0	0	0	0	0	0	0.0104167	0	0.0147314	0.0107527	0	0.0152066	0	0	0	0	0	0	0	0	0	0	0	0
9.7	0	0	0	0.00282486	0	0.00399495	0.00838041	0	6.65826e-05	0.0167137	0	0.011752	0	0	0	0	0	0	0.0175439	0	0.0248108	0.0175439	0	0.0124054	0	0	0	0	0	0	0.0104167	0	0.0147314	0.0107527	0	0.0152066	0	0	0	0	0	0	0	0	0	0	0	0
9.75	0	0	0	0.00282486	0	0.00399495	0.00838041	0	6.65826e-05	0.0167137	0	0.011752	0	0	0	0	0	0	0.0175439	0	0.0248108	0.0175439	0	0.0124054	0	0	0	0	0	0	0.0104167	0	0.0147314	0.0107527	0	0.0152066	0	0	0	0	0	0	0	0	0	0	0	0
9.8	0	0	0	0.00282486	0	0.00399495	0.00838041	0	6.65826e-05	0.0167137	0	0.011752	0	0	0	0	0	0	0.0175439	0	0.0248108	0.0175439	0	0.0124054	0	0	0	0	0	0	0	0	0	0.0107527	0	0.0152066	0	0	0	0	0	0	0	0	0	0	0	0
9.85	0	0	0	0.00282486	0	0.00399495	0.00838041	0	6.65826e-05	0.0167137	0	0.011752	0	0	0	0	0	0	0.0175439	0	0.0248108	0.0175439	0	0.0124054	0	0	0	0	0	0	0	0	0	0.0107527	0	0.0152066	0	0	0	0	0	0	0	0	0	0	0	0
9.9	0	0	0	0.00282486	0	0.00399495	0.00838041	0	6.65826e-05	0.0167137	0	0.011752	0	0	0	0	0	0	0.0175439	0	0.0248108	0.0175439	0	0.0124054	0	0	0	0	0	0	0	0	0	0.0107527	0	0.0152066	0	0	0	0	0	0	0	0	0	0	0	0
9.95	0	0	0	0.00282486	0	0.00399495	0.00838041	0	6.65826e-05	0.0167137	0	0.011752	0	0	0	0	0	0	0.0175439	0	0.0248108	0.0175439	0	0.0124054	0	0	0	0	0	0	0	0	0	0.0107527	0	0.0152066	0	0	0	0	0	0	0	0	0	0	0	0
10	0	0	0	0.00282486	0	0.00399495	0.00838041	0	6.65826e-05	0.0167137	0	0.011752	0	0	0	0	0	0	0.00877193	0	0.0124054	0.0175439	0	0.0124054	0	0	0	0	0	0	0	0	0	0.0107527	0	0.0152066	0	0	0	0	0	0	0	0	0	0	0	0
10.05	0	0	0	0.00282486	0	0.00399495	0.00838041	0	6.65826e-05	0.013936	0	0.00782366	0	0	0	0	0	0	0.00877193	0	0.0124054	0.0175439	0	0.0124054	0	0	0	0	0	0	0	0	0	0.0107527	0	0.0152066	0	0	0	0	0	0	0	0	0	0	0	0
10.1	0	0	0	0.00282486	0	0.00399495	0.00838041	0	6.65826e-05	0.013936	0	0.00782366	0	0	0	0	0	0	0.00877193	0	0.0124054	0.0175439	0	0.0124054	0	0	0	0	0	0	0	0	0	0.0107527	0	0.0152066	0	0	0	0	0	0	0	0	0	0	0	0
10.15	0	0	0	0.00282486	0	0.00399495	0.00838041	0	6.65826e-05	0.013936	0	0.00782366	0	0	0	0	0	0	0.00877193	0	0.0124054	0.0175439	0	0.0124054	0	0	0	0	0	0	0	0	0	0.0107527	0	0.0152066	0	0	0	0	0	0	0	0	0	0	0	0
10.2	0	0	0	0.00282486	0	0.00399495	0.00838041	0	6.65826e-05	0.013936	0	0.00782366	0	0	0	0	0	0	0.00877193	0	0.0124054	0.00877193	0	0.0124054	0	0	0	0	0	0	0	0	0	0.0107527	0	0.0152066	0	0	0	0	0	0	0	0	0	0	0	0
10.25	0	0	0	0.00282486	0	0.00399495	0.00555556	0	0.00392837	0.013936	0	0.00782366	0	0	0	0	0	0	0.00877193	0	0.0124054	0.00877193	0	0.0124054	0	0	0	0	0	0	0	0	0	0.0107527	0	0.0152066	0	0	0	0	0	0	0	0	0	0	0	0
10.3	0	0	0	0.00282486	0	0.00399495	0.00555556	0	0.00392837	0.013936	0	0.00782366	0	0	0	0	0	0	0.00877193	0	0.0124054	0.00877193	0	0.0124054	0	0	0	0	0	0	0	0	0	0.0107527	0	0.0152066	0	0	0	0	0	0	0	0	0	0	0	0
10.35	0	0	0	0.00282486	0	0.00399495	0.00555556	0	0.00392837	0.013936	0	0.00782366	0	0	0	0	0	0	0.00877193	0	0.0124054	0.00877193	0	0.0124054	0	0	0	0	0	0	0	0	0	0.0107527	0	0.0152066	0	0	0	0	0	0	0	0	0	0	0	0
10.4	0	0	0	0.00282486	0	0.00399495	0.00555556	0	0.00392837	0.013936	0	0.00782366	0	0	0	0	0	0	0.00877193	0	0.0124054	0.00877193	0	0.0124054	0	0	0	0	0	0	0	0	0	0.0107527	0	0.0152066	0	0	0	0	0	0	0	0	0	0	0	0
10.45	0	0	0	0.00282486	0	0.00399495	0.00555556	0	0.00392837	0.013936	0	0.00782366	0	0	0	0	0	0	0.00877193	0	0.0124054	0.00877193	0	0.0124054	0	0	0	0	0	0	0	0	0	0.0107527	0	0.0152066	0	0	0	0	0	0	0	0	0	0	0	0
10.5	0	0	0	0.00282486	0	0.00399495	0.00555556	0	0.00392837	0.013936	0	0.00782366	0	0	0	0	0	0	0.00877193	0	0.0124054	0.00877193	0	0.0124054	0	0	0	0	0	0	0	0	0	0.0107527	0	0.0152066	0	0	0	0	0	0	0	0	0	0	0	0
10.55	0	0	0	0.00282486	0	0.00399495	0.00555556	0	0.00392837	0.013936	0	0.00782366	0	0	0	0	0	0	0.00877193	0	0.0124054	0.00877193	0	0.0124054	0	0	0	0	0	0	0	0	0	0.0107527	0	0.0152066	0	0	0	0	0	0	0	0	0	0	0	0
10.6	0	0	0	0.00282486	0	0.00399495	0.00555556	0	0.00392837	0.013936	0	0.00782366	0	0	0	0	0	0	0.00877193	0	0.0124054	0.00877193	0	0.0124054	0	0	0	0	0	0	0	0	0	0.0107527	0	0.0152066	0	0	0	0	0	0	0	0	0	0	0	0
10.65	0	0	0	0.00282486	0	0.00399495	0.00555556	0	0.00392837	0.013936	0	0.00782366	0	0	0	0	0	0	0.00877193	0	0.0124054	0.00877193	0	0.0124054	0	0	0	0	0	0	0	0	0	0.0107527	0	0.0152066	0	0	0	0	0	0	0	0	0	0	0	0
10.7	0	0	0	0.00282486	0	0.00399495	0.00555556	0	0.00392837	0.0111582	0	0.00389551	0	0	0	0	0	0	0	0	0	0.00877193	0	0.0124054	0	0	0	0	0	0	0	0	0	0.0107527	0	0.0152066	0	0	0	0	0	0	0	0	0	0	0	0
10.75	0	0	0	0.00282486	0	0.00399495	0.00277778	0	0.00392837	0.0111582	0	0.00389551	0	0	0	0	0	0	0	0	0	0.00877193	0	0.0124054	0	0	0	0	0	0	0	0	0	0.0107527	0	0.0152066	0	0	0	0	0	0	0	0	0	0	0	0
10.8	0	0	0	0.00282486	0	0.00399495	0.00277778	0	0.00392837	0.00833333	0	0.00680414	0	0	0	0	0	0	0	0	0	0.00877193	0	0.0124054	0	0	0	0	0	0	0	0	0	0.0107527	0	0.0152066	0	0	0	0	0	0	0	0	0	0	0	0
10.85	0	0	0	0.00282486	0	0.00399495	0.00277778	0	0.00392837	0.00833333	0	0.00680414	0	0	0	0	0	0	0	0	0	0.00877193	0	0.0124054	0	0	0	0	0	0	0	0	0	0.0107527	0	0.0152066	0	0	0	0	0	0	0	0	0	0	0	0
10.9	0	0	0	0.00282486	0	0.00399495	0.00277778	0	0.00392837	0.00833333	0	0.00680414	0	0	0	0	0	0	0	0	0	0.00877193	0	0.0124054	0	0	0	0	0	0	0	0	0	0.0107527	0	0.0152066	0	0	0	0	0	0	0	0	0	0	0	0
10.95	0	0	0	0.00282486	0	0.00399495	0.00277778	0	0.00392837	0.00833333	0	0.00680414	0	0	0	0	0	0	0	0	0	0.00877193	0	0.0124054	0	0	0	0	0	0	0	0	0	0	0	0	0	0	0	0	0	0	0	0	0	0	0	0
11	0	0	0	0.00282486	0	0.00399495	0.00277778	0	0.00392837	0.00555556	0	0.00392837	0	0	0	0	0	0	0	0	0	0.00877193	0	0.0124054	0	0	0	0	0	0	0	0	0	0	0	0	0	0	0	0	0	0	0	0	0	0	0	0
11.05	0	0	0	0.00282486	0	0.00399495	0.00277778	0	0.00392837	0.00277778	0	0.00392837	0	0	0	0	0	0	0	0	0	0.00877193	0	0.0124054	0	0	0	0	0	0	0	0	0	0	0	0	0	0	0	0	0	0	0	0	0	0	0	0
11.1	0	0	0	0.00282486	0	0.00399495	0.00277778	0	0.00392837	0.00277778	0	0.00392837	0	0	0	0	0	0	0	0	0	0.00877193	0	0.0124054	0	0	0	0	0	0	0	0	0	0	0	0	0	0	0	0	0	0	0	0	0	0	0	0
11.15	0	0	0	0.00282486	0	0.00399495	0.00277778	0	0.00392837	0.00277778	0	0.00392837	0	0	0	0	0	0	0	0	0	0.00877193	0	0.0124054	0	0	0	0	0	0	0	0	0	0	0	0	0	0	0	0	0	0	0	0	0	0	0	0
11.2	0	0	0	0.00282486	0	0.00399495	0.00277778	0	0.00392837	0.00277778	0	0.00392837	0	0	0	0	0	0	0	0	0	0.00877193	0	0.0124054	0	0	0	0	0	0	0	0	0	0	0	0	0	0	0	0	0	0	0	0	0	0	0	0
11.25	0	0	0	0.00282486	0	0.00399495	0.00277778	0	0.00392837	0.00277778	0	0.00392837	0	0	0	0	0	0	0	0	0	0.00877193	0	0.0124054	0	0	0	0	0	0	0	0	0	0	0	0	0	0	0	0	0	0	0	0	0	0	0	0
11.3	0	0	0	0.00282486	0	0.00399495	0.00277778	0	0.00392837	0.00277778	0	0.00392837	0	0	0	0	0	0	0	0	0	0.00877193	0	0.0124054	0	0	0	0	0	0	0	0	0	0	0	0	0	0	0	0	0	0	0	0	0	0	0	0
11.35	0	0	0	0.00282486	0	0.00399495	0.00277778	0	0.00392837	0.00277778	0	0.00392837	0	0	0	0	0	0	0	0	0	0.00877193	0	0.0124054	0	0	0	0	0	0	0	0	0	0	0	0	0	0	0	0	0	0	0	0	0	0	0	0
11.4	0	0	0	0.00282486	0	0.00399495	0.00277778	0	0.00392837	0.00277778	0	0.00392837	0	0	0	0	0	0	0	0	0	0.00877193	0	0.0124054	0	0	0	0	0	0	0	0	0	0	0	0	0	0	0	0	0	0	0	0	0	0	0	0
11.45	0	0	0	0.00282486	0	0.00399495	0.00277778	0	0.00392837	0.00277778	0	0.00392837	0	0	0	0	0	0	0	0	0	0.00877193	0	0.0124054	0	0	0	0	0	0	0	0	0	0	0	0	0	0	0	0	0	0	0	0	0	0	0	0
11.5	0	0	0	0.00282486	0	0.00399495	0.00277778	0	0.00392837	0.00277778	0	0.00392837	0	0	0	0	0	0	0	0	0	0.00877193	0	0.0124054	0	0	0	0	0	0	0	0	0	0	0	0	0	0	0	0	0	0	0	0	0	0	0	0
11.55	0	0	0	0.00282486	0	0.00399495	0.00277778	0	0.00392837	0.00277778	0	0.00392837	0	0	0	0	0	0	0	0	0	0.00877193	0	0.0124054	0	0	0	0	0	0	0	0	0	0	0	0	0	0	0	0	0	0	0	0	0	0	0	0
11.6	0	0	0	0.00282486	0	0.00399495	0.00277778	0	0.00392837	0.00277778	0	0.00392837	0	0	0	0	0	0	0	0	0	0.00877193	0	0.0124054	0	0	0	0	0	0	0	0	0	0	0	0	0	0	0	0	0	0	0	0	0	0	0	0
11.65	0	0	0	0.00282486	0	0.00399495	0.00277778	0	0.00392837	0	0	0	0	0	0	0	0	0	0	0	0	0.00877193	0	0.0124054	0	0	0	0	0	0	0	0	0	0	0	0	0	0	0	0	0	0	0	0	0	0	0	0
11.7	0	0	0	0.00282486	0	0.00399495	0.00277778	0	0.00392837	0	0	0	0	0	0	0	0	0	0	0	0	0.00877193	0	0.0124054	0	0	0	0	0	0	0	0	0	0	0	0	0	0	0	0	0	0	0	0	0	0	0	0
11.75	0	0	0	0.00282486	0	0.00399495	0.00277778	0	0.00392837	0	0	0	0	0	0	0	0	0	0	0	0	0.00877193	0	0.0124054	0	0	0	0	0	0	0	0	0	0	0	0	0	0	0	0	0	0	0	0	0	0	0	0
11.8	0	0	0	0.00282486	0	0.00399495	0.00277778	0	0.00392837	0	0	0	0	0	0	0	0	0	0	0	0	0.00877193	0	0.0124054	0	0	0	0	0	0	0	0	0	0	0	0	0	0	0	0	0	0	0	0	0	0	0	0
11.85	0	0	0	0.00282486	0	0.00399495	0.00277778	0	0.00392837	0	0	0	0	0	0	0	0	0	0	0	0	0.00877193	0	0.0124054	0	0	0	0	0	0	0	0	0	0	0	0	0	0	0	0	0	0	0	0	0	0	0	0
11.9	0	0	0	0	0	0	0	0	0	0	0	0	0	0	0	0	0	0	0	0	0	0.00877193	0	0.0124054	0	0	0	0	0	0	0	0	0	0	0	0	0	0	0	0	0	0	0	0	0	0	0	0
11.95	0	0	0	0	0	0	0	0	0	0	0	0	0	0	0	0	0	0	0	0	0	0.00877193	0	0.0124054	0	0	0	0	0	0	0	0	0	0	0	0	0	0	0	0	0	0	0	0	0	0	0	0
12	0	0	0	0	0	0	0	0	0	0	0	0	0	0	0	0	0	0	0	0	0	0.00877193	0	0.0124054	0	0	0	0	0	0	0	0	0	0	0	0	0	0	0	0	0	0	0	0	0	0	0	0
12.05	0	0	0	0	0	0	0	0	0	0	0	0	0	0	0	0	0	0	0	0	0	0.00877193	0	0.0124054	0	0	0	0	0	0	0	0	0	0	0	0	0	0	0	0	0	0	0	0	0	0	0	0
12.1	0	0	0	0	0	0	0	0	0	0	0	0	0	0	0	0	0	0	0	0	0	0.00877193	0	0.0124054	0	0	0	0	0	0	0	0	0	0	0	0	0	0	0	0	0	0	0	0	0	0	0	0
12.15	0	0	0	0	0	0	0	0	0	0	0	0	0	0	0	0	0	0	0	0	0	0.00877193	0	0.0124054	0	0	0	0	0	0	0	0	0	0	0	0	0	0	0	0	0	0	0	0	0	0	0	0
12.2	0	0	0	0	0	0	0	0	0	0	0	0	0	0	0	0	0	0	0	0	0	0	0	0	0	0	0	0	0	0	0	0	0	0	0	0	0	0	0	0	0	0	0	0	0	0	0	0
12.25	0	0	0	0	0	0	0	0	0	0	0	0	0	0	0	0	0	0	0	0	0	0	0	0	0	0	0	0	0	0	0	0	0	0	0	0	0	0	0	0	0	0	0	0	0	0	0	0
12.3	0	0	0	0	0	0	0	0	0	0	0	0	0	0	0	0	0	0	0	0	0	0	0	0	0	0	0	0	0	0	0	0	0	0	0	0	0	0	0	0	0	0	0	0	0	0	0	0
12.35	0	0	0	0	0	0	0	0	0	0	0	0	0	0	0	0	0	0	0	0	0	0	0	0	0	0	0	0	0	0	0	0	0	0	0	0	0	0	0	0	0	0	0	0	0	0	0	0
12.4	0	0	0	0	0	0	0	0	0	0	0	0	0	0	0	0	0	0	0	0	0	0	0	0	0	0	0	0	0	0	0	0	0	0	0	0	0	0	0	0	0	0	0	0	0	0	0	0
12.45	0	0	0	0	0	0	0	0	0	0	0	0	0	0	0	0	0	0	0	0	0	0	0	0	0	0	0	0	0	0	0	0	0	0	0	0	0	0	0	0	0	0	0	0	0	0	0	0
12.5	0	0	0	0	0	0	0	0	0	0	0	0	0	0	0	0	0	0	0	0	0	0	0	0	0	0	0	0	0	0	0	0	0	0	0	0	0	0	0	0	0	0	0	0	0	0	0	0
12.55	0	0	0	0	0	0	0	0	0	0	0	0	0	0	0	0	0	0	0	0	0	0	0	0	0	0	0	0	0	0	0	0	0	0	0	0	0	0	0	0	0	0	0	0	0	0	0	0
12.6	0	0	0	0	0	0	0	0	0	0	0	0	0	0	0	0	0	0	0	0	0	0	0	0	0	0	0	0	0	0	0	0	0	0	0	0	0	0	0	0	0	0	0	0	0	0	0	0
12.65	0	0	0	0	0	0	0	0	0	0	0	0	0	0	0	0	0	0	0	0	0	0	0	0	0	0	0	0	0	0	0	0	0	0	0	0	0	0	0	0	0	0	0	0	0	0	0	0
12.7	0	0	0	0	0	0	0	0	0	0	0	0	0	0	0	0	0	0	0	0	0	0	0	0	0	0	0	0	0	0	0	0	0	0	0	0	0	0	0	0	0	0	0	0	0	0	0	0
12.75	0	0	0	0	0	0	0	0	0	0	0	0	0	0	0	0	0	0	0	0	0	0	0	0	0	0	0	0	0	0	0	0	0	0	0	0	0	0	0	0	0	0	0	0	0	0	0	0
12.8	0	0	0	0	0	0	0	0	0	0	0	0	0	0	0	0	0	0	0	0	0	0	0	0	0	0	0	0	0	0	0	0	0	0	0	0	0	0	0	0	0	0	0	0	0	0	0	0
12.85	0	0	0	0	0	0	0	0	0	0	0	0	0	0	0	0	0	0	0	0	0	0	0	0	0	0	0	0	0	0	0	0	0	0	0	0	0	0	0	0	0	0	0	0	0	0	0	0
12.9	0	0	0	0	0	0	0	0	0	0	0	0	0	0	0	0	0	0	0	0	0	0	0	0	0	0	0	0	0	0	0	0	0	0	0	0	0	0	0	0	0	0	0	0	0	0	0	0
12.95	0	0	0	0	0	0	0	0	0	0	0	0	0	0	0	0	0	0	0	0	0	0	0	0	0	0	0	0	0	0	0	0	0	0	0	0	0	0	0	0	0	0	0	0	0	0	0	0
13	0	0	0	0	0	0	0	0	0	0	0	0	0	0	0	0	0	0	0	0	0	0	0	0	0	0	0	0	0	0	0	0	0	0	0	0	0	0	0	0	0	0	0	0	0	0	0	0
13.05	0	0	0	0	0	0	0	0	0	0	0	0	0	0	0	0	0	0	0	0	0	0	0	0	0	0	0	0	0	0	0	0	0	0	0	0	0	0	0	0	0	0	0	0	0	0	0	0
13.1	0	0	0	0	0	0	0	0	0	0	0	0	0	0	0	0	0	0	0	0	0	0	0	0	0	0	0	0	0	0	0	0	0	0	0	0	0	0	0	0	0	0	0	0	0	0	0	0
13.15	0	0	0	0	0	0	0	0	0	0	0	0	0	0	0	0	0	0	0	0	0	0	0	0	0	0	0	0	0	0	0	0	0	0	0	0	0	0	0	0	0	0	0	0	0	0	0	0
13.2	0	0	0	0	0	0	0	0	0	0	0	0	0	0	0	0	0	0	0	0	0	0	0	0	0	0	0	0	0	0	0	0	0	0	0	0	0	0	0	0	0	0	0	0	0	0	0	0
13.25	0	0	0	0	0	0	0	0	0	0	0	0	0	0	0	0	0	0	0	0	0	0	0	0	0	0	0	0	0	0	0	0	0	0	0	0	0	0	0	0	0	0	0	0	0	0	0	0
13.3	0	0	0	0	0	0	0	0	0	0	0	0	0	0	0	0	0	0	0	0	0	0	0	0	0	0	0	0	0	0	0	0	0	0	0	0	0	0	0	0	0	0	0	0	0	0	0	0
13.35	0	0	0	0	0	0	0	0	0	0	0	0	0	0	0	0	0	0	0	0	0	0	0	0	0	0	0	0	0	0	0	0	0	0	0	0	0	0	0	0	0	0	0	0	0	0	0	0
13.4	0	0	0	0	0	0	0	0	0	0	0	0	0	0	0	0	0	0	0	0	0	0	0	0	0	0	0	0	0	0	0	0	0	0	0	0	0	0	0	0	0	0	0	0	0	0	0	0
13.45	0	0	0	0	0	0	0	0	0	0	0	0	0	0	0	0	0	0	0	0	0	0	0	0	0	0	0	0	0	0	0	0	0	0	0	0	0	0	0	0	0	0	0	0	0	0	0	0
13.5	0	0	0	0	0	0	0	0	0	0	0	0	0	0	0	0	0	0	0	0	0	0	0	0	0	0	0	0	0	0	0	0	0	0	0	0	0	0	0	0	0	0	0	0	0	0	0	0
13.55	0	0	0	0	0	0	0	0	0	0	0	0	0	0	0	0	0	0	0	0	0	0	0	0	0	0	0	0	0	0	0	0	0	0	0	0	0	0	0	0	0	0	0	0	0	0	0	0
13.6	0	0	0	0	0	0	0	0	0	0	0	0	0	0	0	0	0	0	0	0	0	0	0	0	0	0	0	0	0	0	0	0	0	0	0	0	0	0	0	0	0	0	0	0	0	0	0	0
13.65	0	0	0	0	0	0	0	0	0	0	0	0	0	0	0	0	0	0	0	0	0	0	0	0	0	0	0	0	0	0	0	0	0	0	0	0	0	0	0	0	0	0	0	0	0	0	0	0
13.7	0	0	0	0	0	0	0	0	0	0	0	0	0	0	0	0	0	0	0	0	0	0	0	0	0	0	0	0	0	0	0	0	0	0	0	0	0	0	0	0	0	0	0	0	0	0	0	0
13.75	0	0	0	0	0	0	0	0	0	0	0	0	0	0	0	0	0	0	0	0	0	0	0	0	0	0	0	0	0	0	0	0	0	0	0	0	0	0	0	0	0	0	0	0	0	0	0	0
13.8	0	0	0	0	0	0	0	0	0	0	0	0	0	0	0	0	0	0	0	0	0	0	0	0	0	0	0	0	0	0	0	0	0	0	0	0	0	0	0	0	0	0	0	0	0	0	0	0
13.85	0	0	0	0	0	0	0	0	0	0	0	0	0	0	0	0	0	0	0	0	0	0	0	0	0	0	0	0	0	0	0	0	0	0	0	0	0	0	0	0	0	0	0	0	0	0	0	0
13.9	0	0	0	0	0	0	0	0	0	0	0	0	0	0	0	0	0	0	0	0	0	0	0	0	0	0	0	0	0	0	0	0	0	0	0	0	0	0	0	0	0	0	0	0	0	0	0	0
13.95	0	0	0	0	0	0	0	0	0	0	0	0	0	0	0	0	0	0	0	0	0	0	0	0	0	0	0	0	0	0	0	0	0	0	0	0	0	0	0	0	0	0	0	0	0	0	0	0
14	0	0	0	0	0	0	0	0	0	0	0	0	0	0	0	0	0	0	0	0	0	0	0	0	0	0	0	0	0	0	0	0	0	0	0	0	0	0	0	0	0	0	0	0	0	0	0	0
14.05	0	0	0	0	0	0	0	0	0	0	0	0	0	0	0	0	0	0	0	0	0	0	0	0	0	0	0	0	0	0	0	0	0	0	0	0	0	0	0	0	0	0	0	0	0	0	0	0
14.1	0	0	0	0	0	0	0	0	0	0	0	0	0	0	0	0	0	0	0	0	0	0	0	0	0	0	0	0	0	0	0	0	0	0	0	0	0	0	0	0	0	0	0	0	0	0	0	0
14.15	0	0	0	0	0	0	0	0	0	0	0	0	0	0	0	0	0	0	0	0	0	0	0	0	0	0	0	0	0	0	0	0	0	0	0	0	0	0	0	0	0	0	0	0	0	0	0	0
14.2	0	0	0	0	0	0	0	0	0	0	0	0	0	0	0	0	0	0	0	0	0	0	0	0	0	0	0	0	0	0	0	0	0	0	0	0	0	0	0	0	0	0	0	0	0	0	0	0
14.25	0	0	0	0	0	0	0	0	0	0	0	0	0	0	0	0	0	0	0	0	0	0	0	0	0	0	0	0	0	0	0	0	0	0	0	0	0	0	0	0	0	0	0	0	0	0	0	0
14.3	0	0	0	0	0	0	0	0	0	0	0	0	0	0	0	0	0	0	0	0	0	0	0	0	0	0	0	0	0	0	0	0	0	0	0	0	0	0	0	0	0	0	0	0	0	0	0	0
14.35	0	0	0	0	0	0	0	0	0	0	0	0	0	0	0	0	0	0	0	0	0	0	0	0	0	0	0	0	0	0	0	0	0	0	0	0	0	0	0	0	0	0	0	0	0	0	0	0
14.4	0	0	0	0	0	0	0	0	0	0	0	0	0	0	0	0	0	0	0	0	0	0	0	0	0	0	0	0	0	0	0	0	0	0	0	0	0	0	0	0	0	0	0	0	0	0	0	0
14.45	0	0	0	0	0	0	0	0	0	0	0	0	0	0	0	0	0	0	0	0	0	0	0	0	0	0	0	0	0	0	0	0	0	0	0	0	0	0	0	0	0	0	0	0	0	0	0	0
14.5	0	0	0	0	0	0	0	0	0	0	0	0	0	0	0	0	0	0	0	0	0	0	0	0	0	0	0	0	0	0	0	0	0	0	0	0	0	0	0	0	0	0	0	0	0	0	0	0
14.55	0	0	0	0	0	0	0	0	0	0	0	0	0	0	0	0	0	0	0	0	0	0	0	0	0	0	0	0	0	0	0	0	0	0	0	0	0	0	0	0	0	0	0	0	0	0	0	0
14.6	0	0	0	0	0	0	0	0	0	0	0	0	0	0	0	0	0	0	0	0	0	0	0	0	0	0	0	0	0	0	0	0	0	0	0	0	0	0	0	0	0	0	0	0	0	0	0	0
14.65	0	0	0	0	0	0	0	0	0	0	0	0	0	0	0	0	0	0	0	0	0	0	0	0	0	0	0	0	0	0	0	0	0	0	0	0	0	0	0	0	0	0	0	0	0	0	0	0
14.7	0	0	0	0	0	0	0	0	0	0	0	0	0	0	0	0	0	0	0	0	0	0	0	0	0	0	0	0	0	0	0	0	0	0	0	0	0	0	0	0	0	0	0	0	0	0	0	0
14.75	0	0	0	0	0	0	0	0	0	0	0	0	0	0	0	0	0	0	0	0	0	0	0	0	0	0	0	0	0	0	0	0	0	0	0	0	0	0	0	0	0	0	0	0	0	0	0	0
14.8	0	0	0	0	0	0	0	0	0	0	0	0	0	0	0	0	0	0	0	0	0	0	0	0	0	0	0	0	0	0	0	0	0	0	0	0	0	0	0	0	0	0	0	0	0	0	0	0
14.85	0	0	0	0	0	0	0	0	0	0	0	0	0	0	0	0	0	0	0	0	0	0	0	0	0	0	0	0	0	0	0	0	0	0	0	0	0	0	0	0	0	0	0	0	0	0	0	0
14.9	0	0	0	0	0	0	0	0	0	0	0	0	0	0	0	0	0	0	0	0	0	0	0	0	0	0	0	0	0	0	0	0	0	0	0	0	0	0	0	0	0	0	0	0	0	0	0	0
14.95	0	0	0	0	0	0	0	0	0	0	0	0	0	0	0	0	0	0	0	0	0	0	0	0	0	0	0	0	0	0	0	0	0	0	0	0	0	0	0	0	0	0	0	0	0	0	0	0
15	0	0	0	0	0	0	0	0	0	0	0	0	0	0	0	0	0	0	0	0	0	0	0	0	0	0	0	0	0	0	0	0	0	0	0	0	0	0	0	0	0	0	0	0	0	0	0	0
15.05	0	0	0	0	0	0	0	0	0	0	0	0	0	0	0	0	0	0	0	0	0	0	0	0	0	0	0	0	0	0	0	0	0	0	0	0	0	0	0	0	0	0	0	0	0	0	0	0
15.1	0	0	0	0	0	0	0	0	0	0	0	0	0	0	0	0	0	0	0	0	0	0	0	0	0	0	0	0	0	0	0	0	0	0	0	0	0	0	0	0	0	0	0	0	0	0	0	0
15.15	0	0	0	0	0	0	0	0	0	0	0	0	0	0	0	0	0	0	0	0	0	0	0	0	0	0	0	0	0	0	0	0	0	0	0	0	0	0	0	0	0	0	0	0	0	0	0	0
15.2	0	0	0	0	0	0	0	0	0	0	0	0	0	0	0	0	0	0	0	0	0	0	0	0	0	0	0	0	0	0	0	0	0	0	0	0	0	0	0	0	0	0	0	0	0	0	0	0
15.25	0	0	0	0	0	0	0	0	0	0	0	0	0	0	0	0	0	0	0	0	0	0	0	0	0	0	0	0	0	0	0	0	0	0	0	0	0	0	0	0	0	0	0	0	0	0	0	0
15.3	0	0	0	0	0	0	0	0	0	0	0	0	0	0	0	0	0	0	0	0	0	0	0	0	0	0	0	0	0	0	0	0	0	0	0	0	0	0	0	0	0	0	0	0	0	0	0	0
15.35	0	0	0	0	0	0	0	0	0	0	0	0	0	0	0	0	0	0	0	0	0	0	0	0	0	0	0	0	0	0	0	0	0	0	0	0	0	0	0	0	0	0	0	0	0	0	0	0
15.4	0	0	0	0	0	0	0	0	0	0	0	0	0	0	0	0	0	0	0	0	0	0	0	0	0	0	0	0	0	0	0	0	0	0	0	0	0	0	0	0	0	0	0	0	0	0	0	0
15.45	0	0	0	0	0	0	0	0	0	0	0	0	0	0	0	0	0	0	0	0	0	0	0	0	0	0	0	0	0	0	0	0	0	0	0	0	0	0	0	0	0	0	0	0	0	0	0	0
15.5	0	0	0	0	0	0	0	0	0	0	0	0	0	0	0	0	0	0	0	0	0	0	0	0	0	0	0	0	0	0	0	0	0	0	0	0	0	0	0	0	0	0	0	0	0	0	0	0
15.55	0	0	0	0	0	0	0	0	0	0	0	0	0	0	0	0	0	0	0	0	0	0	0	0	0	0	0	0	0	0	0	0	0	0	0	0	0	0	0	0	0	0	0	0	0	0	0	0
15.6	0	0	0	0	0	0	0	0	0	0	0	0	0	0	0	0	0	0	0	0	0	0	0	0	0	0	0	0	0	0	0	0	0	0	0	0	0	0	0	0	0	0	0	0	0	0	0	0
15.65	0	0	0	0	0	0	0	0	0	0	0	0	0	0	0	0	0	0	0	0	0	0	0	0	0	0	0	0	0	0	0	0	0	0	0	0	0	0	0	0	0	0	0	0	0	0	0	0
15.7	0	0	0	0	0	0	0	0	0	0	0	0	0	0	0	0	0	0	0	0	0	0	0	0	0	0	0	0	0	0	0	0	0	0	0	0	0	0	0	0	0	0	0	0	0	0	0	0
15.75	0	0	0	0	0	0	0	0	0	0	0	0	0	0	0	0	0	0	0	0	0	0	0	0	0	0	0	0	0	0	0	0	0	0	0	0	0	0	0	0	0	0	0	0	0	0	0	0
15.8	0	0	0	0	0	0	0	0	0	0	0	0	0	0	0	0	0	0	0	0	0	0	0	0	0	0	0	0	0	0	0	0	0	0	0	0	0	0	0	0	0	0	0	0	0	0	0	0
15.85	0	0	0	0	0	0	0	0	0	0	0	0	0	0	0	0	0	0	0	0	0	0	0	0	0	0	0	0	0	0	0	0	0	0	0	0	0	0	0	0	0	0	0	0	0	0	0	0
15.9	0	0	0	0	0	0	0	0	0	0	0	0	0	0	0	0	0	0	0	0	0	0	0	0	0	0	0	0	0	0	0	0	0	0	0	0	0	0	0	0	0	0	0	0	0	0	0	0
15.95	0	0	0	0	0	0	0	0	0	0	0	0	0	0	0	0	0	0	0	0	0	0	0	0	0	0	0	0	0	0	0	0	0	0	0	0	0	0	0	0	0	0	0	0	0	0	0	0
16	0	0	0	0	0	0	0	0	0	0	0	0	0	0	0	0	0	0	0	0	0	0	0	0	0	0	0	0	0	0	0	0	0	0	0	0	0	0	0	0	0	0	0	0	0	0	0	0
16.05	0	0	0	0	0	0	0	0	0	0	0	0	0	0	0	0	0	0	0	0	0	0	0	0	0	0	0	0	0	0	0	0	0	0	0	0	0	0	0	0	0	0	0	0	0	0	0	0
16.1	0	0	0	0	0	0	0	0	0	0	0	0	0	0	0	0	0	0	0	0	0	0	0	0	0	0	0	0	0	0	0	0	0	0	0	0	0	0	0	0	0	0	0	0	0	0	0	0
16.15	0	0	0	0	0	0	0	0	0	0	0	0	0	0	0	0	0	0	0	0	0	0	0	0	0	0	0	0	0	0	0	0	0	0	0	0	0	0	0	0	0	0	0	0	0	0	0	0
16.2	0	0	0	0	0	0	0	0	0	0	0	0	0	0	0	0	0	0	0	0	0	0	0	0	0	0	0	0	0	0	0	0	0	0	0	0	0	0	0	0	0	0	0	0	0	0	0	0
16.25	0	0	0	0	0	0	0	0	0	0	0	0	0	0	0	0	0	0	0	0	0	0	0	0	0	0	0	0	0	0	0	0	0	0	0	0	0	0	0	0	0	0	0	0	0	0	0	0
16.3	0	0	0	0	0	0	0	0	0	0	0	0	0	0	0	0	0	0	0	0	0	0	0	0	0	0	0	0	0	0	0	0	0	0	0	0	0	0	0	0	0	0	0	0	0	0	0	0
16.35	0	0	0	0	0	0	0	0	0	0	0	0	0	0	0	0	0	0	0	0	0	0	0	0	0	0	0	0	0	0	0	0	0	0	0	0	0	0	0	0	0	0	0	0	0	0	0	0
16.4	0	0	0	0	0	0	0	0	0	0	0	0	0	0	0	0	0	0	0	0	0	0	0	0	0	0	0	0	0	0	0	0	0	0	0	0	0	0	0	0	0	0	0	0	0	0	0	0
16.45	0	0	0	0	0	0	0	0	0	0	0	0	0	0	0	0	0	0	0	0	0	0	0	0	0	0	0	0	0	0	0	0	0	0	0	0	0	0	0	0	0	0	0	0	0	0	0	0
16.5	0	0	0	0	0	0	0	0	0	0	0	0	0	0	0	0	0	0	0	0	0	0	0	0	0	0	0	0	0	0	0	0	0	0	0	0	0	0	0	0	0	0	0	0	0	0	0	0
16.55	0	0	0	0	0	0	0	0	0	0	0	0	0	0	0	0	0	0	0	0	0	0	0	0	0	0	0	0	0	0	0	0	0	0	0	0	0	0	0	0	0	0	0	0	0	0	0	0
16.6	0	0	0	0	0	0	0	0	0	0	0	0	0	0	0	0	0	0	0	0	0	0	0	0	0	0	0	0	0	0	0	0	0	0	0	0	0	0	0	0	0	0	0	0	0	0	0	0
16.65	0	0	0	0	0	0	0	0	0	0	0	0	0	0	0	0	0	0	0	0	0	0	0	0	0	0	0	0	0	0	0	0	0	0	0	0	0	0	0	0	0	0	0	0	0	0	0	0
16.7	0	0	0	0	0	0	0	0	0	0	0	0	0	0	0	0	0	0	0	0	0	0	0	0	0	0	0	0	0	0	0	0	0	0	0	0	0	0	0	0	0	0	0	0	0	0	0	0
16.75	0	0	0	0	0	0	0	0	0	0	0	0	0	0	0	0	0	0	0	0	0	0	0	0	0	0	0	0	0	0	0	0	0	0	0	0	0	0	0	0	0	0	0	0	0	0	0	0
16.8	0	0	0	0	0	0	0	0	0	0	0	0	0	0	0	0	0	0	0	0	0	0	0	0	0	0	0	0	0	0	0	0	0	0	0	0	0	0	0	0	0	0	0	0	0	0	0	0
16.85	0	0	0	0	0	0	0	0	0	0	0	0	0	0	0	0	0	0	0	0	0	0	0	0	0	0	0	0	0	0	0	0	0	0	0	0	0	0	0	0	0	0	0	0	0	0	0	0
16.9	0	0	0	0	0	0	0	0	0	0	0	0	0	0	0	0	0	0	0	0	0	0	0	0	0	0	0	0	0	0	0	0	0	0	0	0	0	0	0	0	0	0	0	0	0	0	0	0
16.95	0	0	0	0	0	0	0	0	0	0	0	0	0	0	0	0	0	0	0	0	0	0	0	0	0	0	0	0	0	0	0	0	0	0	0	0	0	0	0	0	0	0	0	0	0	0	0	0
17	0	0	0	0	0	0	0	0	0	0	0	0	0	0	0	0	0	0	0	0	0	0	0	0	0	0	0	0	0	0	0	0	0	0	0	0	0	0	0	0	0	0	0	0	0	0	0	0
17.05	0	0	0	0	0	0	0	0	0	0	0	0	0	0	0	0	0	0	0	0	0	0	0	0	0	0	0	0	0	0	0	0	0	0	0	0	0	0	0	0	0	0	0	0	0	0	0	0
17.1	0	0	0	0	0	0	0	0	0	0	0	0	0	0	0	0	0	0	0	0	0	0	0	0	0	0	0	0	0	0	0	0	0	0	0	0	0	0	0	0	0	0	0	0	0	0	0	0
17.15	0	0	0	0	0	0	0	0	0	0	0	0	0	0	0	0	0	0	0	0	0	0	0	0	0	0	0	0	0	0	0	0	0	0	0	0	0	0	0	0	0	0	0	0	0	0	0	0
17.2	0	0	0	0	0	0	0	0	0	0	0	0	0	0	0	0	0	0	0	0	0	0	0	0	0	0	0	0	0	0	0	0	0	0	0	0	0	0	0	0	0	0	0	0	0	0	0	0
17.25	0	0	0	0	0	0	0	0	0	0	0	0	0	0	0	0	0	0	0	0	0	0	0	0	0	0	0	0	0	0	0	0	0	0	0	0	0	0	0	0	0	0	0	0	0	0	0	0
17.3	0	0	0	0	0	0	0	0	0	0	0	0	0	0	0	0	0	0	0	0	0	0	0	0	0	0	0	0	0	0	0	0	0	0	0	0	0	0	0	0	0	0	0	0	0	0	0	0
17.35	0	0	0	0	0	0	0	0	0	0	0	0	0	0	0	0	0	0	0	0	0	0	0	0	0	0	0	0	0	0	0	0	0	0	0	0	0	0	0	0	0	0	0	0	0	0	0	0
17.4	0	0	0	0	0	0	0	0	0	0	0	0	0	0	0	0	0	0	0	0	0	0	0	0	0	0	0	0	0	0	0	0	0	0	0	0	0	0	0	0	0	0	0	0	0	0	0	0
17.45	0	0	0	0	0	0	0	0	0	0	0	0	0	0	0	0	0	0	0	0	0	0	0	0	0	0	0	0	0	0	0	0	0	0	0	0	0	0	0	0	0	0	0	0	0	0	0	0
17.5	0	0	0	0	0	0	0	0	0	0	0	0	0	0	0	0	0	0	0	0	0	0	0	0	0	0	0	0	0	0	0	0	0	0	0	0	0	0	0	0	0	0	0	0	0	0	0	0
17.55	0	0	0	0	0	0	0	0	0	0	0	0	0	0	0	0	0	0	0	0	0	0	0	0	0	0	0	0	0	0	0	0	0	0	0	0	0	0	0	0	0	0	0	0	0	0	0	0
17.6	0	0	0	0	0	0	0	0	0	0	0	0	0	0	0	0	0	0	0	0	0	0	0	0	0	0	0	0	0	0	0	0	0	0	0	0	0	0	0	0	0	0	0	0	0	0	0	0
17.65	0	0	0	0	0	0	0	0	0	0	0	0	0	0	0	0	0	0	0	0	0	0	0	0	0	0	0	0	0	0	0	0	0	0	0	0	0	0	0	0	0	0	0	0	0	0	0	0
17.7	0	0	0	0	0	0	0	0	0	0	0	0	0	0	0	0	0	0	0	0	0	0	0	0	0	0	0	0	0	0	0	0	0	0	0	0	0	0	0	0	0	0	0	0	0	0	0	0
17.75	0	0	0	0	0	0	0	0	0	0	0	0	0	0	0	0	0	0	0	0	0	0	0	0	0	0	0	0	0	0	0	0	0	0	0	0	0	0	0	0	0	0	0	0	0	0	0	0
17.8	0	0	0	0	0	0	0	0	0	0	0	0	0	0	0	0	0	0	0	0	0	0	0	0	0	0	0	0	0	0	0	0	0	0	0	0	0	0	0	0	0	0	0	0	0	0	0	0
17.85	0	0	0	0	0	0	0	0	0	0	0	0	0	0	0	0	0	0	0	0	0	0	0	0	0	0	0	0	0	0	0	0	0	0	0	0	0	0	0	0	0	0	0	0	0	0	0	0
17.9	0	0	0	0	0	0	0	0	0	0	0	0	0	0	0	0	0	0	0	0	0	0	0	0	0	0	0	0	0	0	0	0	0	0	0	0	0	0	0	0	0	0	0	0	0	0	0	0
17.95	0	0	0	0	0	0	0	0	0	0	0	0	0	0	0	0	0	0	0	0	0	0	0	0	0	0	0	0	0	0	0	0	0	0	0	0	0	0	0	0	0	0	0	0	0	0	0	0
18	0	0	0	0	0	0	0	0	0	0	0	0	0	0	0	0	0	0	0	0	0	0	0	0	0	0	0	0	0	0	0	0	0	0	0	0	0	0	0	0	0	0	0	0	0	0	0	0
18.05	0	0	0	0	0	0	0	0	0	0	0	0	0	0	0	0	0	0	0	0	0	0	0	0	0	0	0	0	0	0	0	0	0	0	0	0	0	0	0	0	0	0	0	0	0	0	0	0
18.1	0	0	0	0	0	0	0	0	0	0	0	0	0	0	0	0	0	0	0	0	0	0	0	0	0	0	0	0	0	0	0	0	0	0	0	0	0	0	0	0	0	0	0	0	0	0	0	0
18.15	0	0	0	0	0	0	0	0	0	0	0	0	0	0	0	0	0	0	0	0	0	0	0	0	0	0	0	0	0	0	0	0	0	0	0	0	0	0	0	0	0	0	0	0	0	0	0	0
18.2	0	0	0	0	0	0	0	0	0	0	0	0	0	0	0	0	0	0	0	0	0	0	0	0	0	0	0	0	0	0	0	0	0	0	0	0	0	0	0	0	0	0	0	0	0	0	0	0
18.25	0	0	0	0	0	0	0	0	0	0	0	0	0	0	0	0	0	0	0	0	0	0	0	0	0	0	0	0	0	0	0	0	0	0	0	0	0	0	0	0	0	0	0	0	0	0	0	0
18.3	0	0	0	0	0	0	0	0	0	0	0	0	0	0	0	0	0	0	0	0	0	0	0	0	0	0	0	0	0	0	0	0	0	0	0	0	0	0	0	0	0	0	0	0	0	0	0	0
18.35	0	0	0	0	0	0	0	0	0	0	0	0	0	0	0	0	0	0	0	0	0	0	0	0	0	0	0	0	0	0	0	0	0	0	0	0	0	0	0	0	0	0	0	0	0	0	0	0
18.4	0	0	0	0	0	0	0	0	0	0	0	0	0	0	0	0	0	0	0	0	0	0	0	0	0	0	0	0	0	0	0	0	0	0	0	0	0	0	0	0	0	0	0	0	0	0	0	0
18.45	0	0	0	0	0	0	0	0	0	0	0	0	0	0	0	0	0	0	0	0	0	0	0	0	0	0	0	0	0	0	0	0	0	0	0	0	0	0	0	0	0	0	0	0	0	0	0	0
18.5	0	0	0	0	0	0	0	0	0	0	0	0	0	0	0	0	0	0	0	0	0	0	0	0	0	0	0	0	0	0	0	0	0	0	0	0	0	0	0	0	0	0	0	0	0	0	0	0
18.55	0	0	0	0	0	0	0	0	0	0	0	0	0	0	0	0	0	0	0	0	0	0	0	0	0	0	0	0	0	0	0	0	0	0	0	0	0	0	0	0	0	0	0	0	0	0	0	0
18.6	0	0	0	0	0	0	0	0	0	0	0	0	0	0	0	0	0	0	0	0	0	0	0	0	0	0	0	0	0	0	0	0	0	0	0	0	0	0	0	0	0	0	0	0	0	0	0	0
18.65	0	0	0	0	0	0	0	0	0	0	0	0	0	0	0	0	0	0	0	0	0	0	0	0	0	0	0	0	0	0	0	0	0	0	0	0	0	0	0	0	0	0	0	0	0	0	0	0
18.7	0	0	0	0	0	0	0	0	0	0	0	0	0	0	0	0	0	0	0	0	0	0	0	0	0	0	0	0	0	0	0	0	0	0	0	0	0	0	0	0	0	0	0	0	0	0	0	0
18.75	0	0	0	0	0	0	0	0	0	0	0	0	0	0	0	0	0	0	0	0	0	0	0	0	0	0	0	0	0	0	0	0	0	0	0	0	0	0	0	0	0	0	0	0	0	0	0	0
18.8	0	0	0	0	0	0	0	0	0	0	0	0	0	0	0	0	0	0	0	0	0	0	0	0	0	0	0	0	0	0	0	0	0	0	0	0	0	0	0	0	0	0	0	0	0	0	0	0
18.85	0	0	0	0	0	0	0	0	0	0	0	0	0	0	0	0	0	0	0	0	0	0	0	0	0	0	0	0	0	0	0	0	0	0	0	0	0	0	0	0	0	0	0	0	0	0	0	0
18.9	0	0	0	0	0	0	0	0	0	0	0	0	0	0	0	0	0	0	0	0	0	0	0	0	0	0	0	0	0	0	0	0	0	0	0	0	0	0	0	0	0	0	0	0	0	0	0	0
18.95	0	0	0	0	0	0	0	0	0	0	0	0	0	0	0	0	0	0	0	0	0	0	0	0	0	0	0	0	0	0	0	0	0	0	0	0	0	0	0	0	0	0	0	0	0	0	0	0
19	0	0	0	0	0	0	0	0	0	0	0	0	0	0	0	0	0	0	0	0	0	0	0	0	0	0	0	0	0	0	0	0	0	0	0	0	0	0	0	0	0	0	0	0	0	0	0	0
19.05	0	0	0	0	0	0	0	0	0	0	0	0	0	0	0	0	0	0	0	0	0	0	0	0	0	0	0	0	0	0	0	0	0	0	0	0	0	0	0	0	0	0	0	0	0	0	0	0
19.1	0	0	0	0	0	0	0	0	0	0	0	0	0	0	0	0	0	0	0	0	0	0	0	0	0	0	0	0	0	0	0	0	0	0	0	0	0	0	0	0	0	0	0	0	0	0	0	0
19.15	0	0	0	0	0	0	0	0	0	0	0	0	0	0	0	0	0	0	0	0	0	0	0	0	0	0	0	0	0	0	0	0	0	0	0	0	0	0	0	0	0	0	0	0	0	0	0	0
19.2	0	0	0	0	0	0	0	0	0	0	0	0	0	0	0	0	0	0	0	0	0	0	0	0	0	0	0	0	0	0	0	0	0	0	0	0	0	0	0	0	0	0	0	0	0	0	0	0
19.25	0	0	0	0	0	0	0	0	0	0	0	0	0	0	0	0	0	0	0	0	0	0	0	0	0	0	0	0	0	0	0	0	0	0	0	0	0	0	0	0	0	0	0	0	0	0	0	0
19.3	0	0	0	0	0	0	0	0	0	0	0	0	0	0	0	0	0	0	0	0	0	0	0	0	0	0	0	0	0	0	0	0	0	0	0	0	0	0	0	0	0	0	0	0	0	0	0	0
19.35	0	0	0	0	0	0	0	0	0	0	0	0	0	0	0	0	0	0	0	0	0	0	0	0	0	0	0	0	0	0	0	0	0	0	0	0	0	0	0	0	0	0	0	0	0	0	0	0
19.4	0	0	0	0	0	0	0	0	0	0	0	0	0	0	0	0	0	0	0	0	0	0	0	0	0	0	0	0	0	0	0	0	0	0	0	0	0	0	0	0	0	0	0	0	0	0	0	0
19.45	0	0	0	0	0	0	0	0	0	0	0	0	0	0	0	0	0	0	0	0	0	0	0	0	0	0	0	0	0	0	0	0	0	0	0	0	0	0	0	0	0	0	0	0	0	0	0	0
19.5	0	0	0	0	0	0	0	0	0	0	0	0	0	0	0	0	0	0	0	0	0	0	0	0	0	0	0	0	0	0	0	0	0	0	0	0	0	0	0	0	0	0	0	0	0	0	0	0
19.55	0	0	0	0	0	0	0	0	0	0	0	0	0	0	0	0	0	0	0	0	0	0	0	0	0	0	0	0	0	0	0	0	0	0	0	0	0	0	0	0	0	0	0	0	0	0	0	0
19.6	0	0	0	0	0	0	0	0	0	0	0	0	0	0	0	0	0	0	0	0	0	0	0	0	0	0	0	0	0	0	0	0	0	0	0	0	0	0	0	0	0	0	0	0	0	0	0	0
19.65	0	0	0	0	0	0	0	0	0	0	0	0	0	0	0	0	0	0	0	0	0	0	0	0	0	0	0	0	0	0	0	0	0	0	0	0	0	0	0	0	0	0	0	0	0	0	0	0
19.7	0	0	0	0	0	0	0	0	0	0	0	0	0	0	0	0	0	0	0	0	0	0	0	0	0	0	0	0	0	0	0	0	0	0	0	0	0	0	0	0	0	0	0	0	0	0	0	0
19.75	0	0	0	0	0	0	0	0	0	0	0	0	0	0	0	0	0	0	0	0	0	0	0	0	0	0	0	0	0	0	0	0	0	0	0	0	0	0	0	0	0	0	0	0	0	0	0	0
19.8	0	0	0	0	0	0	0	0	0	0	0	0	0	0	0	0	0	0	0	0	0	0	0	0	0	0	0	0	0	0	0	0	0	0	0	0	0	0	0	0	0	0	0	0	0	0	0	0
19.85	0	0	0	0	0	0	0	0	0	0	0	0	0	0	0	0	0	0	0	0	0	0	0	0	0	0	0	0	0	0	0	0	0	0	0	0	0	0	0	0	0	0	0	0	0	0	0	0
19.9	0	0	0	0	0	0	0	0	0	0	0	0	0	0	0	0	0	0	0	0	0	0	0	0	0	0	0	0	0	0	0	0	0	0	0	0	0	0	0	0	0	0	0	0	0	0	0	0
19.95	0	0	0	0	0	0	0	0	0	0	0	0	0	0	0	0	0	0	0	0	0	0	0	0	0	0	0	0	0	0	0	0	0	0	0	0	0	0	0	0	0	0	0	0	0	0	0	0
20
