# Supplementary material for: TwinCons: Conservation score for uncovering deep sequence similarity and divergence
Source: PLoS Comput Biol. 2021 Oct 29;17(10):e1009541. doi: 10.1371/journal.pcbi.1009541 (PMC8580257; doi:10.1371/journal.pcbi.1009541)
Supplement: S4 Dataset — TPR, TNR, and precision for boundary distance thresholds varying from -5 to 5 with a step of 0.1. The distance thresholds of 0.7 and 1.5 are highlighted. (XLSX) [file pcbi.1009541.s005.xlsx]

## Sheet: CumulativeSegments
Distance from boundary	INDElible			rProteins			PROSITE
	TPR	TNR	PREC	TPR	TNR	PREC	TPR	TNR	PREC
-5	1	0	0.109453	1	0	0.152381	1	0	0.00324544
-4.9	1	0	0.109453	1	0	0.152381	1	0	0.00324544
-4.8	1	0	0.109453	1	0	0.152381	1	0	0.00324544
-4.7	1	0	0.109453	1	0	0.152381	1	0	0.00324544
-4.6	1	0	0.109453	1	0	0.152381	1	0	0.00324544
-4.5	1	0	0.109453	1	0	0.152381	1	0	0.00324544
-4.4	1	0	0.109453	1	0	0.152381	1	0	0.00324544
-4.3	1	0	0.109453	1	0	0.152381	1	0	0.00324544
-4.2	1	0	0.109453	1	0	0.152381	1	0	0.00324544
-4.1	1	0	0.109453	1	0	0.152381	1	0	0.00324544
-4	1	0	0.109453	1	0	0.152381	1	0	0.00324544
-3.9	1	0	0.109453	1	0	0.152381	1	0	0.00324544
-3.8	1	0	0.109453	1	0	0.152381	1	0	0.00324544
-3.7	1	0	0.109453	1	0	0.152381	1	0	0.00324544
-3.6	1	0	0.109453	1	0	0.152381	1	0	0.00324544
-3.5	1	0	0.109453	1	0	0.152381	1	0	0.00324544
-3.4	1	0	0.109453	1	0	0.152381	1	0	0.00324544
-3.3	1	0	0.109453	1	0	0.152381	1	0	0.00324544
-3.2	1	0	0.109453	1	0	0.152381	1	0	0.00324544
-3.1	1	0	0.109453	1	0	0.152381	1	0	0.00324544
-3	1	0	0.109453	1	0	0.152381	1	0	0.00324544
-2.9	1	0	0.109453	1	0	0.152381	1	0	0.00324544
-2.8	1	0	0.109453	1	0	0.152381	1	0	0.00324544
-2.7	1	0	0.109453	1	0	0.152381	1	0	0.00324544
-2.6	1	0	0.109453	1	0	0.152381	1	0	0.00324544
-2.5	1	0	0.109453	1	0	0.152381	1	0	0.00324544
-2.4	1	0	0.109453	1	0	0.152381	1	0	0.00324544
-2.3	1	0	0.109453	1	0	0.152381	1	0	0.00324544
-2.2	1	0	0.109453	1	0	0.152381	1	0.00208927	0.00325221
-2.1	1	0	0.109453	1	0	0.152381	1	0.0191019	0.00330843
-2	1	0	0.109453	1	0	0.152381	1	0.0669923	0.00347766
-1.9	1	0	0.109453	1	0	0.152381	0.991667	0.157536	0.00381802
-1.8	1	0	0.109453	1	0	0.152381	0.991667	0.27847	0.00445509
-1.7	1	0	0.109453	1	0	0.152381	0.966667	0.404586	0.00525839
-1.6	1	0	0.109453	1	0	0.152381	0.966667	0.522399	0.00654701
-1.5	1	0	0.109453	1	0	0.152381	0.95	0.629684	0.00828368
-1.4	1	0	0.109453	1	0.0168539	0.154589	0.941667	0.716239	0.0106896
-1.3	1	0	0.109453	1	0.0449438	0.158416	0.908333	0.782933	0.0134419
-1.2	1	0	0.109453	1	0.0842697	0.164103	0.891667	0.833862	0.017175
-1.1	1	0	0.109453	1	0.129213	0.171123	0.891667	0.871388	0.0220755
-1	1	0	0.109453	1	0.202247	0.183908	0.841667	0.900448	0.0267905
-0.9	1	0.00558659	0.11	1	0.292135	0.202532	0.808333	0.923592	0.033299
-0.8	1	0.0223464	0.111675	1	0.348315	0.216216	0.766667	0.94009	0.04
-0.7	1	0.027933	0.112245	1	0.426966	0.238806	0.741667	0.951838	0.0477468
-0.6	1	0.0391061	0.113402	1	0.483146	0.258065	0.691667	0.961226	0.0548942
-0.5	1	0.0726257	0.117021	1	0.5	0.264463	0.641667	0.968688	0.0625508
-0.4	1	0.117318	0.122222	1	0.533708	0.278261	0.591667	0.974495	0.0702275
-0.3	1	0.156425	0.127168	1	0.595506	0.307692	0.566667	0.979731	0.0834356
-0.2	1	0.195531	0.13253	1	0.657303	0.344086	0.55	0.983259	0.0966325
-0.1	1	0.217877	0.135802	1	0.713483	0.385542	0.516667	0.986596	0.111511
0	1	0.26257	0.142857	1	0.735955	0.405063	0.508333	0.989092	0.131749
0.1	1	0.324022	0.153846	1	0.758427	0.426667	0.491667	0.990992	0.150895
0.2	1	0.396648	0.169231	1	0.792135	0.463768	0.475	0.992674	0.174312
0.3	1	0.446927	0.181818	1	0.814607	0.492308	0.458333	0.993976	0.198556
0.4	1	0.513966	0.201835	1	0.831461	0.516129	0.441667	0.994899	0.219917
0.5	1	0.575419	0.22449	1	0.876404	0.592593	0.433333	0.995632	0.244131
0.6	1	0.631285	0.25	1	0.88764	0.615385	0.416667	0.996256	0.265957
0.7	1	0.681564	0.278481	1	0.904494	0.653061	0.416667	0.996608	0.285714
0.8	1	0.72067	0.305556	1	0.91573	0.680851	0.408333	0.997097	0.314103
0.9	1	0.759777	0.338462	1	0.921348	0.695652	0.391667	0.997368	0.326389
1	1	0.787709	0.366667	1	0.921348	0.695652	0.391667	0.997911	0.379032
1.1	1	0.821229	0.407407	1	0.938202	0.744186	0.375	0.998155	0.39823
1.2	1	0.854749	0.458333	1	0.94382	0.761905	0.366667	0.998399	0.427184
1.3	1	0.877095	0.5	1	0.949438	0.780488	0.358333	0.998698	0.472527
1.4	1	0.882682	0.511628	1	0.949438	0.780488	0.358333	0.998915	0.518072
1.5	1	0.899441	0.55	1	0.955056	0.8	0.35	0.999159	0.575342
1.6	0	0.916201	0	1	0.960674	0.820513	0.35	0.999376	0.646154
1.7	0	0.921788	0	0.96875	0.960674	0.815789	0.35	0.999539	0.711864
1.8	0	0.927374	0	0.96875	0.97191	0.861111	0.333333	0.999593	0.727273
1.9	0	0.938547	0	0.9375	0.977528	0.882353	0.325	0.99962	0.735849
2	0	0.938547	0	0.9375	0.977528	0.882353	0.325	0.999729	0.795918
2.1	0	0.938547	0	0.9375	0.983146	0.909091	0.325	0.999783	0.829787
2.2	0	0.949721	0	0.9375	0.983146	0.909091	0.325	0.99981	0.847826
2.3	0	0.960894	0	0.9375	0.983146	0.909091	0.325	0.999864	0.886364
2.4	0	0.972067	0	0.875	0.983146	0.903226	0.325	0.999919	0.928571
2.5	0	0.977654	0	0.875	0.983146	0.903226	0.325	0.999919	0.928571
2.6	0	0.977654	0	0.8125	0.988764	0.928571	0.325	0.999946	0.95122
2.7	0	0.977654	0	0.75	0.988764	0.923077	0.316667	0.999973	0.974359
2.8	0	0.977654	0	0.6875	0.988764	0.916667	0.316667	1	1
2.9	0	0.988827	0	0.6875	0.988764	0.916667	0.316667	1	1
3	0	0.988827	0	0.65625	0.994382	0.954545	0.316667	1	1
3.1	0	0.988827	0	0.625	1	1	0.316667	1	1
3.2	0	0.988827	0	0.625	1	1	0.316667	1	1
3.3	0	0.988827	0	0.625	1	1	0.316667	1	1
3.4	0	0.988827	0	0.625	1	1	0.316667	1	1
3.5	0	0.988827	0	0.59375	1	1	0.316667	1	1
3.6	0	0.988827	0	0.53125	1	1	0.308333	1	1
3.7	0	0.994413	0	0.53125	1	1	0.308333	1	1
3.8	0	0.994413	0	0.5	1	1	0.308333	1	1
3.9	0	1	0	0.5	1	1	0.308333	1	1
4	0	1	0	0.4375	1	1	0.283333	1	1
4.1	0	1	0	0.40625	1	1	0.283333	1	1
4.2	0	1	0	0.375	1	1	0.275	1	1
4.3	0	1	0	0.34375	1	1	0.275	1	1
4.4	0	1	0	0.28125	1	1	0.258333	1	1
4.5	0	1	0	0.21875	1	1	0.258333	1	1
4.6	0	1	0	0.1875	1	1	0.258333	1	1
4.7	0	1	0	0.1875	1	1	0.241667	1	1
4.8	0	1	0	0.125	1	1	0.225	1	1
4.9	0	1	0	0.125	1	1	0.216667	1	1
5	0	1	0	0.125	1	1	0.183333	1	1

## Sheet: OldSegments
Distance from boundary	BaliBASE			INDElible			rProteins			PROSITE
	TPR	TNR	PREC	TPR	TNR	PREC	TPR	TNR	PREC	TPR	TNR	PREC
-20	1	0	0.212291	1	0	0.109453	1	0	0.152381	1	0	0.00324544
-19.95	1	0	0.212291	1	0	0.109453	1	0	0.152381	1	0	0.00324544
-19.9	1	0	0.212291	1	0	0.109453	1	0	0.152381	1	0	0.00324544
-19.85	1	0	0.212291	1	0	0.109453	1	0	0.152381	1	0	0.00324544
-19.8	1	0	0.212291	1	0	0.109453	1	0	0.152381	1	0	0.00324544
-19.75	1	0	0.212291	1	0	0.109453	1	0	0.152381	1	0	0.00324544
-19.7	1	0	0.212291	1	0	0.109453	1	0	0.152381	1	0	0.00324544
-19.65	1	0	0.212291	1	0	0.109453	1	0	0.152381	1	0	0.00324544
-19.6	1	0	0.212291	1	0	0.109453	1	0	0.152381	1	0	0.00324544
-19.55	1	0	0.212291	1	0	0.109453	1	0	0.152381	1	0	0.00324544
-19.5	1	0	0.212291	1	0	0.109453	1	0	0.152381	1	0	0.00324544
-19.45	1	0	0.212291	1	0	0.109453	1	0	0.152381	1	0	0.00324544
-19.4	1	0	0.212291	1	0	0.109453	1	0	0.152381	1	0	0.00324544
-19.35	1	0	0.212291	1	0	0.109453	1	0	0.152381	1	0	0.00324544
-19.3	1	0	0.212291	1	0	0.109453	1	0	0.152381	1	0	0.00324544
-19.25	1	0	0.212291	1	0	0.109453	1	0	0.152381	1	0	0.00324544
-19.2	1	0	0.212291	1	0	0.109453	1	0	0.152381	1	0	0.00324544
-19.15	1	0	0.212291	1	0	0.109453	1	0	0.152381	1	0	0.00324544
-19.1	1	0	0.212291	1	0	0.109453	1	0	0.152381	1	0	0.00324544
-19.05	1	0	0.212291	1	0	0.109453	1	0	0.152381	1	0	0.00324544
-19	1	0	0.212291	1	0	0.109453	1	0	0.152381	1	0	0.00324544
-18.95	1	0	0.212291	1	0	0.109453	1	0	0.152381	1	0	0.00324544
-18.9	1	0	0.212291	1	0	0.109453	1	0	0.152381	1	0	0.00324544
-18.85	1	0	0.212291	1	0	0.109453	1	0	0.152381	1	0	0.00324544
-18.8	1	0	0.212291	1	0	0.109453	1	0	0.152381	1	0	0.00324544
-18.75	1	0	0.212291	1	0	0.109453	1	0	0.152381	1	0	0.00324544
-18.7	1	0	0.212291	1	0	0.109453	1	0	0.152381	1	0	0.00324544
-18.65	1	0	0.212291	1	0	0.109453	1	0	0.152381	1	0	0.00324544
-18.6	1	0	0.212291	1	0	0.109453	1	0	0.152381	1	0	0.00324544
-18.55	1	0	0.212291	1	0	0.109453	1	0	0.152381	1	0	0.00324544
-18.5	1	0	0.212291	1	0	0.109453	1	0	0.152381	1	0	0.00324544
-18.45	1	0	0.212291	1	0	0.109453	1	0	0.152381	1	0	0.00324544
-18.4	1	0	0.212291	1	0	0.109453	1	0	0.152381	1	0	0.00324544
-18.35	1	0	0.212291	1	0	0.109453	1	0	0.152381	1	0	0.00324544
-18.3	1	0	0.212291	1	0	0.109453	1	0	0.152381	1	0	0.00324544
-18.25	1	0	0.212291	1	0	0.109453	1	0	0.152381	1	0	0.00324544
-18.2	1	0	0.212291	1	0	0.109453	1	0	0.152381	1	0	0.00324544
-18.15	1	0	0.212291	1	0	0.109453	1	0	0.152381	1	0	0.00324544
-18.1	1	0	0.212291	1	0	0.109453	1	0	0.152381	1	0	0.00324544
-18.05	1	0	0.212291	1	0	0.109453	1	0	0.152381	1	0	0.00324544
-18	1	0	0.212291	1	0	0.109453	1	0	0.152381	1	0	0.00324544
-17.95	1	0	0.212291	1	0	0.109453	1	0	0.152381	1	0	0.00324544
-17.9	1	0	0.212291	1	0	0.109453	1	0	0.152381	1	0	0.00324544
-17.85	1	0	0.212291	1	0	0.109453	1	0	0.152381	1	0	0.00324544
-17.8	1	0	0.212291	1	0	0.109453	1	0	0.152381	1	0	0.00324544
-17.75	1	0	0.212291	1	0	0.109453	1	0	0.152381	1	0	0.00324544
-17.7	1	0	0.212291	1	0	0.109453	1	0	0.152381	1	0	0.00324544
-17.65	1	0	0.212291	1	0	0.109453	1	0	0.152381	1	0	0.00324544
-17.6	1	0	0.212291	1	0	0.109453	1	0	0.152381	1	0	0.00324544
-17.55	1	0	0.212291	1	0	0.109453	1	0	0.152381	1	0	0.00324544
-17.5	1	0	0.212291	1	0	0.109453	1	0	0.152381	1	0	0.00324544
-17.45	1	0	0.212291	1	0	0.109453	1	0	0.152381	1	0	0.00324544
-17.4	1	0	0.212291	1	0	0.109453	1	0	0.152381	1	0	0.00324544
-17.35	1	0	0.212291	1	0	0.109453	1	0	0.152381	1	0	0.00324544
-17.3	1	0	0.212291	1	0	0.109453	1	0	0.152381	1	0	0.00324544
-17.25	1	0	0.212291	1	0	0.109453	1	0	0.152381	1	0	0.00324544
-17.2	1	0	0.212291	1	0	0.109453	1	0	0.152381	1	0	0.00324544
-17.15	1	0	0.212291	1	0	0.109453	1	0	0.152381	1	0	0.00324544
-17.1	1	0	0.212291	1	0	0.109453	1	0	0.152381	1	0	0.00324544
-17.05	1	0	0.212291	1	0	0.109453	1	0	0.152381	1	0	0.00324544
-17	1	0	0.212291	1	0	0.109453	1	0	0.152381	1	0	0.00324544
-16.95	1	0	0.212291	1	0	0.109453	1	0	0.152381	1	0	0.00324544
-16.9	1	0	0.212291	1	0	0.109453	1	0	0.152381	1	0	0.00324544
-16.85	1	0	0.212291	1	0	0.109453	1	0	0.152381	1	0	0.00324544
-16.8	1	0	0.212291	1	0	0.109453	1	0	0.152381	1	0	0.00324544
-16.75	1	0	0.212291	1	0	0.109453	1	0	0.152381	1	0	0.00324544
-16.7	1	0	0.212291	1	0	0.109453	1	0	0.152381	1	0	0.00324544
-16.65	1	0	0.212291	1	0	0.109453	1	0	0.152381	1	0	0.00324544
-16.6	1	0	0.212291	1	0	0.109453	1	0	0.152381	1	0	0.00324544
-16.55	1	0	0.212291	1	0	0.109453	1	0	0.152381	1	0	0.00324544
-16.5	1	0	0.212291	1	0	0.109453	1	0	0.152381	1	0	0.00324544
-16.45	1	0	0.212291	1	0	0.109453	1	0	0.152381	1	0	0.00324544
-16.4	1	0	0.212291	1	0	0.109453	1	0	0.152381	1	0	0.00324544
-16.35	1	0	0.212291	1	0	0.109453	1	0	0.152381	1	0	0.00324544
-16.3	1	0	0.212291	1	0	0.109453	1	0	0.152381	1	0	0.00324544
-16.25	1	0	0.212291	1	0	0.109453	1	0	0.152381	1	0	0.00324544
-16.2	1	0	0.212291	1	0	0.109453	1	0	0.152381	1	0	0.00324544
-16.15	1	0	0.212291	1	0	0.109453	1	0	0.152381	1	0	0.00324544
-16.1	1	0	0.212291	1	0	0.109453	1	0	0.152381	1	0	0.00324544
-16.05	1	0	0.212291	1	0	0.109453	1	0	0.152381	1	0	0.00324544
-16	1	0	0.212291	1	0	0.109453	1	0	0.152381	1	0	0.00324544
-15.95	1	0	0.212291	1	0	0.109453	1	0	0.152381	1	0	0.00324544
-15.9	1	0	0.212291	1	0	0.109453	1	0	0.152381	1	0	0.00324544
-15.85	1	0	0.212291	1	0	0.109453	1	0	0.152381	1	0	0.00324544
-15.8	1	0	0.212291	1	0	0.109453	1	0	0.152381	1	0	0.00324544
-15.75	1	0	0.212291	1	0	0.109453	1	0	0.152381	1	0	0.00324544
-15.7	1	0	0.212291	1	0	0.109453	1	0	0.152381	1	0	0.00324544
-15.65	1	0	0.212291	1	0	0.109453	1	0	0.152381	1	0	0.00324544
-15.6	1	0	0.212291	1	0	0.109453	1	0	0.152381	1	0	0.00324544
-15.55	1	0	0.212291	1	0	0.109453	1	0	0.152381	1	0	0.00324544
-15.5	1	0	0.212291	1	0	0.109453	1	0	0.152381	1	0	0.00324544
-15.45	1	0	0.212291	1	0	0.109453	1	0	0.152381	1	0	0.00324544
-15.4	1	0	0.212291	1	0	0.109453	1	0	0.152381	1	0	0.00324544
-15.35	1	0	0.212291	1	0	0.109453	1	0	0.152381	1	0	0.00324544
-15.3	1	0	0.212291	1	0	0.109453	1	0	0.152381	1	0	0.00324544
-15.25	1	0	0.212291	1	0	0.109453	1	0	0.152381	1	0	0.00324544
-15.2	1	0	0.212291	1	0	0.109453	1	0	0.152381	1	0	0.00324544
-15.15	1	0	0.212291	1	0	0.109453	1	0	0.152381	1	0	0.00324544
-15.1	1	0	0.212291	1	0	0.109453	1	0	0.152381	1	0	0.00324544
-15.05	1	0	0.212291	1	0	0.109453	1	0	0.152381	1	0	0.00324544
-15	1	0	0.212291	1	0	0.109453	1	0	0.152381	1	0	0.00324544
-14.95	1	0	0.212291	1	0	0.109453	1	0	0.152381	1	0	0.00324544
-14.9	1	0	0.212291	1	0	0.109453	1	0	0.152381	1	0	0.00324544
-14.85	1	0	0.212291	1	0	0.109453	1	0	0.152381	1	0	0.00324544
-14.8	1	0	0.212291	1	0	0.109453	1	0	0.152381	1	0	0.00324544
-14.75	1	0	0.212291	1	0	0.109453	1	0	0.152381	1	0	0.00324544
-14.7	1	0	0.212291	1	0	0.109453	1	0	0.152381	1	0	0.00324544
-14.65	1	0	0.212291	1	0	0.109453	1	0	0.152381	1	0	0.00324544
-14.6	1	0	0.212291	1	0	0.109453	1	0	0.152381	1	0	0.00324544
-14.55	1	0	0.212291	1	0	0.109453	1	0	0.152381	1	0	0.00324544
-14.5	1	0	0.212291	1	0	0.109453	1	0	0.152381	1	0	0.00324544
-14.45	1	0	0.212291	1	0	0.109453	1	0	0.152381	1	0	0.00324544
-14.4	1	0	0.212291	1	0	0.109453	1	0	0.152381	1	0	0.00324544
-14.35	1	0	0.212291	1	0	0.109453	1	0	0.152381	1	0	0.00324544
-14.3	1	0	0.212291	1	0	0.109453	1	0	0.152381	1	0	0.00324544
-14.25	1	0	0.212291	1	0	0.109453	1	0	0.152381	1	0	0.00324544
-14.2	1	0	0.212291	1	0	0.109453	1	0	0.152381	1	0	0.00324544
-14.15	1	0	0.212291	1	0	0.109453	1	0	0.152381	1	0	0.00324544
-14.1	1	0	0.212291	1	0	0.109453	1	0	0.152381	1	0	0.00324544
-14.05	1	0	0.212291	1	0	0.109453	1	0	0.152381	1	0	0.00324544
-14	1	0	0.212291	1	0	0.109453	1	0	0.152381	1	0	0.00324544
-13.95	1	0	0.212291	1	0	0.109453	1	0	0.152381	1	0	0.00324544
-13.9	1	0	0.212291	1	0	0.109453	1	0	0.152381	1	0	0.00324544
-13.85	1	0	0.212291	1	0	0.109453	1	0	0.152381	1	0	0.00324544
-13.8	1	0	0.212291	1	0	0.109453	1	0	0.152381	1	0	0.00324544
-13.75	1	0	0.212291	1	0	0.109453	1	0	0.152381	1	0	0.00324544
-13.7	1	0	0.212291	1	0	0.109453	1	0	0.152381	1	0	0.00324544
-13.65	1	0	0.212291	1	0	0.109453	1	0	0.152381	1	0	0.00324544
-13.6	1	0	0.212291	1	0	0.109453	1	0	0.152381	1	0	0.00324544
-13.55	1	0	0.212291	1	0	0.109453	1	0	0.152381	1	0	0.00324544
-13.5	1	0	0.212291	1	0	0.109453	1	0	0.152381	1	0	0.00324544
-13.45	1	0	0.212291	1	0	0.109453	1	0	0.152381	1	0	0.00324544
-13.4	1	0	0.212291	1	0	0.109453	1	0	0.152381	1	0	0.00324544
-13.35	1	0	0.212291	1	0	0.109453	1	0	0.152381	1	0	0.00324544
-13.3	1	0	0.212291	1	0	0.109453	1	0	0.152381	1	0	0.00324544
-13.25	1	0	0.212291	1	0	0.109453	1	0	0.152381	1	0	0.00324544
-13.2	1	0	0.212291	1	0	0.109453	1	0	0.152381	1	0	0.00324544
-13.15	1	0	0.212291	1	0	0.109453	1	0	0.152381	1	0	0.00324544
-13.1	1	0	0.212291	1	0	0.109453	1	0	0.152381	1	0	0.00324544
-13.05	1	0	0.212291	1	0	0.109453	1	0	0.152381	1	0	0.00324544
-13	1	0	0.212291	1	0	0.109453	1	0	0.152381	1	0	0.00324544
-12.95	1	0	0.212291	1	0	0.109453	1	0	0.152381	1	0	0.00324544
-12.9	1	0	0.212291	1	0	0.109453	1	0	0.152381	1	0	0.00324544
-12.85	1	0	0.212291	1	0	0.109453	1	0	0.152381	1	0	0.00324544
-12.8	1	0	0.212291	1	0	0.109453	1	0	0.152381	1	0	0.00324544
-12.75	1	0	0.212291	1	0	0.109453	1	0	0.152381	1	0	0.00324544
-12.7	1	0	0.212291	1	0	0.109453	1	0	0.152381	1	0	0.00324544
-12.65	1	0	0.212291	1	0	0.109453	1	0	0.152381	1	0	0.00324544
-12.6	1	0	0.212291	1	0	0.109453	1	0	0.152381	1	0	0.00324544
-12.55	1	0	0.212291	1	0	0.109453	1	0	0.152381	1	0	0.00324544
-12.5	1	0	0.212291	1	0	0.109453	1	0	0.152381	1	0	0.00324544
-12.45	1	0	0.212291	1	0	0.109453	1	0	0.152381	1	0	0.00324544
-12.4	1	0	0.212291	1	0	0.109453	1	0	0.152381	1	0	0.00324544
-12.35	1	0	0.212291	1	0	0.109453	1	0	0.152381	1	0	0.00324544
-12.3	1	0	0.212291	1	0	0.109453	1	0	0.152381	1	0	0.00324544
-12.25	1	0	0.212291	1	0	0.109453	1	0	0.152381	1	0	0.00324544
-12.2	1	0	0.212291	1	0	0.109453	1	0	0.152381	1	0	0.00324544
-12.15	1	0	0.212291	1	0	0.109453	1	0	0.152381	1	0	0.00324544
-12.1	1	0	0.212291	1	0	0.109453	1	0	0.152381	1	0	0.00324544
-12.05	1	0	0.212291	1	0	0.109453	1	0	0.152381	1	0	0.00324544
-12	1	0	0.212291	1	0	0.109453	1	0	0.152381	1	0	0.00324544
-11.95	1	0	0.212291	1	0	0.109453	1	0	0.152381	1	0	0.00324544
-11.9	1	0	0.212291	1	0	0.109453	1	0	0.152381	1	0	0.00324544
-11.85	1	0	0.212291	1	0	0.109453	1	0	0.152381	1	0	0.00324544
-11.8	1	0	0.212291	1	0	0.109453	1	0	0.152381	1	0	0.00324544
-11.75	1	0	0.212291	1	0	0.109453	1	0	0.152381	1	0	0.00324544
-11.7	1	0	0.212291	1	0	0.109453	1	0	0.152381	1	0	0.00324544
-11.65	1	0	0.212291	1	0	0.109453	1	0	0.152381	1	0	0.00324544
-11.6	1	0	0.212291	1	0	0.109453	1	0	0.152381	1	0	0.00324544
-11.55	1	0	0.212291	1	0	0.109453	1	0	0.152381	1	0	0.00324544
-11.5	1	0	0.212291	1	0	0.109453	1	0	0.152381	1	0	0.00324544
-11.45	1	0	0.212291	1	0	0.109453	1	0	0.152381	1	0	0.00324544
-11.4	1	0	0.212291	1	0	0.109453	1	0	0.152381	1	0	0.00324544
-11.35	1	0	0.212291	1	0	0.109453	1	0	0.152381	1	0	0.00324544
-11.3	1	0	0.212291	1	0	0.109453	1	0	0.152381	1	0	0.00324544
-11.25	1	0	0.212291	1	0	0.109453	1	0	0.152381	1	0	0.00324544
-11.2	1	0	0.212291	1	0	0.109453	1	0	0.152381	1	0	0.00324544
-11.15	1	0	0.212291	1	0	0.109453	1	0	0.152381	1	0	0.00324544
-11.1	1	0	0.212291	1	0	0.109453	1	0	0.152381	1	0	0.00324544
-11.05	1	0	0.212291	1	0	0.109453	1	0	0.152381	1	0	0.00324544
-11	1	0	0.212291	1	0	0.109453	1	0	0.152381	1	0	0.00324544
-10.95	1	0	0.212291	1	0	0.109453	1	0	0.152381	1	0	0.00324544
-10.9	1	0	0.212291	1	0	0.109453	1	0	0.152381	1	0	0.00324544
-10.85	1	0	0.212291	1	0	0.109453	1	0	0.152381	1	0	0.00324544
-10.8	1	0	0.212291	1	0	0.109453	1	0	0.152381	1	0	0.00324544
-10.75	1	0	0.212291	1	0	0.109453	1	0	0.152381	1	0	0.00324544
-10.7	1	0	0.212291	1	0	0.109453	1	0	0.152381	1	0	0.00324544
-10.65	1	0	0.212291	1	0	0.109453	1	0	0.152381	1	0	0.00324544
-10.6	1	0	0.212291	1	0	0.109453	1	0	0.152381	1	0	0.00324544
-10.55	1	0	0.212291	1	0	0.109453	1	0	0.152381	1	0	0.00324544
-10.5	1	0	0.212291	1	0	0.109453	1	0	0.152381	1	0	0.00324544
-10.45	1	0	0.212291	1	0	0.109453	1	0	0.152381	1	0	0.00324544
-10.4	1	0	0.212291	1	0	0.109453	1	0	0.152381	1	0	0.00324544
-10.35	1	0	0.212291	1	0	0.109453	1	0	0.152381	1	0	0.00324544
-10.3	1	0	0.212291	1	0	0.109453	1	0	0.152381	1	0	0.00324544
-10.25	1	0	0.212291	1	0	0.109453	1	0	0.152381	1	0	0.00324544
-10.2	1	0	0.212291	1	0	0.109453	1	0	0.152381	1	0	0.00324544
-10.15	1	0	0.212291	1	0	0.109453	1	0	0.152381	1	0	0.00324544
-10.1	1	0	0.212291	1	0	0.109453	1	0	0.152381	1	0	0.00324544
-10.05	1	0	0.212291	1	0	0.109453	1	0	0.152381	1	0	0.00324544
-10	1	0	0.212291	1	0	0.109453	1	0	0.152381	1	0	0.00324544
-9.95	1	0	0.212291	1	0	0.109453	1	0	0.152381	1	0	0.00324544
-9.9	1	0	0.212291	1	0	0.109453	1	0	0.152381	1	0	0.00324544
-9.85	1	0	0.212291	1	0	0.109453	1	0	0.152381	1	0	0.00324544
-9.8	1	0	0.212291	1	0	0.109453	1	0	0.152381	1	0	0.00324544
-9.75	1	0	0.212291	1	0	0.109453	1	0	0.152381	1	0	0.00324544
-9.7	1	0	0.212291	1	0	0.109453	1	0	0.152381	1	0	0.00324544
-9.65	1	0	0.212291	1	0	0.109453	1	0	0.152381	1	0	0.00324544
-9.6	1	0	0.212291	1	0	0.109453	1	0	0.152381	1	0	0.00324544
-9.55	1	0	0.212291	1	0	0.109453	1	0	0.152381	1	0	0.00324544
-9.5	1	0	0.212291	1	0	0.109453	1	0	0.152381	1	0	0.00324544
-9.45	1	0	0.212291	1	0	0.109453	1	0	0.152381	1	0	0.00324544
-9.4	1	0	0.212291	1	0	0.109453	1	0	0.152381	1	0	0.00324544
-9.35	1	0	0.212291	1	0	0.109453	1	0	0.152381	1	0	0.00324544
-9.3	1	0	0.212291	1	0	0.109453	1	0	0.152381	1	0	0.00324544
-9.25	1	0	0.212291	1	0	0.109453	1	0	0.152381	1	0	0.00324544
-9.2	1	0	0.212291	1	0	0.109453	1	0	0.152381	1	0	0.00324544
-9.15	1	0	0.212291	1	0	0.109453	1	0	0.152381	1	0	0.00324544
-9.1	1	0	0.212291	1	0	0.109453	1	0	0.152381	1	0	0.00324544
-9.05	1	0	0.212291	1	0	0.109453	1	0	0.152381	1	0	0.00324544
-9	1	0	0.212291	1	0	0.109453	1	0	0.152381	1	0	0.00324544
-8.95	1	0	0.212291	1	0	0.109453	1	0	0.152381	1	0	0.00324544
-8.9	1	0	0.212291	1	0	0.109453	1	0	0.152381	1	0	0.00324544
-8.85	1	0	0.212291	1	0	0.109453	1	0	0.152381	1	0	0.00324544
-8.8	1	0	0.212291	1	0	0.109453	1	0	0.152381	1	0	0.00324544
-8.75	1	0	0.212291	1	0	0.109453	1	0	0.152381	1	0	0.00324544
-8.7	1	0	0.212291	1	0	0.109453	1	0	0.152381	1	0	0.00324544
-8.65	1	0	0.212291	1	0	0.109453	1	0	0.152381	1	0	0.00324544
-8.6	1	0	0.212291	1	0	0.109453	1	0	0.152381	1	0	0.00324544
-8.55	1	0	0.212291	1	0	0.109453	1	0	0.152381	1	0	0.00324544
-8.5	1	0	0.212291	1	0	0.109453	1	0	0.152381	1	0	0.00324544
-8.45	1	0	0.212291	1	0	0.109453	1	0	0.152381	1	0	0.00324544
-8.4	1	0	0.212291	1	0	0.109453	1	0	0.152381	1	0	0.00324544
-8.35	1	0	0.212291	1	0	0.109453	1	0	0.152381	1	0	0.00324544
-8.3	1	0	0.212291	1	0	0.109453	1	0	0.152381	1	0	0.00324544
-8.25	1	0	0.212291	1	0	0.109453	1	0	0.152381	1	0	0.00324544
-8.2	1	0	0.212291	1	0	0.109453	1	0	0.152381	1	0	0.00324544
-8.15	1	0	0.212291	1	0	0.109453	1	0	0.152381	1	0	0.00324544
-8.1	1	0	0.212291	1	0	0.109453	1	0	0.152381	1	0	0.00324544
-8.05	1	0	0.212291	1	0	0.109453	1	0	0.152381	1	0	0.00324544
-8	1	0	0.212291	1	0	0.109453	1	0	0.152381	1	0	0.00324544
-7.95	1	0	0.212291	1	0	0.109453	1	0	0.152381	1	0	0.00324544
-7.9	1	0	0.212291	1	0	0.109453	1	0	0.152381	1	0	0.00324544
-7.85	1	0	0.212291	1	0	0.109453	1	0	0.152381	1	0	0.00324544
-7.8	1	0	0.212291	1	0	0.109453	1	0	0.152381	1	0	0.00324544
-7.75	1	0	0.212291	1	0	0.109453	1	0	0.152381	1	0	0.00324544
-7.7	1	0	0.212291	1	0	0.109453	1	0	0.152381	1	0	0.00324544
-7.65	1	0	0.212291	1	0	0.109453	1	0	0.152381	1	0	0.00324544
-7.6	1	0	0.212291	1	0	0.109453	1	0	0.152381	1	0	0.00324544
-7.55	1	0	0.212291	1	0	0.109453	1	0	0.152381	1	0	0.00324544
-7.5	1	0	0.212291	1	0	0.109453	1	0	0.152381	1	0	0.00324544
-7.45	1	0	0.212291	1	0	0.109453	1	0	0.152381	1	0	0.00324544
-7.4	1	0	0.212291	1	0	0.109453	1	0	0.152381	1	0	0.00324544
-7.35	1	0	0.212291	1	0	0.109453	1	0	0.152381	1	0	0.00324544
-7.3	1	0	0.212291	1	0	0.109453	1	0	0.152381	1	0	0.00324544
-7.25	1	0	0.212291	1	0	0.109453	1	0	0.152381	1	0	0.00324544
-7.2	1	0	0.212291	1	0	0.109453	1	0	0.152381	1	0	0.00324544
-7.15	1	0	0.212291	1	0	0.109453	1	0	0.152381	1	0	0.00324544
-7.1	1	0	0.212291	1	0	0.109453	1	0	0.152381	1	0	0.00324544
-7.05	1	0	0.212291	1	0	0.109453	1	0	0.152381	1	0	0.00324544
-7	1	0	0.212291	1	0	0.109453	1	0	0.152381	1	0	0.00324544
-6.95	1	0	0.212291	1	0	0.109453	1	0	0.152381	1	0	0.00324544
-6.9	1	0	0.212291	1	0	0.109453	1	0	0.152381	1	0	0.00324544
-6.85	1	0	0.212291	1	0	0.109453	1	0	0.152381	1	0	0.00324544
-6.8	1	0	0.212291	1	0	0.109453	1	0	0.152381	1	0	0.00324544
-6.75	1	0	0.212291	1	0	0.109453	1	0	0.152381	1	0	0.00324544
-6.7	1	0	0.212291	1	0	0.109453	1	0	0.152381	1	0	0.00324544
-6.65	1	0	0.212291	1	0	0.109453	1	0	0.152381	1	0	0.00324544
-6.6	1	0	0.212291	1	0	0.109453	1	0	0.152381	1	0	0.00324544
-6.55	1	0	0.212291	1	0	0.109453	1	0	0.152381	1	0	0.00324544
-6.5	1	0	0.212291	1	0	0.109453	1	0	0.152381	1	0	0.00324544
-6.45	1	0	0.212291	1	0	0.109453	1	0	0.152381	1	0	0.00324544
-6.4	1	0	0.212291	1	0	0.109453	1	0	0.152381	1	0	0.00324544
-6.35	1	0	0.212291	1	0	0.109453	1	0	0.152381	1	0	0.00324544
-6.3	1	0	0.212291	1	0	0.109453	1	0	0.152381	1	0	0.00324544
-6.25	1	0	0.212291	1	0	0.109453	1	0	0.152381	1	0	0.00324544
-6.2	1	0	0.212291	1	0	0.109453	1	0	0.152381	1	0	0.00324544
-6.15	1	0	0.212291	1	0	0.109453	1	0	0.152381	1	0	0.00324544
-6.1	1	0	0.212291	1	0	0.109453	1	0	0.152381	1	0	0.00324544
-6.05	1	0	0.212291	1	0	0.109453	1	0	0.152381	1	0	0.00324544
-6	1	0	0.212291	1	0	0.109453	1	0	0.152381	1	0	0.00324544
-5.95	1	0	0.212291	1	0	0.109453	1	0	0.152381	1	0	0.00324544
-5.9	1	0	0.212291	1	0	0.109453	1	0	0.152381	1	0	0.00324544
-5.85	1	0	0.212291	1	0	0.109453	1	0	0.152381	1	0	0.00324544
-5.8	1	0	0.212291	1	0	0.109453	1	0	0.152381	1	0	0.00324544
-5.75	1	0	0.212291	1	0	0.109453	1	0	0.152381	1	0	0.00324544
-5.7	1	0	0.212291	1	0	0.109453	1	0	0.152381	1	0	0.00324544
-5.65	1	0	0.212291	1	0	0.109453	1	0	0.152381	1	0	0.00324544
-5.6	1	0	0.212291	1	0	0.109453	1	0	0.152381	1	0	0.00324544
-5.55	1	0	0.212291	1	0	0.109453	1	0	0.152381	1	0	0.00324544
-5.5	1	0	0.212291	1	0	0.109453	1	0	0.152381	1	0	0.00324544
-5.45	1	0	0.212291	1	0	0.109453	1	0	0.152381	1	0	0.00324544
-5.4	1	0	0.212291	1	0	0.109453	1	0	0.152381	1	0	0.00324544
-5.35	1	0	0.212291	1	0	0.109453	1	0	0.152381	1	0	0.00324544
-5.3	1	0	0.212291	1	0	0.109453	1	0	0.152381	1	0	0.00324544
-5.25	1	0	0.212291	1	0	0.109453	1	0	0.152381	1	0	0.00324544
-5.2	1	0	0.212291	1	0	0.109453	1	0	0.152381	1	0	0.00324544
-5.15	1	0	0.212291	1	0	0.109453	1	0	0.152381	1	0	0.00324544
-5.1	1	0	0.212291	1	0	0.109453	1	0	0.152381	1	0	0.00324544
-5.05	1	0	0.212291	1	0	0.109453	1	0	0.152381	1	0	0.00324544
-5	1	0	0.212291	1	0	0.109453	1	0	0.152381	1	0	0.00324544
-4.95	1	0	0.212291	1	0	0.109453	1	0	0.152381	1	0	0.00324544
-4.9	1	0	0.212291	1	0	0.109453	1	0	0.152381	1	0	0.00324544
-4.85	1	0	0.212291	1	0	0.109453	1	0	0.152381	1	0	0.00324544
-4.8	1	0	0.212291	1	0	0.109453	1	0	0.152381	1	0	0.00324544
-4.75	1	0	0.212291	1	0	0.109453	1	0	0.152381	1	0	0.00324544
-4.7	1	0	0.212291	1	0	0.109453	1	0	0.152381	1	0	0.00324544
-4.65	1	0	0.212291	1	0	0.109453	1	0	0.152381	1	0	0.00324544
-4.6	1	0	0.212291	1	0	0.109453	1	0	0.152381	1	0	0.00324544
-4.55	1	0	0.212291	1	0	0.109453	1	0	0.152381	1	0	0.00324544
-4.5	1	0	0.212291	1	0	0.109453	1	0	0.152381	1	0	0.00324544
-4.45	1	0	0.212291	1	0	0.109453	1	0	0.152381	1	0	0.00324544
-4.4	1	0	0.212291	1	0	0.109453	1	0	0.152381	1	0	0.00324544
-4.35	1	0	0.212291	1	0	0.109453	1	0	0.152381	1	0	0.00324544
-4.3	1	0	0.212291	1	0	0.109453	1	0	0.152381	1	0	0.00324544
-4.25	1	0	0.212291	1	0	0.109453	1	0	0.152381	1	0	0.00324544
-4.2	1	0	0.212291	1	0	0.109453	1	0	0.152381	1	0	0.00324544
-4.15	1	0	0.212291	1	0	0.109453	1	0	0.152381	1	0	0.00324544
-4.1	1	0	0.212291	1	0	0.109453	1	0	0.152381	1	0	0.00324544
-4.05	1	0	0.212291	1	0	0.109453	1	0	0.152381	1	0	0.00324544
-4	1	0	0.212291	1	0	0.109453	1	0	0.152381	1	0	0.00324544
-3.95	1	0	0.212291	1	0	0.109453	1	0	0.152381	1	0	0.00324544
-3.9	1	0	0.212291	1	0	0.109453	1	0	0.152381	1	0	0.00324544
-3.85	1	0	0.212291	1	0	0.109453	1	0	0.152381	1	0	0.00324544
-3.8	1	0	0.212291	1	0	0.109453	1	0	0.152381	1	0	0.00324544
-3.75	1	0	0.212291	1	0	0.109453	1	0	0.152381	1	0	0.00324544
-3.7	1	0	0.212291	1	0	0.109453	1	0	0.152381	1	0	0.00324544
-3.65	1	0	0.212291	1	0	0.109453	1	0	0.152381	1	0	0.00324544
-3.6	1	0	0.212291	1	0	0.109453	1	0	0.152381	1	0	0.00324544
-3.55	1	0	0.212291	1	0	0.109453	1	0	0.152381	1	0	0.00324544
-3.5	1	0	0.212291	1	0	0.109453	1	0	0.152381	1	0	0.00324544
-3.45	1	0	0.212291	1	0	0.109453	1	0	0.152381	1	0	0.00324544
-3.4	1	0	0.212291	1	0	0.109453	1	0	0.152381	1	0	0.00324544
-3.35	1	0	0.212291	1	0	0.109453	1	0	0.152381	1	0	0.00324544
-3.3	1	0	0.212291	1	0	0.109453	1	0	0.152381	1	0	0.00324544
-3.25	1	0	0.212291	1	0	0.109453	1	0	0.152381	1	0	0.00324544
-3.2	1	0	0.212291	1	0	0.109453	1	0	0.152381	1	0	0.00324544
-3.15	1	0	0.212291	1	0	0.109453	1	0	0.152381	1	0	0.00324544
-3.1	1	0	0.212291	1	0	0.109453	1	0	0.152381	1	0	0.00324544
-3.05	1	0	0.212291	1	0	0.109453	1	0	0.152381	1	0	0.00324544
-3	1	0	0.212291	1	0	0.109453	1	0	0.152381	1	0	0.00324544
-2.95	1	0	0.212291	1	0	0.109453	1	0	0.152381	1	0	0.00324544
-2.9	1	0	0.212291	1	0	0.109453	1	0	0.152381	1	0	0.00324544
-2.85	1	0	0.212291	1	0	0.109453	1	0	0.152381	1	0	0.00324544
-2.8	1	0	0.212291	1	0	0.109453	1	0	0.152381	1	0	0.00324544
-2.75	1	0	0.212291	1	0	0.109453	1	0	0.152381	1	0	0.00324544
-2.7	1	0	0.212291	1	0	0.109453	1	0	0.152381	1	0	0.00324544
-2.65	1	0	0.212291	1	0	0.109453	1	0	0.152381	1	0	0.00324544
-2.6	1	0	0.212291	1	0	0.109453	1	0	0.152381	1	0	0.00324544
-2.55	1	0	0.212291	1	0	0.109453	1	0	0.152381	1	0	0.00324544
-2.5	1	0	0.212291	1	0	0.109453	1	0	0.152381	1	0	0.00324544
-2.45	1	0	0.212291	1	0	0.109453	1	0	0.152381	1	0	0.00324544
-2.4	1	0	0.212291	1	0	0.109453	1	0	0.152381	1	0	0.00324544
-2.35	1	0	0.212291	1	0	0.109453	1	0	0.152381	1	0	0.00324544
-2.3	1	0	0.212291	1	0	0.109453	1	0	0.152381	1	0	0.00324544
-2.25	1	0	0.212291	1	0	0.109453	1	0	0.152381	1	0	0.00324544
-2.2	1	0	0.212291	1	0	0.109453	1	0	0.152381	1	0	0.00324544
-2.15	1	0	0.212291	1	0	0.109453	1	0	0.152381	1	0	0.00324544
-2.1	1	0	0.212291	1	0	0.109453	1	0	0.152381	1	0	0.00324544
-2.05	1	0	0.212291	1	0	0.109453	1	0	0.152381	1	0	0.00324544
-2	1	0	0.212291	1	0	0.109453	1	0	0.152381	1	0	0.00324544
-1.95	1	0	0.212291	1	0	0.109453	1	0	0.152381	1	0	0.00324544
-1.9	1	0	0.212291	1	0	0.109453	1	0	0.152381	1	0	0.00324544
-1.85	1	0	0.212291	1	0	0.109453	1	0	0.152381	1	0	0.00324544
-1.8	1	0	0.212291	1	0	0.109453	1	0	0.152381	1	0	0.00324544
-1.75	1	0	0.212291	1	0	0.109453	1	0	0.152381	1	0	0.00324544
-1.7	1	0	0.212291	1	0	0.109453	1	0	0.152381	1	0	0.00324544
-1.65	1	0	0.212291	1	0	0.109453	1	0	0.152381	1	0	0.00324544
-1.6	1	0	0.212291	1	0	0.109453	1	0	0.152381	1	0	0.00324544
-1.55	1	0	0.212291	1	0	0.109453	1	0	0.152381	1	0	0.00324544
-1.5	1	0	0.212291	1	0	0.109453	1	0	0.152381	1	0	0.00324544
-1.45	1	0	0.212291	1	0	0.109453	1	0	0.152381	1	0	0.00324544
-1.4	1	0	0.212291	1	0	0.109453	1	0	0.152381	1	0	0.00324544
-1.35	1	0	0.212291	1	0	0.109453	1	0	0.152381	1	0	0.00324544
-1.3	1	0	0.212291	1	0	0.109453	1	0	0.152381	1	0	0.00324544
-1.25	1	0	0.212291	1	0	0.109453	1	0	0.152381	1	0	0.00324544
-1.2	1	0	0.212291	1	0	0.109453	1	0	0.152381	1	0	0.00324544
-1.15	1	0	0.212291	1	0	0.109453	1	0	0.152381	1	0	0.00324544
-1.1	1	0	0.212291	1	0	0.109453	1	0	0.152381	1	0	0.00324544
-1.05	1	0	0.212291	1	0	0.109453	1	0	0.152381	1	0.00363587	0.00325724
-1	1	0	0.212291	1	0	0.109453	1	0	0.152381	1	0.0306878	0.00334784
-0.95	1	0.12766	0.236025	1	0	0.109453	1	0	0.152381	0.933333	0.493936	0.0059692
-0.9	1	0.347518	0.292308	1	0	0.109453	1	0.00561798	0.15311	0.925	0.609849	0.00766046
-0.85	1	0.460993	0.333333	1	0	0.109453	1	0.0280899	0.156098	0.875	0.67307	0.00863913
-0.8	1	0.553191	0.376238	1	0	0.109453	1	0.0561798	0.16	0.858333	0.724813	0.0100537
-0.75	1	0.58156	0.391753	1	0.00558659	0.11	1	0.0842697	0.164103	0.816667	0.764211	0.0111516
-0.7	1	0.64539	0.431818	1	0.0111732	0.110553	1	0.151685	0.174863	0.775	0.795686	0.0121999
-0.65	1	0.695035	0.469136	1	0.0111732	0.110553	1	0.162921	0.176796	0.758333	0.821245	0.0136248
-0.6	1	0.744681	0.513514	1	0.027933	0.112245	1	0.191011	0.181818	0.741667	0.84222	0.0150745
-0.55	1	0.751773	0.520548	1	0.0335196	0.112821	1	0.258427	0.195122	0.741667	0.859531	0.0169009
-0.5	1	0.808511	0.584615	1	0.0558659	0.115183	1	0.325843	0.210526	0.733333	0.875404	0.0188034
-0.45	1	0.865248	0.666667	1	0.0837989	0.11828	1	0.370787	0.222222	0.733333	0.888048	0.0208828
-0.4	1	0.907801	0.745098	1	0.100559	0.120219	1	0.410112	0.233577	0.716667	0.899444	0.0226793
-0.35	0.973684	0.914894	0.755102	1	0.111732	0.121547	1	0.449438	0.246154	0.691667	0.908371	0.0239884
-0.3	0.973684	0.921986	0.770833	1	0.145251	0.125714	1	0.5	0.264463	0.691667	0.917352	0.026526
-0.25	0.973684	0.93617	0.804348	1	0.162011	0.127907	1	0.533708	0.278261	0.675	0.925112	0.0285111
-0.2	0.973684	0.943262	0.822222	1	0.184358	0.130952	1	0.550562	0.285714	0.666667	0.931705	0.0308048
-0.15	0.973684	0.957447	0.860465	1	0.223464	0.136646	1	0.573034	0.296296	0.65	0.937946	0.032981
-0.1	0.973684	0.957447	0.860465	1	0.251397	0.141026	1	0.595506	0.307692	0.625	0.942803	0.0343564
-0.05	0.973684	0.964539	0.880952	1	0.284916	0.146667	1	0.617978	0.32	0.608333	0.947253	0.0361924
2.84e-13	0.921053	0.971631	0.897436	1	0.340782	0.157143	1	0.629213	0.326531	0.591667	0.951051	0.0378667
0.05	0.921053	0.978723	0.921053	1	0.391061	0.167939	1	0.640449	0.333333	0.575	0.955366	0.0402567
0.1	0.921053	0.985816	0.945946	1	0.441341	0.180328	1	0.640449	0.333333	0.566667	0.958296	0.0423676
0.15	0.921053	0.985816	0.945946	1	0.446927	0.181818	1	0.662921	0.347826	0.558333	0.961416	0.0449966
0.2	0.921053	0.985816	0.945946	1	0.49162	0.19469	1	0.679775	0.359551	0.55	0.964401	0.0478955
0.25	0.921053	0.992908	0.972222	1	0.513966	0.201835	1	0.685393	0.363636	0.55	0.967114	0.0516432
0.3	0.868421	0.992908	0.970588	1	0.553073	0.215686	1	0.702247	0.376471	0.55	0.969475	0.0554156
0.35	0.868421	0.992908	0.970588	1	0.558659	0.217822	1	0.707865	0.380952	0.55	0.971456	0.059034
0.4	0.842105	0.992908	0.969697	1	0.586592	0.229167	1	0.724719	0.395062	0.541667	0.973572	0.0625602
0.45	0.815789	0.992908	0.96875	1	0.603352	0.236559	1	0.724719	0.395062	0.525	0.975173	0.0644172
0.5	0.815789	1	1	1	0.620112	0.244444	1	0.730337	0.4	0.516667	0.976801	0.0676118
0.55	0.815789	1	1	1	0.636872	0.252874	1	0.747191	0.415584	0.516667	0.978131	0.0714286
0.6	0.815789	1	1	1	0.642458	0.255814	1	0.775281	0.444444	0.516667	0.979487	0.0757946
0.65	0.789474	1	1	1	0.664804	0.268293	1	0.780899	0.450704	0.5	0.980518	0.0771208
0.7	0.789474	1	1	1	0.675978	0.275	1	0.792135	0.463768	0.5	0.981848	0.0823045
0.75	0.789474	1	1	1	0.681564	0.278481	1	0.820225	0.5	0.483333	0.98277	0.0836941
0.8	0.789474	1	1	1	0.703911	0.293333	0.96875	0.842697	0.525424	0.475	0.983747	0.0868902
0.85	0.789474	1	1	1	0.709497	0.297297	0.96875	0.859551	0.553571	0.475	0.984832	0.0925325
0.9	0.789474	1	1	1	0.731844	0.314286	0.96875	0.865169	0.563636	0.475	0.985646	0.0972696
0.95	0.789474	1	1	1	0.743017	0.323529	0.96875	0.870787	0.574074	0.466667	0.986488	0.101083
1	0.710526	1	1	1	0.759777	0.338462	0.96875	0.870787	0.574074	0.458333	0.987356	0.105566
1.05	0.710526	1	1	1	0.776536	0.354839	0.96875	0.882022	0.596154	0.45	0.98798	0.108652
1.1	0.710526	1	1	1	0.782123	0.360656	0.96875	0.88764	0.607843	0.45	0.98855	0.113445
1.15	0.684211	1	1	1	0.782123	0.360656	0.96875	0.898876	0.632653	0.45	0.989092	0.118421
1.2	0.684211	1	1	1	0.782123	0.360656	0.96875	0.910112	0.659574	0.441667	0.989879	0.124413
1.25	0.657895	1	1	1	0.793296	0.372881	0.96875	0.921348	0.688889	0.433333	0.990395	0.128079
1.3	0.657895	1	1	1	0.804469	0.385965	0.96875	0.932584	0.72093	0.433333	0.990965	0.135065
1.35	0.631579	1	1	1	0.821229	0.407407	0.96875	0.938202	0.738095	0.425	0.99129	0.137097
1.4	0.631579	1	1	1	0.832402	0.423077	0.96875	0.938202	0.738095	0.425	0.991616	0.141667
1.45	0.605263	1	1	1	0.837989	0.431373	0.96875	0.938202	0.738095	0.416667	0.99205	0.145773
1.5	0.605263	1	1	1	0.843575	0.44	0.96875	0.938202	0.738095	0.416667	0.992484	0.152905
1.55	0.578947	1	1	1	0.854749	0.458333	0.96875	0.94382	0.756098	0.416667	0.993027	0.162866
1.6	0.526316	1	1	1	0.860335	0.468085	0.96875	0.94382	0.756098	0.416667	0.993379	0.170068
1.65	0.447368	1	1	1	0.860335	0.468085	0.96875	0.949438	0.775	0.416667	0.993705	0.177305
1.7	0.447368	1	1	1	0.860335	0.468085	0.96875	0.949438	0.775	0.408333	0.994058	0.182836
1.75	0.421053	1	1	1	0.865922	0.478261	0.96875	0.949438	0.775	0.4	0.994356	0.1875
1.8	0.394737	1	1	1	0.882682	0.511628	0.96875	0.949438	0.775	0.391667	0.994628	0.191837
1.85	0.394737	1	1	1	0.882682	0.511628	0.96875	0.955056	0.794872	0.383333	0.994872	0.195745
1.9	0.394737	1	1	1	0.888268	0.52381	0.96875	0.960674	0.815789	0.383333	0.995062	0.201754
1.95	0.394737	1	1	1	0.888268	0.52381	0.96875	0.960674	0.815789	0.383333	0.995252	0.208145
2	0.368421	1	1	1	0.888268	0.52381	0.96875	0.960674	0.815789	0.383333	0.995333	0.211009
2.05	0.368421	1	1	1	0.893855	0.536585	0.96875	0.960674	0.815789	0.383333	0.995523	0.218009
2.1	0.368421	1	1	1	0.899441	0.55	0.96875	0.966292	0.837838	0.383333	0.99574	0.226601
2.15	0.368421	1	1	1	0.905028	0.564103	0.9375	0.966292	0.833333	0.383333	0.995984	0.237113
2.2	0.342105	1	1	1	0.910615	0.578947	0.9375	0.966292	0.833333	0.383333	0.996066	0.240838
2.25	0.315789	1	1	1	0.916201	0.594595	0.9375	0.966292	0.833333	0.383333	0.99631	0.252747
2.3	0.315789	1	1	1	0.916201	0.594595	0.9375	0.966292	0.833333	0.383333	0.996527	0.264368
2.35	0.315789	1	1	1	0.916201	0.594595	0.9375	0.966292	0.833333	0.383333	0.996798	0.280488
2.4	0.289474	1	1	1	0.916201	0.594595	0.9375	0.97191	0.857143	0.375	0.997015	0.290323
2.45	0.289474	1	1	1	0.916201	0.594595	0.9375	0.977528	0.882353	0.366667	0.99726	0.303448
2.5	0.289474	1	1	1	0.927374	0.628571	0.9375	0.983146	0.909091	0.358333	0.997422	0.311594
2.55	0.289474	1	1	1	0.927374	0.628571	0.9375	0.983146	0.909091	0.358333	0.997585	0.325758
2.6	0.289474	1	1	1	0.927374	0.628571	0.9375	0.983146	0.909091	0.358333	0.997694	0.335938
2.65	0.289474	1	1	1	0.938547	0.666667	0.9375	0.983146	0.909091	0.358333	0.997748	0.34127
2.7	0.289474	1	1	1	0.944134	0.6875	0.9375	0.983146	0.909091	0.358333	0.997829	0.349593
2.75	0.289474	1	1	1	0.955307	0.733333	0.9375	0.983146	0.909091	0.35	0.998046	0.368421
2.8	0.289474	1	1	1	0.955307	0.733333	0.9375	0.983146	0.909091	0.35	0.998074	0.371681
2.85	0.289474	1	1	1	0.955307	0.733333	0.9375	0.983146	0.909091	0.35	0.998128	0.378378
2.9	0.289474	1	1	1	0.955307	0.733333	0.9375	0.983146	0.909091	0.35	0.998236	0.392523
2.95	0.289474	1	1	1	0.96648	0.785714	0.9375	0.983146	0.909091	0.35	0.998318	0.403846
3	0.263158	1	1	1	0.96648	0.785714	0.9375	0.983146	0.909091	0.35	0.998453	0.424242
3.05	0.263158	1	1	1	0.96648	0.785714	0.9375	0.983146	0.909091	0.35	0.998535	0.4375
3.1	0.263158	1	1	1	0.972067	0.814815	0.9375	0.983146	0.909091	0.35	0.998616	0.451613
3.15	0.263158	1	1	1	0.972067	0.814815	0.9375	0.983146	0.909091	0.35	0.998643	0.456522
3.2	0.263158	1	1	1	0.972067	0.814815	0.9375	0.983146	0.909091	0.35	0.99867	0.461538
3.25	0.236842	1	1	1	0.972067	0.814815	0.9375	0.983146	0.909091	0.341667	0.998725	0.465909
3.3	0.236842	1	1	1	0.972067	0.814815	0.9375	0.983146	0.909091	0.341667	0.998833	0.488095
3.35	0.236842	1	1	1	0.972067	0.814815	0.9375	0.983146	0.909091	0.341667	0.998969	0.518987
3.4	0.236842	1	1	1	0.972067	0.814815	0.9375	0.983146	0.909091	0.333333	0.998969	0.512821
3.45	0.236842	1	1	1	0.972067	0.814815	0.9375	0.988764	0.9375	0.333333	0.99905	0.533333
3.5	0.236842	1	1	1	0.972067	0.814815	0.9375	0.988764	0.9375	0.333333	0.999077	0.540541
3.55	0.210526	1	1	1	0.972067	0.814815	0.9375	0.988764	0.9375	0.333333	0.999132	0.555556
3.6	0.210526	1	1	1	0.972067	0.814815	0.9375	0.988764	0.9375	0.333333	0.999159	0.56338
3.65	0.210526	1	1	1	0.972067	0.814815	0.9375	0.988764	0.9375	0.333333	0.99924	0.588235
3.7	0.210526	1	1	1	0.972067	0.814815	0.9375	0.988764	0.9375	0.333333	0.999322	0.615385
3.75	0.157895	1	1	1	0.972067	0.814815	0.9375	0.988764	0.9375	0.333333	0.999349	0.625
3.8	0.157895	1	1	1	0.972067	0.814815	0.9375	0.994382	0.967742	0.333333	0.999376	0.634921
3.85	0.157895	1	1	1	0.972067	0.814815	0.9375	0.994382	0.967742	0.333333	0.999403	0.645161
3.9	0.131579	1	1	1	0.972067	0.814815	0.9375	0.994382	0.967742	0.333333	0.999403	0.645161
3.95	0.131579	1	1	1	0.972067	0.814815	0.9375	0.994382	0.967742	0.333333	0.999403	0.645161
4	0.131579	1	1	1	0.972067	0.814815	0.9375	0.994382	0.967742	0.333333	0.999457	0.666667
4.05	0.105263	1	1	1	0.972067	0.814815	0.9375	0.994382	0.967742	0.333333	0.999512	0.689655
4.1	0.0789474	1	1	1	0.972067	0.814815	0.9375	0.994382	0.967742	0.333333	0.999512	0.689655
4.15	0.0526316	1	1	1	0.977654	0.846154	0.9375	0.994382	0.967742	0.333333	0.999539	0.701754
4.2	0.0526316	1	1	1	0.977654	0.846154	0.9375	0.994382	0.967742	0.333333	0.999539	0.701754
4.25	0.0526316	1	1	1	0.977654	0.846154	0.9375	0.994382	0.967742	0.333333	0.999539	0.701754
4.3	0.0526316	1	1	1	0.977654	0.846154	0.9375	0.994382	0.967742	0.333333	0.999566	0.714286
4.35	0.0263158	1	1	1	0.977654	0.846154	0.9375	0.994382	0.967742	0.333333	0.999593	0.727273
4.4	0.0263158	1	1	1	0.977654	0.846154	0.9375	0.994382	0.967742	0.325	0.999593	0.722222
4.45	0.0263158	1	1	1	0.977654	0.846154	0.9375	0.994382	0.967742	0.325	0.999593	0.722222
4.5	0.0263158	1	1	1	0.98324	0.88	0.9375	0.994382	0.967742	0.325	0.999593	0.722222
4.55	0.0263158	1	1	1	0.98324	0.88	0.9375	0.994382	0.967742	0.325	0.99962	0.735849
4.6	0.0263158	1	1	1	0.98324	0.88	0.9375	0.994382	0.967742	0.325	0.99962	0.735849
4.65	0.0263158	1	1	1	0.98324	0.88	0.90625	0.994382	0.966667	0.325	0.999674	0.764706
4.7	0.0263158	1	1	1	0.98324	0.88	0.90625	0.994382	0.966667	0.325	0.999674	0.764706
4.75	0.0263158	1	1	1	0.98324	0.88	0.90625	0.994382	0.966667	0.325	0.999702	0.78
4.8	0.0263158	1	1	1	0.98324	0.88	0.90625	0.994382	0.966667	0.325	0.999702	0.78
4.85	0.0263158	1	1	1	0.98324	0.88	0.90625	0.994382	0.966667	0.325	0.999702	0.78
4.9	0.0263158	1	1	1	0.98324	0.88	0.90625	1	1	0.325	0.999702	0.78
4.95	0.0263158	1	1	1	0.98324	0.88	0.90625	1	1	0.325	0.999756	0.8125
5	0.0263158	1	1	1	0.98324	0.88	0.90625	1	1	0.325	0.999756	0.8125
5.05	0.0263158	1	1	1	0.98324	0.88	0.90625	1	1	0.325	0.99981	0.847826
5.1	0	1	0	1	0.98324	0.88	0.90625	1	1	0.325	0.99981	0.847826
5.15	0	1	0	1	0.98324	0.88	0.90625	1	1	0.325	0.99981	0.847826
5.2	0	1	0	1	0.98324	0.88	0.875	1	1	0.325	0.999837	0.866667
5.25	0	1	0	1	0.988827	0.916667	0.875	1	1	0.325	0.999837	0.866667
5.3	0	1	0	1	0.988827	0.916667	0.875	1	1	0.325	0.999837	0.866667
5.35	0	1	0	1	0.988827	0.916667	0.875	1	1	0.325	0.999864	0.886364
5.4	0	1	0	1	0.994413	0.956522	0.875	1	1	0.325	0.999864	0.886364
5.45	0	1	0	1	1	1	0.875	1	1	0.325	0.999864	0.886364
5.5	0	1	0	1	1	1	0.875	1	1	0.325	0.999864	0.886364
5.55	0	1	0	1	1	1	0.875	1	1	0.325	0.999864	0.886364
5.6	0	1	0	1	1	1	0.875	1	1	0.325	0.999864	0.886364
5.65	0	1	0	1	1	1	0.875	1	1	0.325	0.999864	0.886364
5.7	0	1	0	0.181818	1	1	0.875	1	1	0.325	0.999891	0.906977
5.75	0	1	0	0.181818	1	1	0.84375	1	1	0.325	0.999919	0.928571
5.8	0	1	0	0.181818	1	1	0.84375	1	1	0.325	0.999919	0.928571
5.85	0	1	0	0.136364	1	1	0.8125	1	1	0.325	0.999919	0.928571
5.9	0	1	0	0.136364	1	1	0.8125	1	1	0.325	0.999919	0.928571
5.95	0	1	0	0.136364	1	1	0.8125	1	1	0.325	0.999919	0.928571
6	0	1	0	0.136364	1	1	0.8125	1	1	0.325	0.999946	0.95122
6.05	0	1	0	0.136364	1	1	0.8125	1	1	0.325	0.999946	0.95122
6.1	0	1	0	0.136364	1	1	0.78125	1	1	0.325	0.999973	0.975
6.15	0	1	0	0.136364	1	1	0.75	1	1	0.325	0.999973	0.975
6.2	0	1	0	0.136364	1	1	0.71875	1	1	0.325	0.999973	0.975
6.25	0	1	0	0.136364	1	1	0.71875	1	1	0.325	0.999973	0.975
6.3	0	1	0	0.136364	1	1	0.71875	1	1	0.325	1	1
6.35	0	1	0	0.136364	1	1	0.71875	1	1	0.325	1	1
6.4	0	1	0	0.136364	1	1	0.6875	1	1	0.325	1	1
6.45	0	1	0	0.136364	1	1	0.6875	1	1	0.325	1	1
6.5	0	1	0	0.136364	1	1	0.6875	1	1	0.325	1	1
6.55	0	1	0	0.136364	1	1	0.65625	1	1	0.325	1	1
6.6	0	1	0	0.136364	1	1	0.65625	1	1	0.316667	1	1
6.65	0	1	0	0.136364	1	1	0.625	1	1	0.316667	1	1
6.7	0	1	0	0.136364	1	1	0.625	1	1	0.316667	1	1
6.75	0	1	0	0.136364	1	1	0.59375	1	1	0.316667	1	1
6.8	0	1	0	0.136364	1	1	0.59375	1	1	0.316667	1	1
6.85	0	1	0	0.136364	1	1	0.5625	1	1	0.308333	1	1
6.9	0	1	0	0.136364	1	1	0.5625	1	1	0.308333	1	1
6.95	0	1	0	0.136364	1	1	0.5625	1	1	0.308333	1	1
7	0	1	0	0.136364	1	1	0.5625	1	1	0.308333	1	1
7.05	0	1	0	0.136364	1	1	0.53125	1	1	0.308333	1	1
7.1	0	1	0	0.136364	1	1	0.53125	1	1	0.308333	1	1
7.15	0	1	0	0.136364	1	1	0.53125	1	1	0.308333	1	1
7.2	0	1	0	0.136364	1	1	0.53125	1	1	0.308333	1	1
7.25	0	1	0	0.136364	1	1	0.53125	1	1	0.308333	1	1
7.3	0	1	0	0.136364	1	1	0.53125	1	1	0.308333	1	1
7.35	0	1	0	0.136364	1	1	0.53125	1	1	0.308333	1	1
7.4	0	1	0	0.136364	1	1	0.53125	1	1	0.308333	1	1
7.45	0	1	0	0.136364	1	1	0.53125	1	1	0.308333	1	1
7.5	0	1	0	0.136364	1	1	0.5	1	1	0.308333	1	1
7.55	0	1	0	0.136364	1	1	0.5	1	1	0.308333	1	1
7.6	0	1	0	0.136364	1	1	0.5	1	1	0.308333	1	1
7.65	0	1	0	0.0909091	1	1	0.46875	1	1	0.308333	1	1
7.7	0	1	0	0.0909091	1	1	0.46875	1	1	0.308333	1	1
7.75	0	1	0	0.0909091	1	1	0.46875	1	1	0.308333	1	1
7.8	0	1	0	0.0909091	1	1	0.46875	1	1	0.291667	1	1
7.85	0	1	0	0.0909091	1	1	0.46875	1	1	0.291667	1	1
7.9	0	1	0	0.0909091	1	1	0.46875	1	1	0.283333	1	1
7.95	0	1	0	0.0909091	1	1	0.46875	1	1	0.283333	1	1
8	0	1	0	0.0909091	1	1	0.46875	1	1	0.283333	1	1
8.05	0	1	0	0.0909091	1	1	0.46875	1	1	0.283333	1	1
8.1	0	1	0	0.0909091	1	1	0.46875	1	1	0.283333	1	1
8.15	0	1	0	0.0454545	1	1	0.4375	1	1	0.275	1	1
8.2	0	1	0	0.0454545	1	1	0.4375	1	1	0.275	1	1
8.25	0	1	0	0.0454545	1	1	0.4375	1	1	0.266667	1	1
8.3	0	1	0	0.0454545	1	1	0.375	1	1	0.266667	1	1
8.35	0	1	0	0.0454545	1	1	0.375	1	1	0.266667	1	1
8.4	0	1	0	0.0454545	1	1	0.34375	1	1	0.25	1	1
8.45	0	1	0	0.0454545	1	1	0.3125	1	1	0.25	1	1
8.5	0	1	0	0.0454545	1	1	0.3125	1	1	0.25	1	1
8.55	0	1	0	0.0454545	1	1	0.25	1	1	0.25	1	1
8.6	0	1	0	0	1	0	0.21875	1	1	0.241667	1	1
8.65	0	1	0	0	1	0	0.1875	1	1	0.233333	1	1
8.7	0	1	0	0	1	0	0.1875	1	1	0.225	1	1
8.75	0	1	0	0	1	0	0.1875	1	1	0.225	1	1
8.8	0	1	0	0	1	0	0.09375	1	1	0.225	1	1
8.85	0	1	0	0	1	0	0.09375	1	1	0.225	1	1
8.9	0	1	0	0	1	0	0.03125	1	1	0.216667	1	1
8.95	0	1	0	0	1	0	0.03125	1	1	0.2	1	1
9	0	1	0	0	1	0	0.03125	1	1	0.183333	1	1
9.05	0	1	0	0	1	0	0	1	0	0.166667	1	1
9.1	0	1	0	0	1	0	0	1	0	0.15	1	1
9.15	0	1	0	0	1	0	0	1	0	0.141667	1	1
9.2	0	1	0	0	1	0	0	1	0	0.1	1	1
9.25	0	1	0	0	1	0	0	1	0	0.0333333	1	1
9.3	0	1	0	0	1	0	0	1	0	0	1	0
9.35	0	1	0	0	1	0	0	1	0	0	1	0
9.4	0	1	0	0	1	0	0	1	0	0	1	0
9.45	0	1	0	0	1	0	0	1	0	0	1	0
9.5	0	1	0	0	1	0	0	1	0	0	1	0
9.55	0	1	0	0	1	0	0	1	0	0	1	0
9.6	0	1	0	0	1	0	0	1	0	0	1	0
9.65	0	1	0	0	1	0	0	1	0	0	1	0
9.7	0	1	0	0	1	0	0	1	0	0	1	0
9.75	0	1	0	0	1	0	0	1	0	0	1	0
9.8	0	1	0	0	1	0	0	1	0	0	1	0
9.85	0	1	0	0	1	0	0	1	0	0	1	0
9.9	0	1	0	0	1	0	0	1	0	0	1	0
9.95	0	1	0	0	1	0	0	1	0	0	1	0
10	0	1	0	0	1	0	0	1	0	0	1	0
10.05	0	1	0	0	1	0	0	1	0	0	1	0
10.1	0	1	0	0	1	0	0	1	0	0	1	0
10.15	0	1	0	0	1	0	0	1	0	0	1	0
10.2	0	1	0	0	1	0	0	1	0	0	1	0
10.25	0	1	0	0	1	0	0	1	0	0	1	0
10.3	0	1	0	0	1	0	0	1	0	0	1	0
10.35	0	1	0	0	1	0	0	1	0	0	1	0
10.4	0	1	0	0	1	0	0	1	0	0	1	0
10.45	0	1	0	0	1	0	0	1	0	0	1	0
10.5	0	1	0	0	1	0	0	1	0	0	1	0
10.55	0	1	0	0	1	0	0	1	0	0	1	0
10.6	0	1	0	0	1	0	0	1	0	0	1	0
10.65	0	1	0	0	1	0	0	1	0	0	1	0
10.7	0	1	0	0	1	0	0	1	0	0	1	0
10.75	0	1	0	0	1	0	0	1	0	0	1	0
10.8	0	1	0	0	1	0	0	1	0	0	1	0
10.85	0	1	0	0	1	0	0	1	0	0	1	0
10.9	0	1	0	0	1	0	0	1	0	0	1	0
10.95	0	1	0	0	1	0	0	1	0	0	1	0
11	0	1	0	0	1	0	0	1	0	0	1	0
11.05	0	1	0	0	1	0	0	1	0	0	1	0
11.1	0	1	0	0	1	0	0	1	0	0	1	0
11.15	0	1	0	0	1	0	0	1	0	0	1	0
11.2	0	1	0	0	1	0	0	1	0	0	1	0
11.25	0	1	0	0	1	0	0	1	0	0	1	0
11.3	0	1	0	0	1	0	0	1	0	0	1	0
11.35	0	1	0	0	1	0	0	1	0	0	1	0
11.4	0	1	0	0	1	0	0	1	0	0	1	0
11.45	0	1	0	0	1	0	0	1	0	0	1	0
11.5	0	1	0	0	1	0	0	1	0	0	1	0
11.55	0	1	0	0	1	0	0	1	0	0	1	0
11.6	0	1	0	0	1	0	0	1	0	0	1	0
11.65	0	1	0	0	1	0	0	1	0	0	1	0
11.7	0	1	0	0	1	0	0	1	0	0	1	0
11.75	0	1	0	0	1	0	0	1	0	0	1	0
11.8	0	1	0	0	1	0	0	1	0	0	1	0
11.85	0	1	0	0	1	0	0	1	0	0	1	0
11.9	0	1	0	0	1	0	0	1	0	0	1	0
11.95	0	1	0	0	1	0	0	1	0	0	1	0
12	0	1	0	0	1	0	0	1	0	0	1	0
12.05	0	1	0	0	1	0	0	1	0	0	1	0
12.1	0	1	0	0	1	0	0	1	0	0	1	0
12.15	0	1	0	0	1	0	0	1	0	0	1	0
12.2	0	1	0	0	1	0	0	1	0	0	1	0
12.25	0	1	0	0	1	0	0	1	0	0	1	0
12.3	0	1	0	0	1	0	0	1	0	0	1	0
12.35	0	1	0	0	1	0	0	1	0	0	1	0
12.4	0	1	0	0	1	0	0	1	0	0	1	0
12.45	0	1	0	0	1	0	0	1	0	0	1	0
12.5	0	1	0	0	1	0	0	1	0	0	1	0
12.55	0	1	0	0	1	0	0	1	0	0	1	0
12.6	0	1	0	0	1	0	0	1	0	0	1	0
12.65	0	1	0	0	1	0	0	1	0	0	1	0
12.7	0	1	0	0	1	0	0	1	0	0	1	0
12.75	0	1	0	0	1	0	0	1	0	0	1	0
12.8	0	1	0	0	1	0	0	1	0	0	1	0
12.85	0	1	0	0	1	0	0	1	0	0	1	0
12.9	0	1	0	0	1	0	0	1	0	0	1	0
12.95	0	1	0	0	1	0	0	1	0	0	1	0
13	0	1	0	0	1	0	0	1	0	0	1	0
13.05	0	1	0	0	1	0	0	1	0	0	1	0
13.1	0	1	0	0	1	0	0	1	0	0	1	0
13.15	0	1	0	0	1	0	0	1	0	0	1	0
13.2	0	1	0	0	1	0	0	1	0	0	1	0
13.25	0	1	0	0	1	0	0	1	0	0	1	0
13.3	0	1	0	0	1	0	0	1	0	0	1	0
13.35	0	1	0	0	1	0	0	1	0	0	1	0
13.4	0	1	0	0	1	0	0	1	0	0	1	0
13.45	0	1	0	0	1	0	0	1	0	0	1	0
13.5	0	1	0	0	1	0	0	1	0	0	1	0
13.55	0	1	0	0	1	0	0	1	0	0	1	0
13.6	0	1	0	0	1	0	0	1	0	0	1	0
13.65	0	1	0	0	1	0	0	1	0	0	1	0
13.7	0	1	0	0	1	0	0	1	0	0	1	0
13.75	0	1	0	0	1	0	0	1	0	0	1	0
13.8	0	1	0	0	1	0	0	1	0	0	1	0
13.85	0	1	0	0	1	0	0	1	0	0	1	0
13.9	0	1	0	0	1	0	0	1	0	0	1	0
13.95	0	1	0	0	1	0	0	1	0	0	1	0
14	0	1	0	0	1	0	0	1	0	0	1	0
14.05	0	1	0	0	1	0	0	1	0	0	1	0
14.1	0	1	0	0	1	0	0	1	0	0	1	0
14.15	0	1	0	0	1	0	0	1	0	0	1	0
14.2	0	1	0	0	1	0	0	1	0	0	1	0
14.25	0	1	0	0	1	0	0	1	0	0	1	0
14.3	0	1	0	0	1	0	0	1	0	0	1	0
14.35	0	1	0	0	1	0	0	1	0	0	1	0
14.4	0	1	0	0	1	0	0	1	0	0	1	0
14.45	0	1	0	0	1	0	0	1	0	0	1	0
14.5	0	1	0	0	1	0	0	1	0	0	1	0
14.55	0	1	0	0	1	0	0	1	0	0	1	0
14.6	0	1	0	0	1	0	0	1	0	0	1	0
14.65	0	1	0	0	1	0	0	1	0	0	1	0
14.7	0	1	0	0	1	0	0	1	0	0	1	0
14.75	0	1	0	0	1	0	0	1	0	0	1	0
14.8	0	1	0	0	1	0	0	1	0	0	1	0
14.85	0	1	0	0	1	0	0	1	0	0	1	0
14.9	0	1	0	0	1	0	0	1	0	0	1	0
14.95	0	1	0	0	1	0	0	1	0	0	1	0
15	0	1	0	0	1	0	0	1	0	0	1	0
15.05	0	1	0	0	1	0	0	1	0	0	1	0
15.1	0	1	0	0	1	0	0	1	0	0	1	0
15.15	0	1	0	0	1	0	0	1	0	0	1	0
15.2	0	1	0	0	1	0	0	1	0	0	1	0
15.25	0	1	0	0	1	0	0	1	0	0	1	0
15.3	0	1	0	0	1	0	0	1	0	0	1	0
15.35	0	1	0	0	1	0	0	1	0	0	1	0
15.4	0	1	0	0	1	0	0	1	0	0	1	0
15.45	0	1	0	0	1	0	0	1	0	0	1	0
15.5	0	1	0	0	1	0	0	1	0	0	1	0
15.55	0	1	0	0	1	0	0	1	0	0	1	0
15.6	0	1	0	0	1	0	0	1	0	0	1	0
15.65	0	1	0	0	1	0	0	1	0	0	1	0
15.7	0	1	0	0	1	0	0	1	0	0	1	0
15.75	0	1	0	0	1	0	0	1	0	0	1	0
15.8	0	1	0	0	1	0	0	1	0	0	1	0
15.85	0	1	0	0	1	0	0	1	0	0	1	0
15.9	0	1	0	0	1	0	0	1	0	0	1	0
15.95	0	1	0	0	1	0	0	1	0	0	1	0
16	0	1	0	0	1	0	0	1	0	0	1	0
16.05	0	1	0	0	1	0	0	1	0	0	1	0
16.1	0	1	0	0	1	0	0	1	0	0	1	0
16.15	0	1	0	0	1	0	0	1	0	0	1	0
16.2	0	1	0	0	1	0	0	1	0	0	1	0
16.25	0	1	0	0	1	0	0	1	0	0	1	0
16.3	0	1	0	0	1	0	0	1	0	0	1	0
16.35	0	1	0	0	1	0	0	1	0	0	1	0
16.4	0	1	0	0	1	0	0	1	0	0	1	0
16.45	0	1	0	0	1	0	0	1	0	0	1	0
16.5	0	1	0	0	1	0	0	1	0	0	1	0
16.55	0	1	0	0	1	0	0	1	0	0	1	0
16.6	0	1	0	0	1	0	0	1	0	0	1	0
16.65	0	1	0	0	1	0	0	1	0	0	1	0
16.7	0	1	0	0	1	0	0	1	0	0	1	0
16.75	0	1	0	0	1	0	0	1	0	0	1	0
16.8	0	1	0	0	1	0	0	1	0	0	1	0
16.85	0	1	0	0	1	0	0	1	0	0	1	0
16.9	0	1	0	0	1	0	0	1	0	0	1	0
16.95	0	1	0	0	1	0	0	1	0	0	1	0
17	0	1	0	0	1	0	0	1	0	0	1	0
17.05	0	1	0	0	1	0	0	1	0	0	1	0
17.1	0	1	0	0	1	0	0	1	0	0	1	0
17.15	0	1	0	0	1	0	0	1	0	0	1	0
17.2	0	1	0	0	1	0	0	1	0	0	1	0
17.25	0	1	0	0	1	0	0	1	0	0	1	0
17.3	0	1	0	0	1	0	0	1	0	0	1	0
17.35	0	1	0	0	1	0	0	1	0	0	1	0
17.4	0	1	0	0	1	0	0	1	0	0	1	0
17.45	0	1	0	0	1	0	0	1	0	0	1	0
17.5	0	1	0	0	1	0	0	1	0	0	1	0
17.55	0	1	0	0	1	0	0	1	0	0	1	0
17.6	0	1	0	0	1	0	0	1	0	0	1	0
17.65	0	1	0	0	1	0	0	1	0	0	1	0
17.7	0	1	0	0	1	0	0	1	0	0	1	0
17.75	0	1	0	0	1	0	0	1	0	0	1	0
17.8	0	1	0	0	1	0	0	1	0	0	1	0
17.85	0	1	0	0	1	0	0	1	0	0	1	0
17.9	0	1	0	0	1	0	0	1	0	0	1	0
17.95	0	1	0	0	1	0	0	1	0	0	1	0
18	0	1	0	0	1	0	0	1	0	0	1	0
18.05	0	1	0	0	1	0	0	1	0	0	1	0
18.1	0	1	0	0	1	0	0	1	0	0	1	0
18.15	0	1	0	0	1	0	0	1	0	0	1	0
18.2	0	1	0	0	1	0	0	1	0	0	1	0
18.25	0	1	0	0	1	0	0	1	0	0	1	0
18.3	0	1	0	0	1	0	0	1	0	0	1	0
18.35	0	1	0	0	1	0	0	1	0	0	1	0
18.4	0	1	0	0	1	0	0	1	0	0	1	0
18.45	0	1	0	0	1	0	0	1	0	0	1	0
18.5	0	1	0	0	1	0	0	1	0	0	1	0
18.55	0	1	0	0	1	0	0	1	0	0	1	0
18.6	0	1	0	0	1	0	0	1	0	0	1	0
18.65	0	1	0	0	1	0	0	1	0	0	1	0
18.7	0	1	0	0	1	0	0	1	0	0	1	0
18.75	0	1	0	0	1	0	0	1	0	0	1	0
18.8	0	1	0	0	1	0	0	1	0	0	1	0
18.85	0	1	0	0	1	0	0	1	0	0	1	0
18.9	0	1	0	0	1	0	0	1	0	0	1	0
18.95	0	1	0	0	1	0	0	1	0	0	1	0
19	0	1	0	0	1	0	0	1	0	0	1	0
19.05	0	1	0	0	1	0	0	1	0	0	1	0
19.1	0	1	0	0	1	0	0	1	0	0	1	0
19.15	0	1	0	0	1	0	0	1	0	0	1	0
19.2	0	1	0	0	1	0	0	1	0	0	1	0
19.25	0	1	0	0	1	0	0	1	0	0	1	0
19.3	0	1	0	0	1	0	0	1	0	0	1	0
19.35	0	1	0	0	1	0	0	1	0	0	1	0
19.4	0	1	0	0	1	0	0	1	0	0	1	0
19.45	0	1	0	0	1	0	0	1	0	0	1	0
19.5	0	1	0	0	1	0	0	1	0	0	1	0
19.55	0	1	0	0	1	0	0	1	0	0	1	0
19.6	0	1	0	0	1	0	0	1	0	0	1	0
19.65	0	1	0	0	1	0	0	1	0	0	1	0
19.7	0	1	0	0	1	0	0	1	0	0	1	0
19.75	0	1	0	0	1	0	0	1	0	0	1	0
19.8	0	1	0	0	1	0	0	1	0	0	1	0
19.85	0	1	0	0	1	0	0	1	0	0	1	0
19.9	0	1	0	0	1	0	0	1	0	0	1	0
19.95	0	1	0	0	1	0	0	1	0	0	1	0
20	0	1	0	0	1	0	0	1	0	0	1	0
