# Supplementary material for: TwinCons: Conservation score for uncovering deep sequence similarity and divergence
Source: PLoS Comput Biol. 2021 Oct 29;17(10):e1009541. doi: 10.1371/journal.pcbi.1009541 (PMC8580257; doi:10.1371/journal.pcbi.1009541)
Supplement: S5 Dataset — Alignments are available at https://apollo2.chemistry.gatech.edu/TwinConsDatasets/. (XLSX) [file pcbi.1009541.s006.xlsx]

## Sheet: Sheet1
All alignments are available at https://apollo2.chemistry.gatech.edu/TwinConsDatasets/
Alignment file	Complete or partial	Source/Comment
aaTRNAS_Y-W.fa	Complete	Alignment from Fournier and Alm 2015 DOI: 10.1007/s00239-015-9672-1; https://static-content.springer.com/esm/art%3A10.1007%2Fs00239-015-9672-1/MediaObjects/239_2015_9672_MOESM4_ESM.fasta
aeL14-eL27.fa	Complete	ProteoVision alignment
aIF5-bEFTU.fa	Complete	ProteoVision alignment
aL08-aL30.fa	Complete	ProteoVision alignment
aL08-eS12.fa	Complete	ProteoVision alignment
aL30-eS12.fa	Complete	ProteoVision alignment
aL37-bL34.fa	Complete	ProteoVision alignment
bL27CP-uL16a-43.fa	uL16 partial	ProteoVision alignment; bL27 was circularly permuted at 43rd position
bL27CP-uL16b-31.fa	uL16 partial	ProteoVision alignment; bL27 was circularly permuted at 31st position
bL27-uL16a.fa	Partial - both	ProteoVision alignment
bL27-uL16b.fa	Partial - both	ProteoVision alignment
C-struc_bS1-RNAP7Ca.fas	Complete	Structure guided alignment of the C-terminal domain of RNAP7 to bS1
IF2-EFTU_Ploop.fa	Partial - both	P-loop domain of IF2 from ECOD entry http://prodata.swmed.edu/ecod/complete/domain/e3hkzB3; Ploop domain of EF-tu from ECOD entry http://prodata.swmed.edu/ecod/complete/domain/e1efcA3
N-struc_bS01-RNAP7Ca.fas	Complete	Structure guided alignment of the N-terminal domain of RNAP7 to bS1
seq-bS01-RNAP7Ca.fa	Complete	Sequence based alignment
uL02b-bL34.fa	Complete	ProteoVision alignment
uL02c-aL37.fa	Complete	ProteoVision alignment
uL03a-aIF5.fa	Complete	ProteoVision alignment
uL03a-aRNAPA2.fa	uL3-Complete; RNAP-Partial	Extracted the C-terminally located A'' subunit of Archaeal RNA Polymerase as defined by chain C from PDB ID 4QIW
uL03a-aRNAPA.fa	Partial - both	ClustalW improved
uL03a-aRNAPB-ClustalW.fa	Partial - both	ClustalW improved
uL03a-aRNPA-ClustalW.fa	Complete	ClustalW improved
uL03a-aRNPA-full.fa	Complete	ProteoVision alignment
uL03b-aIF5.fa	Complete	ProteoVision alignment
uL03b-aRNAPA2.fa	Complete	ProteoVision alignment
uL03b-aRNAPB-ClustalW.fa	uL3-Complete; RNAP-partial	Extracted the C-terminal part of the protein that covers a RIFT-related domain as defined by PDB ID 3HKZ chain B, ECOD entry http://prodata.swmed.edu/ecod/complete/domain/e3hkzB3
uL11a-bS18.fa	Complete	ProteoVision alignment
uL11b-bS18.fa	Complete	ProteoVision alignment
uL14a-aS08.fa	Complete	ProteoVision alignment
uL30b-aL08.fa	Complete	ProteoVision alignment
uL30b-aL30.fa	Complete	ProteoVision alignment
uL33_aperm_STRUC.fa	Complete	ProteoVision alignment; Archaeal sequences where permuted, structure-guided alignment
uL33_bperm_PRMS.fa	Complete	ProteoVision alignment; Bacterial sequences where permuted, sequence-based alignment; Permutation described DOI: 10.1007/s00239-018-9869-1
uL33_bperm_STRUC.fa	Complete	ProteoVision alignment; Bacterial sequences where permuted, structure-guided alignment; Permutation described DOI: 10.1007/s00239-018-9869-1
uL33_nonperm.fa	Complete	ProteoVision alignment; Not permuted
