# Supplementary material for: TwinCons: Conservation score for uncovering deep sequence similarity and divergence
Source: PLoS Comput Biol. 2021 Oct 29;17(10):e1009541. doi: 10.1371/journal.pcbi.1009541 (PMC8580257; doi:10.1371/journal.pcbi.1009541)
Supplement: S6 Dataset — Each segment is identified with its alignment position and the distance it was from the decision boundary. (CSV) [file pcbi.1009541.s007.csv]

File name	Segment length	Normalized segment length	Total segment weight	Alignment position
C-struc_bS1-RNAP7Ca	1	0.001605136	2.99166068	200-200
C-struc_bS1-RNAP7Ca	1	0.001605136	1.545184033	456-456
C-struc_bS1-RNAP7Ca	1	0.001605136	5.678815613	734-734
C-struc_bS1-RNAP7Ca	2	0.003210273	3.517501276	467-468
C-struc_bS1-RNAP7Ca	3	0.004815409	4.785255022	421-423
C-struc_bS1-RNAP7Ca	3	0.004815409	2.50688995	633-639
C-struc_bS1-RNAP7Ca	4	0.006420546	4.439495732	908-912
C-struc_bS1-RNAP7Ca	4	0.006420546	2.314672793	1054-1072
C-struc_bS1-RNAP7Ca	7	0.011235955	4.189145678	503-510
C-struc_bS1-RNAP7Ca	8	0.012841091	19.66946691	617-624
C-struc_bS1-RNAP7Ca	15	0.024077047	21.96148654	592-608
C-struc_bS1-RNAP7Ca	31	0.04975923	60.2585331	524-564
IF2-EFTU_Ploop	1	0.003891051	4.620599364	290-290
IF2-EFTU_Ploop	2	0.007782101	7.857974003	269-270
IF2-EFTU_Ploop	8	0.031128405	22.81987285	246-253
IF2-EFTU_Ploop	10	0.038910506	24.90746873	193-203
IF2-EFTU_Ploop	13	0.050583658	28.6231758	209-221
IF2-EFTU_Ploop	15	0.058365759	32.51994206	78-94
IF2-EFTU_Ploop	22	0.085603113	49.70318022	97-126
IF2-EFTU_Ploop	26	0.101167315	91.56555364	33-58
IF2-EFTU_Ploop	52	0.20233463	166.4856084	132-184
N-struc_bS01-RNAP7Ca	1	0.001455604	3.065274511	208-208
N-struc_bS01-RNAP7Ca	2	0.002911208	3.170831222	543-544
N-struc_bS01-RNAP7Ca	2	0.002911208	4.349030037	642-645
N-struc_bS01-RNAP7Ca	5	0.00727802	2.54923894	597-603
N-struc_bS01-RNAP7Ca	8	0.011644833	21.82590973	506-513
N-struc_bS01-RNAP7Ca	15	0.021834061	28.10472068	560-576
N-struc_bS01-RNAP7Ca	19	0.027656477	37.03735884	518-537
aIF5-bEFTU	1	0.001526718	2.866341499	611-611
aIF5-bEFTU	2	0.003053435	2.904707621	109-110
aIF5-bEFTU	4	0.00610687	10.75315554	518-521
aIF5-bEFTU	4	0.00610687	14.42312059	552-555
aIF5-bEFTU	5	0.007633588	9.972473153	619-623
aIF5-bEFTU	6	0.009160305	8.559860565	Jul-32
aIF5-bEFTU	6	0.009160305	14.37026116	242-248
aIF5-bEFTU	6	0.009160305	13.70714853	318-323
aIF5-bEFTU	6	0.009160305	17.49805668	499-504
aIF5-bEFTU	7	0.010687023	15.32315111	370-376
aIF5-bEFTU	7	0.010687023	18.42381594	425-431
aIF5-bEFTU	7	0.010687023	14.67375023	633-639
aIF5-bEFTU	7	0.010687023	12.90477824	704-710
aIF5-bEFTU	8	0.01221374	18.52087595	300-307
aIF5-bEFTU	9	0.013740458	35.25918287	141-149
aIF5-bEFTU	9	0.013740458	26.21457485	265-273
aIF5-bEFTU	9	0.013740458	23.00900912	463-471
aIF5-bEFTU	10	0.015267176	23.94353156	411-420
aIF5-bEFTU	11	0.016793893	15.81144563	526-536
aIF5-bEFTU	11	0.016793893	12.74219737	563-573
aIF5-bEFTU	12	0.018320611	29.51763748	335-346
aIF5-bEFTU	13	0.019847328	33.72271464	596-608
aIF5-bEFTU	14	0.021374046	19.41021606	223-236
aIF5-bEFTU	15	0.022900763	27.96387363	86-102
aIF5-bEFTU	15	0.022900763	31.93072441	653-667
aIF5-bEFTU	25	0.038167939	80.91473608	39-63
aIF5-bEFTU	47	0.071755725	135.4150775	156-202
aL08-aL30	1	0.007751938	1.799552603	03-Mar
aL08-aL30	21	0.162790698	43.00564122	124-146
aL08-aL30	23	0.178294574	43.44054268	94-118
aL08-aL30	45	0.348837209	104.0646204	41-90
aL08-eS12	1	0.006578947	2.746294714	29-29
aL08-eS12	2	0.013157895	10.31408748	03-Apr
aL08-eS12	13	0.085526316	20.04858461	37-49
aL08-eS12	29	0.190789474	52.80816726	135-167
aL08-eS12	63	0.414473684	152.239041	53-122
aL30-eS12	2	0.013793103	3.193150035	02-Mar
aL30-eS12	2	0.013793103	5.017513772	89-90
aL30-eS12	22	0.151724138	31.62648524	94-119
aL30-eS12	23	0.15862069	41.11690368	131-155
aL30-eS12	41	0.282758621	75.74209435	41-82
aL37-bL34	3	0.045454545	7.729699574	103-105
aL37-bL34	6	0.090909091	15.9561495	113-118
aL37-bL34	30	0.454545455	57.25330724	68-98
aaTRNAS_Y-W	1	0.002145923	1.355865756	95-95
aaTRNAS_Y-W	1	0.002145923	1.350774447	114-114
aaTRNAS_Y-W	1	0.002145923	2.012967763	332-332
aaTRNAS_Y-W	1	0.002145923	1.24765193	644-644
aaTRNAS_Y-W	2	0.004291845	3.691805998	548-549
aaTRNAS_Y-W	4	0.008583691	16.88482038	336-339
aaTRNAS_Y-W	5	0.010729614	10.26022387	557-561
aaTRNAS_Y-W	5	0.010729614	27.51976913	592-596
aaTRNAS_Y-W	6	0.012875536	14.31112384	345-350
aaTRNAS_Y-W	7	0.015021459	6.17905019	709-728
aaTRNAS_Y-W	7	0.015021459	5.989990169	764-770
aaTRNAS_Y-W	8	0.017167382	11.30367944	653-660
aaTRNAS_Y-W	11	0.02360515	15.90881349	255-269
aaTRNAS_Y-W	13	0.027896996	20.98341754	182-194
aaTRNAS_Y-W	15	0.032188841	30.66144232	293-307
aaTRNAS_Y-W	18	0.038626609	13.53144488	208-231
aaTRNAS_Y-W	21	0.045064378	27.91220799	606-627
aaTRNAS_Y-W	29	0.06223176	50.05175882	140-169
aeL14-eL27	5	0.035211268	15.07314468	74-78
aeL14-eL27	7	0.049295775	20.80328796	50-56
aeL14-eL27	9	0.063380282	7.774871184	120-128
aeL14-eL27	9	0.063380282	6.523057579	135-241
aeL14-eL27	14	0.098591549	35.92553191	87-100
aeL14-eL27	27	0.190140845	81.33742205	14-40
bL27-uL16a	1	0.007518797	1.695531724	129-129
bL27-uL16a	2	0.015037594	6.331329474	15-16
bL27-uL16a	4	0.030075188	10.05304167	06-Sep
bL27-uL16a	4	0.030075188	6.595309886	124-127
bL27-uL16a	5	0.037593985	10.20133274	25-29
bL27-uL16a	7	0.052631579	15.50340338	113-119
bL27-uL16a	13	0.097744361	20.50797686	82-95
bL27-uL16a	22	0.165413534	35.60368403	54-76
bL27-uL16b	1	0.007518797	5.113008393	83-83
bL27-uL16b	10	0.07518797	19.50785554	Apr-13
bL27-uL16b	13	0.097744361	19.52613666	63-75
bL27-uL16b	13	0.097744361	27.00455952	92-104
bL27-uL16b	26	0.195488722	23.6591112	16-41
bL27CP-uL16a-43	1	0.007407407	1.695531724	141-141
bL27CP-uL16a-43	3	0.022222222	8.391513849	18-20
bL27CP-uL16a-43	4	0.02962963	6.595309886	136-139
bL27CP-uL16a-43	5	0.037037037	5.540067175	29-33
bL27CP-uL16a-43	5	0.037037037	9.703279662	47-51
bL27CP-uL16a-43	7	0.051851852	15.50340338	125-131
bL27CP-uL16a-43	13	0.096296296	19.29843797	94-107
bL27CP-uL16a-43	20	0.148148148	36.45339088	69-88
bL27CP-uL16b-31	1	0.007874016	5.113008393	77-77
bL27CP-uL16b-31	3	0.023622047	11.36445791	119-121
bL27CP-uL16b-31	4	0.031496063	2.498364398	16-19
bL27CP-uL16b-31	9	0.070866142	19.02426701	32-40
bL27CP-uL16b-31	10	0.078740157	19.50785554	Apr-13
bL27CP-uL16b-31	12	0.094488189	25.10526385	86-97
bL27CP-uL16b-31	13	0.102362205	19.52613666	57-69
casp9-mcasp_struct	1	0.001517451	1.37668288	112-112
casp9-mcasp_struct	1	0.001517451	2.087881633	171-171
casp9-mcasp_struct	1	0.001517451	1.877114128	216-216
casp9-mcasp_struct	1	0.001517451	1.108556261	330-330
casp9-mcasp_struct	1	0.001517451	4.523637589	528-528
casp9-mcasp_struct	1	0.001517451	1.469683797	610-610
casp9-mcasp_struct	5	0.007587253	3.709819626	123-127
casp9-mcasp_struct	5	0.007587253	15.60418384	376-380
casp9-mcasp_struct	6	0.009104704	18.97371875	464-469
casp9-mcasp_struct	7	0.010622155	9.151129481	793-799
casp9-mcasp_struct	8	0.012139605	4.636412507	363-370
casp9-mcasp_struct	8	0.012139605	14.99984172	661-668
casp9-mcasp_struct	8	0.012139605	11.89974457	700-707
casp9-mcasp_struct	16	0.024279211	15.45737056	732-751
casp9-mcasp_struct	16	0.024279211	21.6563132	757-787
casp9-mcasp_struct	17	0.025796662	14.89002622	616-632
casp9-mcasp_struct	20	0.030349014	36.20113183	534-553
casp9-mcasp_struct	23	0.034901366	39.77296382	436-458
casp9-mcasp_struct	26	0.039453718	36.7093032	487-513
casp9-mcasp_struct	33	0.050075873	46.25450432	389-421
seq-bS01-RNAP7Ca	1	0.001633987	1.090395493	666-666
seq-bS01-RNAP7Ca	3	0.004901961	3.336787216	366-369
seq-bS01-RNAP7Ca	3	0.004901961	4.620569096	540-542
seq-bS01-RNAP7Ca	5	0.008169935	7.185152677	656-660
seq-bS01-RNAP7Ca	6	0.009803922	14.0710707	375-380
seq-bS01-RNAP7Ca	8	0.013071895	13.02615673	502-509
seq-bS01-RNAP7Ca	8	0.013071895	27.96263237	642-649
seq-bS01-RNAP7Ca	10	0.016339869	17.03888991	519-530
seq-bS01-RNAP7Ca	17	0.027777778	37.7123901	609-625
seq-bS01-RNAP7Ca	23	0.037581699	25.49922811	440-474
seq-bS01-RNAP7Ca	38	0.062091503	110.8558061	550-594
uL02b-bL34	2	0.006944444	6.536137502	314-315
uL02b-bL34	4	0.013888889	13.66195887	127-130
uL02b-bL34	27	0.09375	50.3890795	321-347
uL02c-aL37	1	0.003546099	1.303157841	298-298
uL02c-aL37	3	0.010638298	10.30403757	02-Apr
uL02c-aL37	8	0.028368794	17.55228314	260-267
uL02c-aL37	10	0.035460993	24.90386694	273-282
uL03a-aIF5	1	0.001597444	6.017610267	20-20
uL03a-aIF5	1	0.001597444	1.021339217	161-161
uL03a-aIF5	1	0.001597444	1.145439606	463-463
uL03a-aIF5	2	0.003194888	2.672707895	345-346
uL03a-aIF5	2	0.003194888	2.698290444	554-555
uL03a-aIF5	3	0.004792332	7.509837094	54-56
uL03a-aIF5	3	0.004792332	7.64854219	421-423
uL03a-aIF5	3	0.004792332	6.472948201	608-610
uL03a-aIF5	3	0.004792332	7.364038933	616-618
uL03a-aIF5	4	0.006389776	14.53076259	434-437
uL03a-aIF5	5	0.00798722	7.922525301	190-194
uL03a-aIF5	5	0.00798722	6.166591448	665-669
uL03a-aIF5	6	0.009584665	7.069042528	165-170
uL03a-aIF5	6	0.009584665	16.5140715	368-373
uL03a-aIF5	6	0.009584665	16.55679066	496-501
uL03a-aIF5	6	0.009584665	17.21449451	545-550
uL03a-aIF5	7	0.011182109	16.04368968	178-184
uL03a-aIF5	7	0.011182109	13.16524831	356-362
uL03a-aIF5	9	0.014376997	19.00644417	149-157
uL03a-aIF5	10	0.015974441	21.45263287	397-406
uL03a-aIF5	13	0.020766773	16.05953917	133-145
uL03a-aIF5	13	0.020766773	18.04249695	690-702
uL03a-aIF5	14	0.022364217	20.52273278	296-312
uL03a-aIF5	15	0.023961661	28.32662367	511-525
uL03a-aIF5	18	0.028753994	26.64833829	66-83
uL03a-aIF5	20	0.031948882	33.67214222	320-340
uL03a-aIF5	21	0.033546326	34.76782545	632-655
uL03a-aIF5	22	0.03514377	18.01359855	204-250
uL03a-aRNAPA	3	0.012048193	5.671608234	18-20
uL03a-aRNAPA	3	0.012048193	8.409966201	79-81
uL03a-aRNAPA	3	0.012048193	7.523684475	93-95
uL03a-aRNAPA	3	0.012048193	8.266854093	244-247
uL03a-aRNAPA	4	0.016064257	9.158249193	260-263
uL03a-aRNAPA	5	0.020080321	9.363914434	142-147
uL03a-aRNAPA	7	0.02811245	13.45568189	181-187
uL03a-aRNAPA	9	0.036144578	9.736188318	54-62
uL03a-aRNAPA	12	0.048192771	20.46288638	154-165
uL03a-aRNAPA	12	0.048192771	18.99531535	222-234
uL03a-aRNAPA	14	0.0562249	22.33771524	105-129
uL03a-aRNAPA	27	0.108433735	47.18704214	23-49
uL03a-aRNAPA2	1	0.002267574	2.040962682	79-79
uL03a-aRNAPA2	1	0.002267574	4.030442096	86-86
uL03a-aRNAPA2	1	0.002267574	1.120710943	114-114
uL03a-aRNAPA2	1	0.002267574	1.054221762	250-250
uL03a-aRNAPA2	1	0.002267574	1.705203439	340-340
uL03a-aRNAPA2	1	0.002267574	1.473538659	347-347
uL03a-aRNAPA2	2	0.004535147	4.356319396	263-264
uL03a-aRNAPA2	2	0.004535147	5.401010558	284-285
uL03a-aRNAPA2	3	0.006802721	3.015724218	55-57
uL03a-aRNAPA2	3	0.006802721	9.598082115	120-122
uL03a-aRNAPA2	3	0.006802721	7.734050214	445-447
uL03a-aRNAPA2	5	0.011337868	11.23235018	402-406
uL03a-aRNAPA2	5	0.011337868	5.616957757	432-436
uL03a-aRNAPA2	5	0.011337868	6.47752355	528-532
uL03a-aRNAPA2	6	0.013605442	17.0414277	131-136
uL03a-aRNAPA2	7	0.015873016	6.735464502	167-173
uL03a-aRNAPA2	7	0.015873016	9.390545588	423-430
uL03a-aRNAPA2	8	0.01814059	16.3640768	483-493
uL03a-aRNAPA2	9	0.020408163	14.61781727	100-108
uL03a-aRNAPA2	11	0.024943311	11.59751524	194-207
uL03a-aRNAPA2	12	0.027210884	11.09814065	23-36
uL03a-aRNAPA2	12	0.027210884	10.75037424	146-158
uL03a-aRNAPA2	13	0.029478458	22.98696005	513-525
uL03a-aRNAPA2	14	0.031746032	22.44816939	361-400
uL03a-aRNAPA2	17	0.038548753	10.51777111	537-556
uL03a-aRNAPA2	21	0.047619048	26.99931262	453-479
uL03a-aRNAPA2	26	0.058956916	27.91941626	307-332
uL03a-aRNAPB-ClustalW	1	0.002004008	2.560923638	201-201
uL03a-aRNAPB-ClustalW	1	0.002004008	4.107341926	383-383
uL03a-aRNAPB-ClustalW	1	0.002004008	4.664793718	457-457
uL03a-aRNAPB-ClustalW	1	0.002004008	3.855948161	561-561
uL03a-aRNAPB-ClustalW	1	0.002004008	1.005510197	599-599
uL03a-aRNAPB-ClustalW	2	0.004008016	4.72567101	166-167
uL03a-aRNAPB-ClustalW	2	0.004008016	5.787350586	258-259
uL03a-aRNAPB-ClustalW	2	0.004008016	8.824571916	417-418
uL03a-aRNAPB-ClustalW	3	0.006012024	9.57634177	04-Jun
uL03a-aRNAPB-ClustalW	3	0.006012024	6.046925716	Dec-14
uL03a-aRNAPB-ClustalW	3	0.006012024	6.485513234	159-161
uL03a-aRNAPB-ClustalW	3	0.006012024	3.134124312	548-550
uL03a-aRNAPB-ClustalW	4	0.008016032	3.485375355	232-235
uL03a-aRNAPB-ClustalW	4	0.008016032	4.848990794	330-333
uL03a-aRNAPB-ClustalW	4	0.008016032	12.90905637	590-593
uL03a-aRNAPB-ClustalW	5	0.01002004	4.890436679	267-273
uL03a-aRNAPB-ClustalW	5	0.01002004	10.10443769	345-349
uL03a-aRNAPB-ClustalW	5	0.01002004	10.36378717	371-375
uL03a-aRNAPB-ClustalW	5	0.01002004	13.90828922	441-445
uL03a-aRNAPB-ClustalW	6	0.012024048	4.280783897	244-249
uL03a-aRNAPB-ClustalW	6	0.012024048	11.58018112	277-282
uL03a-aRNAPB-ClustalW	8	0.016032064	10.02111949	495-502
uL03a-aRNAPB-ClustalW	9	0.018036072	13.64225047	57-65
uL03a-aRNAPB-ClustalW	9	0.018036072	19.4482628	309-317
uL03a-aRNAPB-ClustalW	13	0.026052104	27.2562614	355-367
uL03a-aRNAPB-ClustalW	16	0.032064128	15.34181191	39-54
uL03a-aRNAPB-ClustalW	17	0.034068136	28.12769075	389-405
uL03a-aRNAPB-ClustalW	21	0.042084168	38.08364765	564-584
uL03a-aRNAPB-ClustalW	22	0.044088176	36.41772517	71-134
uL03a-aRNPA-ClustalW	1	0.001030928	3.133183855	406-406
uL03a-aRNPA-ClustalW	1	0.001030928	5.580922627	426-426
uL03a-aRNPA-ClustalW	1	0.001030928	3.301258069	434-434
uL03a-aRNPA-ClustalW	1	0.001030928	1.363919472	518-518
uL03a-aRNPA-ClustalW	1	0.001030928	1.165274457	526-526
uL03a-aRNPA-ClustalW	1	0.001030928	2.159226191	584-584
uL03a-aRNPA-ClustalW	1	0.001030928	2.002925216	1122-1122
uL03a-aRNPA-ClustalW	1	0.001030928	5.909379909	1131-1131
uL03a-aRNPA-ClustalW	2	0.002061856	4.969688719	914-915
uL03a-aRNPA-ClustalW	3	0.003092784	9.31115344	569-571
uL03a-aRNPA-ClustalW	3	0.003092784	9.277235846	1068-1070
uL03a-aRNPA-ClustalW	4	0.004123711	8.773948646	1112-1115
uL03a-aRNPA-ClustalW	5	0.005154639	10.016531	440-444
uL03a-aRNPA-ClustalW	5	0.005154639	10.14619073	972-976
uL03a-aRNPA-ClustalW	6	0.006185567	6.330878436	78-83
uL03a-aRNPA-ClustalW	7	0.007216495	14.18361812	1015-1021
uL03a-aRNPA-ClustalW	7	0.007216495	22.00378175	1101-1107
uL03a-aRNPA-ClustalW	7	0.007216495	9.325174532	1155-1161
uL03a-aRNPA-ClustalW	8	0.008247423	12.59824241	478-485
uL03a-aRNPA-ClustalW	9	0.009278351	10.19415052	210-218
uL03a-aRNPA-ClustalW	9	0.009278351	14.65771361	947-955
uL03a-aRNPA-ClustalW	9	0.009278351	10.27242884	984-992
uL03a-aRNPA-ClustalW	10	0.010309278	19.74779386	1135-1144
uL03a-aRNPA-ClustalW	12	0.012371134	18.88262909	928-939
uL03a-aRNPA-ClustalW	13	0.013402062	34.68496516	385-397
uL03a-aRNPA-ClustalW	14	0.01443299	21.37604397	1027-1040
uL03a-aRNPA-ClustalW	15	0.015463918	26.15171758	59-73
uL03a-aRNPA-ClustalW	19	0.019587629	25.57754125	539-564
uL03a-aRNPA-full	1	0.001040583	6.697667206	01-Jan
uL03a-aRNPA-full	1	0.001040583	3.904677102	443-443
uL03a-aRNPA-full	1	0.001040583	1.193426662	560-560
uL03a-aRNPA-full	1	0.001040583	3.266754368	909-909
uL03a-aRNPA-full	1	0.001040583	2.002925216	1155-1155
uL03a-aRNPA-full	1	0.001040583	5.909379909	1159-1159
uL03a-aRNPA-full	1	0.001040583	1.29258846	1261-1261
uL03a-aRNPA-full	2	0.002081165	3.850328524	423-424
uL03a-aRNPA-full	2	0.002081165	5.876963352	707-708
uL03a-aRNPA-full	2	0.002081165	3.078806531	996-997
uL03a-aRNPA-full	4	0.004162331	10.0901421	415-418
uL03a-aRNPA-full	4	0.004162331	7.152603005	478-481
uL03a-aRNPA-full	4	0.004162331	9.686139219	523-526
uL03a-aRNPA-full	4	0.004162331	6.998072417	713-716
uL03a-aRNPA-full	4	0.004162331	8.61493957	730-733
uL03a-aRNPA-full	5	0.005202914	5.94738112	123-127
uL03a-aRNPA-full	5	0.005202914	13.05983182	1053-1057
uL03a-aRNPA-full	6	0.006243496	6.459711593	84-89
uL03a-aRNPA-full	6	0.006243496	13.37092209	1101-1106
uL03a-aRNPA-full	6	0.006243496	10.67069298	1123-1128
uL03a-aRNPA-full	7	0.007284079	9.717704315	447-453
uL03a-aRNPA-full	8	0.008324662	9.105867373	176-183
uL03a-aRNPA-full	8	0.008324662	16.16546514	742-749
uL03a-aRNPA-full	10	0.010405827	12.03277514	219-228
uL03a-aRNPA-full	10	0.010405827	19.87379708	1163-1172
uL03a-aRNPA-full	11	0.01144641	33.62079363	396-406
uL03a-aRNPA-full	12	0.012486993	14.94332445	1182-1193
uL03a-aRNPA-full	15	0.015608741	26.71560937	65-79
uL03a-aRNPA-full	15	0.015608741	27.99625097	655-669
uL03a-aRNPA-full	15	0.015608741	21.35392673	1062-1076
uL03a-aRNPA-full	15	0.015608741	31.88067817	1134-1148
uL03a-aRNPA-full	16	0.016649324	33.90236979	878-893
uL03a-aRNPA-full	22	0.02289282	25.22330424	569-597
uL03b-aIF5	2	0.003262643	7.578787769	135-136
uL03b-aIF5	3	0.004893964	8.746403573	235-237
uL03b-aIF5	3	0.004893964	2.654043372	404-406
uL03b-aIF5	4	0.006525285	5.600072279	289-292
uL03b-aIF5	4	0.006525285	8.784151519	456-459
uL03b-aIF5	6	0.009787928	10.00703763	427-432
uL03b-aIF5	6	0.009787928	11.00344557	572-577
uL03b-aIF5	6	0.009787928	14.10853201	610-615
uL03b-aIF5	7	0.01141925	17.27441708	160-166
uL03b-aIF5	7	0.01141925	12.153827	317-323
uL03b-aIF5	8	0.013050571	15.33752652	558-565
uL03b-aIF5	9	0.014681892	13.46495955	268-276
uL03b-aIF5	10	0.016313214	13.3114055	620-629
uL03b-aIF5	11	0.017944535	21.00427685	343-355
uL03b-aIF5	11	0.017944535	18.25347886	383-393
uL03b-aIF5	11	0.017944535	15.63597541	439-449
uL03b-aIF5	12	0.019575856	31.02356558	86-97
uL03b-aIF5	12	0.019575856	21.75736533	143-154
uL03b-aIF5	14	0.022838499	16.84556151	585-598
uL03b-aRNAPA2	2	0.004608295	2.675768442	215-216
uL03b-aRNAPA2	3	0.006912442	9.578233376	412-414
uL03b-aRNAPA2	3	0.006912442	4.216196787	471-473
uL03b-aRNAPA2	3	0.006912442	7.267525319	478-480
uL03b-aRNAPA2	4	0.00921659	6.454002321	154-157
uL03b-aRNAPA2	4	0.00921659	15.12771274	451-454
uL03b-aRNAPA2	5	0.011520737	4.746419295	30-36
uL03b-aRNAPA2	5	0.011520737	13.52170383	433-440
uL03b-aRNAPA2	6	0.013824885	10.89026065	126-131
uL03b-aRNAPA2	6	0.013824885	11.95230678	333-338
uL03b-aRNAPA2	6	0.013824885	9.269537443	462-467
uL03b-aRNAPA2	6	0.013824885	13.14098562	486-491
uL03b-aRNAPA2	9	0.020737327	21.71195958	375-383
uL03b-aRNAPA2	10	0.023041475	18.26352922	104-113
uL03b-aRNAPA2	11	0.025345622	12.22294748	244-267
uL03b-aRNAPA2	12	0.02764977	16.6331133	52-63
uL03b-aRNAPA2	13	0.029953917	12.90126651	172-184
uL03b-aRNAPA2	22	0.050691244	29.84897832	505-527
uL03b-aRNAPA2	25	0.057603687	37.72864787	75-99
uL03b-aRNAPB-ClustalW	1	0.001964637	3.353783832	284-284
uL03b-aRNAPB-ClustalW	1	0.001964637	3.125837404	431-431
uL03b-aRNAPB-ClustalW	1	0.001964637	2.664166343	593-593
uL03b-aRNAPB-ClustalW	2	0.003929273	6.886656913	274-275
uL03b-aRNAPB-ClustalW	3	0.00589391	6.26434569	200-202
uL03b-aRNAPB-ClustalW	4	0.007858546	8.55353757	349-352
uL03b-aRNAPB-ClustalW	4	0.007858546	8.046084043	411-414
uL03b-aRNAPB-ClustalW	4	0.007858546	5.144161047	503-506
uL03b-aRNAPB-ClustalW	4	0.007858546	3.588038092	600-603
uL03b-aRNAPB-ClustalW	5	0.009823183	9.215547831	374-378
uL03b-aRNAPB-ClustalW	5	0.009823183	13.90023112	445-449
uL03b-aRNAPB-ClustalW	6	0.011787819	8.386831495	312-317
uL03b-aRNAPB-ClustalW	7	0.013752456	9.033729572	162-168
uL03b-aRNAPB-ClustalW	12	0.023575639	29.89836521	577-588
uL03b-aRNAPB-ClustalW	13	0.025540275	20.92576131	358-370
uL03b-aRNAPB-ClustalW	13	0.025540275	19.32258359	395-407
uL03b-aRNAPB-ClustalW	15	0.029469548	21.86156177	46-61
uL03b-aRNAPB-ClustalW	19	0.037328094	27.38533222	119-137
uL11a-bS18	1	0.005747126	6.07114096	01-Jan
uL11a-bS18	1	0.005747126	1.136572414	45-45
uL11a-bS18	1	0.005747126	1.099799423	95-95
uL11a-bS18	5	0.028735632	6.218341889	206-211
uL11a-bS18	8	0.045977011	9.979433276	161-168
uL11a-bS18	10	0.057471264	19.26196997	192-201
uL11a-bS18	12	0.068965517	22.05725211	172-183
uL11a-bS18	14	0.08045977	18.38190632	142-155
uL11b-bS18	1	0.005813953	2.331317862	118-118
uL11b-bS18	2	0.011627907	9.47447906	01-Jun
uL11b-bS18	2	0.011627907	3.413075615	54-55
uL11b-bS18	3	0.01744186	10.19830453	45-47
uL11b-bS18	5	0.029069767	11.99700209	132-136
uL11b-bS18	6	0.034883721	21.66273483	191-196
uL11b-bS18	10	0.058139535	10.2516854	82-91
uL11b-bS18	14	0.081395349	28.70664827	98-111
uL14a-aS08	1	0.004926108	1.049554234	235-235
uL14a-aS08	8	0.039408867	18.63268176	186-193
uL14a-aS08	9	0.044334975	14.08774308	223-231
uL14a-aS08	15	0.073891626	31.38081999	203-217
uL14a-aS08	30	0.147783251	36.98800386	125-157
uL30b-aL08	2	0.015384615	8.818545545	Dec-13
uL30b-aL08	2	0.015384615	3.258199329	86-87
uL30b-aL08	4	0.030769231	5.965447226	90-93
uL30b-aL08	5	0.038461538	10.84191023	78-82
uL30b-aL08	6	0.046153846	9.622225687	49-54
uL30b-aL08	11	0.084615385	14.05094423	58-72
uL30b-aL08	11	0.084615385	21.49755351	145-155
uL30b-aL30	1	0.008849558	1.497292328	21-21
uL30b-aL30	3	0.026548673	7.311686897	102-104
uL30b-aL30	5	0.044247788	6.614868205	32-36
uL30b-aL30	5	0.044247788	9.6864976	39-43
uL30b-aL30	5	0.044247788	10.29145071	109-113
uL30b-aL30	23	0.203539823	29.47777309	49-72
uL33_aperm_STRUC	2	0.018018018	4.432862664	111-112
uL33_aperm_STRUC	19	0.171171171	43.29085955	121-149
uL33_aperm_STRUC	20	0.18018018	25.12480323	66-106
uL33_bperm_PRMS	2	0.017241379	2.846960664	131-132
uL33_bperm_PRMS	26	0.224137931	49.20170259	71-105
uL33_bperm_PRMS	29	0.25	29.6122906	170-217
uL33_bperm_STRUC	2	0.018018018	4.432862664	148-149
uL33_bperm_STRUC	19	0.171171171	43.29085955	Jun-34
uL33_bperm_STRUC	20	0.18018018	25.12480323	103-143
uL33_nonperm	3	0.025423729	5.94720439	217-219
uL33_nonperm	6	0.050847458	8.474429959	194-201
uL33_nonperm	12	0.101694915	21.10083013	174-185
uL33_nonperm	34	0.288135593	26.89391843	89-132
