# Supplementary material for: TwinCons: Conservation score for uncovering deep sequence similarity and divergence
Source: PLoS Comput Biol. 2021 Oct 29;17(10):e1009541. doi: 10.1371/journal.pcbi.1009541 (PMC8580257; doi:10.1371/journal.pcbi.1009541)
Supplement: S8 Dataset — (TXT) [file pcbi.1009541.s009.txt]

[TYPE] AMINOACID 2	//  EVERY control file must begin with a [TYPE] command.
			//  The number after "AMINOACID" can be 1 or 2 and chooses the 
			//  algorithm that INDELible uses (see manuscript). Both give 
			//  identical results but in some cases one is quicker.
			//  Other blocks and commands following this statement
			//  can come in any order you like.

[MODEL]    model1          //  Evolutionary models are defined in [MODEL] blocks.
  [submodel] LG              //   Here the substitution model is simply set as LG.
  [indelmodel]  POW  1.7 30 //    Power law insertion/deletion length distribution (a=1.7) maximal length of insertion 30
  [indelrate]   0.01          //  insertion rate = deletion rate = 0.01
                             //   relative to average substitution rate of 1. 
  [rates]     0 0.3 16      //    16 category discrete gamma with alpha=1							 


[TREE] tree1  						//Randomly generated rooted tree with 120 leaves; Trees are different between replicates
	[rooted] 120 0 0 0.234 0.5


[PARTITIONS] Pname1  [tree1 model1 250]    //  [PARTITIONS] blocks say which models go with
										  //   which trees and define the length of the
										 //    sequence generated at the root (250 here).
									   
									   
[SETTINGS]    
  [printrates]               TRUE     // FALSE or TRUE
  [fileperrep]               TRUE    //  FALSE or TRUE Allows the output of replicates into separate files
  [output]                   FASTA  //   FASTA, NEXUS, PHYLIP or PHYLIPT
  
[EVOLVE] Pname1 40 ./output_120_forreal/INDELI		 //  This will generate 40 replicate datasets, they are random but evolved under similar models
