# Supplementary material for: TwinCons: Conservation score for uncovering deep sequence similarity and divergence
Source: PLoS Comput Biol. 2021 Oct 29;17(10):e1009541. doi: 10.1371/journal.pcbi.1009541 (PMC8580257; doi:10.1371/journal.pcbi.1009541)
Supplement: S9 Dataset — The file reports alignment group names, TwinCons scores and probability, TwinCons segment ranges, HHalign scores and probabilities, HHalign ranges, and index sequences used for the ranges. (XLSX) [file pcbi.1009541.s010.xlsx]

## Sheet: no-cons_M90
Source file	A	B	TwinCons ranges	TwinCons decision boundary distance	TwinCons probability	TwinCons total segment length	HHalign Probab ( A as query)	HHalign Probab ( B as query)	HHalign E-value ( A as query)	HHalign E-value ( B as query)	HHalign Aligned_cols ( A as query)	HHalign Aligned_cols ( B as query)	HHalign Residue ranges ( A as query)	HHalign Residue ranges ( B as query)	Index sequence
aaTRNAS_Y-W	TrpRS	TyrRS	38-63	0.9	0.89	25	99.79	99.78	2.4e-28	3.5e-28	238	151	Y_Ecoli:99-517;W_Ecoli:66-332	W_Ecoli:86-250;Y_Ecoli:118-287	E. coli TyrRS
aeL14-eL27	aL14	eL27	4-30	4.7	100	26	95.64	95.85	1.1e-08	6.5e-09	64	64	aL14:3-66;eL27:3-92	eL27:3-92;aL14:3-66	P. furiousus aL14
aIF5-bEFTU	aIF5	EFTU	8-35; 95-141	4.7;11.1	100;100	73	99	99.46	4.6e-18	3.6e-22	230	237	aIF5:33-305;EFTU:15-271	EFTU:15-274;aIF5:33-308	E. coli EFTU
aL08-aL30	aL8	aL30	22-66	6.8	100	44	98.45	98.15	4.2e-15	6.5e-14	91	92	aL8:32-124;aL30:22-115	aL30:21-115;aL8:31-124	P. furiousus aL8
aL08-eS12	aL8	eS12	30-93	10	100	63	98.99	98.89	5.1e-18	2.3e-17	115	113	aL8:22-137;eS12:20-149	eS12:24-151;aL8:26-139	P. furiousus aL8
aL30-eS12	aL30	eS12	3-43	4.1	100	40	94.58	95.04	7e-08	3.5e-08	92	92	aL30:20-114;eS12:24-133	eS12:25-134;aL30:21-115	P. furiousus aL30
aL37-bL34	bL34	aL37	1-26	5.7	100	25	0.14	0.15	0.42	0.39	1	1	bL34:86-86;aL37:40-40	aL37:51-51;bL34:19-19	P. furiousus aL37
bL27CP-uL16a-43	bL27	uL16c					0.14	0.16	0.41	0.38	4	1	bL27:70-78;uL16c:84-92	uL16c:48-48;bL27:27-27
bL27CP-uL16b-31	bL27	uL16b					0.93	0.22	0.059	0.28	10	1	bL27:8-17;uL16b:69-78	uL16b:10-10;bL27:74-74
bL27-uL16a	bL27	uL16c					0.22	0.11	0.27	0.51	9	1	bL27:73-81;uL16c:84-92	uL16c:48-48;bL27:27-27
bL27-uL16b	bL27	uL16b					1.83	1.29	0.027	0.04	10	11	bL27:8-17;uL16b:69-78	uL16b:68-78;bL27:7-17
C-struc_bS1-RNAP7Ca	bS01struc	RNAP7CaStruc	83-114	2.1	0.99	31	99.08	98.88	1.2e-18	2.5e-17	136	136	bS01:581-726;RNAP7Ca:120-286	RNAP7Ca:120-286;bS01:581-726	P. furiousus RNAP7C
IF2-EFTU_Ploop	EFTu_Ploop	IF2_Ploop	10-35; 95-145	5.4;12.8	100;100	75	99.81	99.77	2.8e-29	7.2e-28	140	140	EFTu_Ploop:16-181;IF2_Ploop:32-180	IF2_Ploop:31-179;EFTu_Ploop:15-180	E. coli EFTU
N-struc_bS01-RNAP7Ca	bS01	RNAP7Ca-Nstruc					98.28	98.3	2.1e-14	1.8e-14	79	79	bS01:581-659;RNAP7Ca:122-221	RNAP7Ca:121-220;bS01:580-658
seq-bS01-RNAP7Ca	bS01	RNAP7Ca-Cstruc	83-120	8.2	100	37	98.46	98.35	3.6e-15	1.1e-14	72	77	bS01:503-574;RNAP7Ca:114-203	RNAP7Ca:113-207;bS01:502-578	P. furiousus RNAP7C
uL02b-bL34	bL34	uL02b	13-39	0.8	0.87	26	0.86	0.27	0.064	0.22	30	22	bL34:77-107;uL02b:250-280	uL02b:256-278;bL34:83-105	E. coli bL34
uL02c-aL37	aL37	uL02c					0.12	0.11	0.48	0.51	1	11	aL37:1-1;uL02c:1-1	uL02c:240-250;aL37:17-27
uL03a-aIF5	aIF5	uL03c					0.07	0.05	0.69	0.82	21	14	aIF5:223-243;uL03c:218-239	uL03c:287-300;aIF5:145-158
uL03a-aRNAPA2	aRNAPA2	uL03c					0.08	0.2	0.63	0.3	18	15	aRNAPA2:311-328;uL03c:44-61	uL03c:47-61;aRNAPA2:314-328
uL03a-aRNAPA	aRNAPA	uL03c	314-340	0.5	0.77	26	0.18	0.15	0.33	0.4	39	13	aRNAPA:104-154;uL03c:106-144	uL03c:109-121;aRNAPA:107-119	P. furiousus RNAPA
uL03a-aRNAPB-ClustalW	aRNAPB	uL03c					0.18	0.22	0.33	0.28	24	40	aRNAPB:22-47;uL03c:222-245	uL03c:52-91;aRNAPB:85-125
uL03a-aRNPA-ClustalW	aRNAPA	uL03c					0.15	0.14	0.39	0.41	36	54	aRNAPA:558-593;uL03c:218-256	uL03c:67-120;aRNAPA:528-585
uL03a-aRNPA-full	aRNAPA	uL03c					0.18	0.14	0.33	0.41	11	11	aRNAPA:294-304;uL03c:76-86	uL03c:76-86;aRNAPA:294-304
uL03b-aIF5	aIF5	uL03b					0.08	0.12	0.63	0.46	47	11	aIF5:403-453;uL03b:24-72	uL03b:108-118;aIF5:564-574
uL03b-aRNAPA2	aRNAPA2	uL03b					0.14	0.12	0.41	0.47	30	37	aRNAPA2:74-107;uL03b:129-158	uL03b:189-225;aRNAPA2:358-401
uL03b-aRNAPB-ClustalW	aRNAPB	uL03b					0.24	0.18	0.25	0.33	12	17	aRNAPB:452-463;uL03b:111-122	uL03b:12-28;aRNAPB:394-410
uL11a-bS18	bS18	uL11c					0.24	0.29	0.25	0.21	24	8	bS18:118-141;uL11c:101-125	uL11c:119-125;bS18:135-141
uL11b-bS18	bS18	uL11b					0.89	0.44	0.061	0.13	16	13	bS18:61-76;uL11b:52-67	uL11b:52-64;bS18:61-73
uL14a-aS08	eS08c	uL14c					0.36	0.76	0.17	0.074	26	24	eS08c:69-96;uL14c:31-56	uL14c:33-56;eS08c:71-96
uL30b-aL08	aL8	uL30b					0.07	0.07	0.72	0.67	15	1	aL8:32-46;uL30b:63-77	uL30b:68-68;aL8:82-82
uL30b-aL30	aL30	uL30b					0.12	0.11	0.49	0.51	34	30	aL30:43-77;uL30b:36-69	uL30b:35-64;aL30:42-72
uL33_aperm_STRUC	aL42CPstruc	bL33struc	35-53	0.4	0.73	18	95.34	96.99	2.1e-08	1e-10	45	46	uL33a:49-103;uL33b:32-85	uL33b:32-86;uL33a:49-104	E. coli bL33
uL33_bperm_PRMS	aL42	bL33CP	4-26;61-88	1.3;0.5	95%;79%	49	93.53	95.12	2.2e-07	3.1e-08	64	68	aL42:76-154;bL33CP:8-76	bL33CP:8-76;aL42:76-154	P. furiousus aL42
uL33_bperm_STRUC	aL42struc	bL33CPstruc	6-24	0.4	0.73	18	85.36	81.97	5.9e-06	1.1e-05	20	20	uL33a:7-26;uL33b:2-21	uL33b:2-21;uL33a:7-26	P. furiousus aL42
uL33_nonperm	aL42	bL33	3-31	1.2	0.93	28	81.07	65.72	1.2e-05	5.8e-05	20	20	aL42:101-122;bL33:85-104	bL33:85-104;aL42:101-122	P. furiousus aL42
