# Supplementary material for: TwinCons: Conservation score for uncovering deep sequence similarity and divergence
Source: PLoS Comput Biol. 2021 Oct 29;17(10):e1009541. doi: 10.1371/journal.pcbi.1009541 (PMC8580257; doi:10.1371/journal.pcbi.1009541)
Supplement: S10 Dataset — (XLSX) [file pcbi.1009541.s011.xlsx]

## Sheet: TwinCons-Zebra
Zebra2 results for uL2 E. coli						For Zebra2 higher score means signature, for TwinCons lower score is signature
rank	pos	raw-score	p-value	SEQref	z-score	TwinCons score
205	1	0.014625	1	-	-10.646	6.95948
61	2	0.310067	1.93963e-70	1A	2.33809	1.09257
152	53	0.113053	1	38K	-1.70849	1.74562
79	54	0.283944	7.27052e-63	39S	1.87083	0.632334
54	55	0.362313	7.98837e-71	40G	2.51987	-3.22175
33	56	0.424821	1.12095e-68	41G	3.2414	-2.6912
46	57	0.3389	2.98162e-70	42R	2.74829	0.97448
19	58	0.628913	2.61984e-50	43N	3.72656	0.694569
53	59	0.268212	1.51308e-69	44N	2.52745	1.01766
84	60	0.23565	9.84379e-60	45N	1.74393	0.596482
181	61	0.072365	1	46G	-3.6949	2.65061
168	62	0.094022	1	47R	-2.30088	2.39393
35	63	0.451442	1.43376e-69	48I	3.16268	-2.81174
72	64	0.239392	3.75328e-65	49T	2.03031	2.36362
118	70	0.196434	0.73491	50T	-0.204004	-0.662589
41	71	0.446026	2.88089e-67	51R	2.87117	1.15551
115	72	0.182311	0.401692	52H	-0.091904	2.3494
92	73	0.208701	9.56141e-51	53I	1.49517	1.22558
26	74	0.494094	8.70613e-60	54G	3.44395	0.901926
22	75	0.547539	6.2639e-57	55G	3.65873	-2.12436
34	76	0.417446	3.84833e-71	56G	3.24053	0.473835
134	77	0.158996	0.999999	57H	-0.767595	3.5467
74	84	0.329576	5.73386e-64	59Q	1.97604	-0.568296
172	85	0.109689	1	60A	-3.03943	0.582249
62	86	0.312163	3.86852e-69	61Y	2.29613	0.169992
51	87	0.34533	2.2531e-66	62R	2.533	0.499047
158	96	0.150272	1	63I	-1.84041	0.746743
80	97	0.282344	4.17768e-62	64V	1.84318	-0.274999
48	98	0.388079	2.7549e-65	65D	2.60278	0.716519
30	99	0.490318	2.18442e-63	66F	3.28814	0.213851
110	100	0.212806	5.80146e-05	67K	0.279302	1.51473
39	101	0.487303	2.53501e-64	68R	2.89339	0.0558363
147	102	0.165242	1	69N	-1.5745	0.140246
173	112	0.10891	1	71D	-3.0705	-0.188787
102	113	0.246758	3.75333e-24	72G	0.919127	-1.05053
135	114	0.145417	0.999999	73I	-0.792517	0.768433
107	115	0.217166	2.293e-21	74P	0.798818	-0.550905
49	116	0.335871	5.92101e-66	75A	2.58398	3.24924
203	117	0.050897	1	76V	-8.10171	1.0827
100	118	0.086243	3.75871e-26	77V	0.984135	4.30418
98	119	0.211796	6.56729e-31	78E	1.09844	-0.0720343
42	120	0.390301	2.98113e-69	79R	2.86945	-1.02352
199	121	0.011609	1	80L	-7.42734	4.40462
45	122	0.311108	8.10644e-70	81E	2.77418	-0.295793
2	123	0.905669	5.4281e-09	82Y	4.89268	3.04482
71	124	0.147895	3.75813e-65	83D	2.04967	5.34441
166	125	0.081064	1	84P	-2.25634	3.10989
8	126	0.749907	2.89392e-27	85N	4.29381	0.314297
138	127	0.081185	1	86R	-0.985255	5.84681
162	128	0.097584	1	87S	-2.08589	2.39551
136	129	0.073857	1	88A	-0.927442	3.9827
12	130	0.644676	6.77555e-35	89N	3.9645	-0.910281
25	131	0.35604	5.9671e-59	90I	3.48994	3.27515
120	132	0.069463	0.935775	91A	-0.305964	4.29294
70	133	0.318889	4.93624e-67	92L	2.0956	0.314232
133	134	0.091571	0.999998	93V	-0.744391	2.90041
155	135	0.149682	1	94L	-1.8042	0.026841
68	136	0.345735	1.43608e-73	95Y	2.22615	2.15605
86	137	0.251532	4.48019e-55	96K	1.64758	0.684398
88	141	0.195467	2.37608e-54	97D	1.60628	2.61632
195	142	0.074516	1	98G	-6.84461	2.43809
122	143	0.127225	0.966634	99E	-0.357848	1.70084
126	144	0.166408	0.983245	100R	-0.433177	1.06776
129	146	0.183663	0.993908	101R	-0.504694	0.864541
69	147	0.296466	1.00231e-73	102Y	2.20729	2.33197
64	148	0.296897	1.80989e-71	103I	2.28408	2.79738
119	149	0.115815	0.915939	104L	-0.281398	1.61351
99	150	0.139336	7.04237e-28	105A	1.02997	3.29645
91	151	0.16077	1.7571e-52	106P	1.53456	2.84286
44	152	0.390187	3.10693e-71	107K	2.83222	0.562844
97	153	0.152508	2.86606e-30	108G	1.1003	2.10825
131	154	0.108471	0.999325	109L	-0.592522	2.50545
179	155	0.108327	1	110K	-3.55669	-0.296759
103	156	0.141482	3.97766e-24	111A	0.905867	3.78005
165	157	0.055541	1	112G	-2.21897	4.44225
149	158	0.111859	1	113D	-1.67211	0.98772
204	159	0.036924	1	114Q	-9.39344	0.77295
176	160	0.054467	1	115I	-3.38018	3.4964
180	161	0.103776	1	116Q	-3.66377	0.0784165
63	162	0.338018	2.02678e-70	117S	2.29174	-0.570196
157	163	0.049066	1	118G	-1.83066	3.5666
194	167	0.061578	1	119V	-6.54237	0.398976
201	168	0.057657	1	120D	-8.0058	0.75324
160	169	0.070753	1	121A	-2.05832	3.26293
124	170	0.160944	0.985454	122A	-0.413163	0.226429
189	171	0.052935	1	123I	-4.61333	4.19706
159	172	0.089074	1	124K	-1.88038	1.81705
187	173	0.06268	1	125P	-4.53462	0.235352
171	175	0.071252	1	127N	-2.90413	5.82281
52	176	0.284259	5.23404e-68	128T	2.53101	0.288586
128	177	0.116031	0.993392	129L	-0.489431	2.99757
184	178	0.076941	1	130P	-3.99394	3.26627
145	179	0.064135	1	131M	-1.31953	3.89451
175	180	0.089265	1	132R	-3.26509	0.538077
137	181	0.138184	1	133N	-0.93106	0.980392
106	182	0.09554	9.41979e-22	134I	0.819436	5.01034
209	183	0.01921	1	135P	-83.1543	3.25472
28	184	0.431579	5.50115e-62	136V	3.37115	-0.543191
210	185	0.019229	1	137G	-83.3099	3.35668
146	186	0.074145	1	138S	-1.55915	3.3646
148	187	0.14266	1	139T	-1.60352	-0.547632
208	188	0.009442	1	140V	-14.6195	4.1299
20	189	0.552528	9.74696e-53	141H	3.70899	1.33868
94	190	0.096083	1.68138e-39	142N	1.29739	4.91035
191	191	0.018802	1	143V	-5.07504	4.56901
56	193	0.328478	1.37607e-69	145M	2.44834	0.247314
178	194	0.082539	1	146K	-3.42575	1.37599
140	195	0.080275	1	147P	-1.21169	1.86785
185	196	0.087176	1	148G	-4.0126	2.54528
4	197	0.721176	1.68254e-14	149K	4.47481	-2.26822
37	199	0.19731	3.01027e-64	151G	2.97246	3.18288
31	200	0.366888	1.72611e-64	152Q	3.25801	2.48511
76	201	0.214388	7.79046e-62	153L	1.90981	1.33349
169	202	0.061676	1	154A	-2.76213	3.09406
123	203	0.047305	0.958203	155R	-0.361142	5.30808
192	204	0.04912	1	156S	-5.21777	4.33567
16	205	0.482417	5.3113e-44	157A	3.82137	3.31447
154	207	0.100189	1	159T	-1.76753	2.69882
193	208	0.055899	1	160Y	-5.81961	1.73588
93	209	0.145319	8.76998e-45	161V	1.39337	3.66199
67	210	0.34259	2.02117e-73	162Q	2.24542	0.637495
167	211	0.060589	1	163I	-2.26537	2.79316
182	212	0.063629	1	164V	-3.89129	3.03659
108	213	0.191801	8.51358e-15	165A	0.634146	2.35337
85	214	0.219706	3.65695e-60	166R	1.73351	1.8242
150	215	0.12937	1	167D	-1.68328	1.33685
139	218	0.113264	1	168G	-1.11756	0.262786
206	219	0.028743	1	169A	-12.6979	0.551803
47	220	0.465788	1.42966e-64	170Y	2.62128	-1.5757
141	221	0.106453	1	171V	-1.21375	2.3454
177	222	0.096288	1	172T	-3.39268	0.79911
125	223	0.088836	0.985707	173L	-0.426233	2.84717
96	224	0.190572	3.7436e-35	174R	1.19868	2.06949
197	225	0.017477	1	175L	-7.36057	4.49183
75	226	0.169948	1.73097e-62	176R	1.93704	0.619965
183	228	0.052395	1	178G	-3.90633	2.44973
60	229	0.344145	5.7797e-69	179E	2.34022	1.54814
200	230	0.049292	1	180M	-7.96272	1.8591
29	231	0.618488	1.47047e-61	181R	3.30355	3.05567
130	232	0.17678	0.999196	182K	-0.575051	-0.118178
73	233	0.213477	3.34856e-63	183V	1.98409	1.70895
132	234	0.156263	0.999997	184E	-0.721942	0.0647126
143	235	0.131736	1	185A	-1.30595	-0.0311252
174	236	0.108054	1	186D	-3.15192	0.190543
95	237	0.119831	5.80712e-36	187C	1.22589	6.36572
114	238	0.121376	0.360276	188R	-0.070519	3.52928
207	239	0.021879	1	189A	-12.7578	5.41949
163	240	0.059335	1	190T	-2.1756	5.07038
196	241	0.016227	1	191L	-7.23518	4.077
55	243	0.318106	2.45566e-72	193E	2.51591	0.134044
144	244	0.067524	1	194V	-1.30977	3.90756
5	245	0.625926	7.58144e-18	195G	4.42969	2.00214
1	246	0.95192	8.06777e-06	196N	5.37441	1.16471
43	247	0.299096	1.19564e-69	197A	2.84034	-0.0028188
3	248	0.76443	4.80578e-11	198E	4.51529	-0.416304
15	249	0.532	4.97015e-42	199H	3.86362	1.13689
164	250	0.138839	1	200M	-2.21049	0.425637
11	251	0.577932	2.01819e-32	201L	4.00136	-1.43689
58	252	0.327203	1.88372e-71	202R	2.42542	0.836137
17	253	0.630398	8.60079e-47	203V	3.81032	-1.36224
121	254	0.150461	0.959581	204L	-0.337895	2.52597
10	255	0.720565	2.03528e-32	205G	4.17446	-3.277
198	256	0.019254	1	206K	-7.36498	4.90268
32	259	0.417099	1.59121e-66	209A	3.24842	1.11172
104	260	0.173034	6.34955e-24	210A	0.889104	1.64615
6	261	0.708217	1.81546e-21	211R	4.41544	-1.28548
21	262	0.418584	9.65204e-55	212W	3.68049	1.79752
153	263	0.142248	1	213R	-1.74911	0.819832
27	271	0.523761	2.38585e-61	214G	3.41736	-1.04574
111	272	0.181443	0.165537	215V	0.018404	0.701012
9	273	0.734665	8.55491e-30	216R	4.22655	-0.582731
190	274	0.055119	1	217P	-5.06883	2.75575
117	275	0.172831	0.362735	218T	-0.107052	1.22677
170	276	0.05785	1	219V	-2.78217	5.08861
105	277	0.107409	6.12576e-23	220R	0.856557	4.28809
161	278	0.046859	1	221G	-2.08033	5.04801
109	279	0.148201	2.0326e-06	222T	0.356432	3.42256
65	280	0.1886	5.55412e-72	223A	2.26907	3.21296
188	281	0.027804	1	224M	-4.61076	8.16889
186	282	0.037071	1	225N	-4.16762	5.40533
7	283	0.50934	7.06211e-25	226P	4.38525	1.33382
151	284	0.107842	1	227V	-1.68654	4.42388
50	285	0.162868	1.32655e-67	228D	2.58153	2.83967
40	288	0.288152	2.85621e-65	231H	2.87254	2.73677
202	290	0.025883	1	233G	-8.08393	3.31938
112	291	0.077337	0.146357	234G	0.013408	2.66942
18	292	0.514525	3.04668e-49	235E	3.78882	-0.681171
38	297	0.35535	7.63056e-64	236G	2.92387	1.6956
90	298	0.259435	5.06506e-53	237R	1.55716	0.735958
142	299	0.134617	1	238N	-1.24997	0.0409999
113	300	0.141566	0.260058	239F	-0.033879	-0.318805
57	301	0.458285	1.847e-70	240G	2.43588	-1.34442
101	309	0.22134	4.17648e-26	242H	0.970309	0.226834
24	310	0.650926	1.15415e-59	243P	3.57779	-0.901126
127	311	0.185478	0.985754	244V	-0.451416	0.0467317
77	312	0.218604	1.83336e-62	245T	1.90059	3.46368
81	313	0.14781	1.19336e-61	246P	1.81991	1.13194
23	315	0.563042	1.31604e-59	247W	3.65084	-2.81114
78	316	0.209166	6.63189e-63	248G	1.88891	1.69954
82	317	0.290448	1.02754e-61	249V	1.80391	0.385294
116	318	0.160066	0.398855	250Q	-0.103261	0.433321
36	321	0.595264	3.50854e-66	253G	3.05238	-1.34369
66	322	0.26281	2.28769e-72	254K	2.25255	-0.0314858
13	323	0.520504	5.8247e-38	255K	3.95663	-0.106824
14	324	0.627308	1.02602e-39	256T	3.89653	0.615129
59	325	0.257333	7.42818e-71	257R	2.392	2.3225
156	326	0.143382	1	258S	-1.818	1.42699
83	327	0.275904	2.16133e-62	259N	1.79632	0.782109
87	328	0.235807	3.99867e-55	260K	1.63259	1.03263
89	335	0.268193	2.078e-53	262T	1.57775	2.3681

## Sheet: TwinCons-ConSurf
For TwinCons higher score is more conserved. For ConSurf higher score is less conserved
Position	TwinCons score	ConSurf Score	ConSurf Color
2	1.09257	-0.295	6
3	-0.229676	-0.053	5
4	NA	-0.157	5
5	NA	1.062	2
6	NA	1.473	1
7	NA	-0.457	6
8	NA	-1.294	9
9	NA	-0.023	5
10	NA	-0.75	7
11	NA	0.072	5
12	NA	-0.158	6
13	NA	0.199	4
14	NA	-1.351	9
15	NA	1.452	1
16	NA	0.806	2
17	NA	0.008	5
18	NA	1.855	1
19	NA	1.139	1
20	NA	0.424	4
21	NA	0.364	4
22	NA	2.235	1
23	NA	0.957	2
24	NA	-0.073	5
25	NA	-0.387	6
26	NA	-0.033	5
27	NA	0.581	3
28	NA	1.649	1
29	NA	-0.917	8
30	NA	-0.111	5
31	NA	-0.887	8
32	NA	0.169	4
33	NA	-1.206	9
34	NA	1.179	1
35	NA	2.273	1
36	NA	2.554	1
37	NA	2.447	1
38	0.448855	1.211	1
39	1.74562	0.148	5
40	0.632334	0.706	3
41	-3.22175	0.279	4
42	-2.6912	-0.562	7
43	0.97448	-0.897	8
44	0.694569	-0.887	8
45	1.01766	-0.5	7
46	0.596482	0.883	2
47	2.65061	-0.898	8
48	2.39393	-0.049	5
49	-2.81174	-0.008	5
50	2.36362	-0.468	6
51	-0.662589	1.088	2
52	1.15551	-0.564	7
53	2.3494	0.023	5
54	1.22558	-0.028	5
55	0.901926	-0.35	6
56	-2.12436	0.187	4
57	0.473835	-0.413	6
58	3.5467	-0.163	6
59	1.19449	-0.485	7
60	-0.568296	0.625	3
61	0.582249	1.392	1
62	0.169992	-0.32	6
63	0.499047	-0.281	6
64	0.746743	1.925	1
65	-0.274999	0.267	4
66	0.716519	-0.425	6
67	0.213851	0.47	4
68	1.51473	0.506	3
69	0.0558363	0.172	4
70	0.140246	1.109	1
71	0.861291	0.129	5
72	-0.188787	2.452	1
73	-1.05053	1.758	1
74	0.768433	0.739	3
75	-0.550905	2.591	1
76	3.24924	-0.24	6
77	1.0827	1.411	1
78	4.30418	-0.888	8
79	-0.0720343	0.287	4
80	-1.02352	-0.157	5
81	4.40462	-0.418	6
82	-0.295793	-0.495	7
83	3.04482	-1.181	9
84	5.34441	-0.98	8
85	3.10989	-0.824	8
86	0.314297	-1.086	8
87	5.84681	-1.086	8
88	2.39551	-0.03	5
89	3.9827	-0.811	8
90	-0.910281	-0.628	7
91	3.27515	-0.717	7
92	4.29294	-0.969	8
93	0.314232	0.239	4
94	2.90041	0.374	4
95	0.026841	2.035	1
96	2.15605	0.132	5
97	0.684398	0.244	4
98	2.61632	-0.415	6
99	2.43809	-0.534	7
100	1.70084	0.106	5
101	1.06776	-0.286	6
102	0.864541	0.487	3
103	2.33197	-0.296	6
104	2.79738	-0.328	6
105	1.61351	-0.121	5
106	3.29645	-0.839	8
107	2.84286	-0.134	5
108	0.562844	-0.075	5
109	2.10825	-0.334	6
110	2.50545	1.206	1
111	-0.296759	2.225	1
112	3.78005	-0.205	6
113	4.44225	-0.972	8
114	0.98772	0.219	4
115	0.77295	2.628	1
116	3.4964	-0.026	5
117	0.0784165	2.211	1
118	-0.570196	0.393	4
119	3.5666	-0.501	7
120	0.398976	2.622	1
121	0.75324	2.51	1
122	3.26293	-0.287	6
123	0.226429	0.997	2
124	4.19706	0.03	5
125	1.81705	0.274	4
126	0.235352	2.469	1
127	4.14928	-1.316	9
128	5.82281	-1.144	9
129	0.288586	0.228	4
130	2.99757	-0.479	7
131	3.26627	0.014	5
132	3.89451	-0.594	7
133	0.538077	2.616	1
134	0.980392	0.482	3
135	5.01034	-0.738	7
136	3.25472	-1.22	9
137	-0.543191	-0.318	6
138	3.35668	-1.244	9
139	3.3646	-0.262	6
140	-0.547632	1.568	1
141	4.1299	-0.048	5
142	1.33868	-0.191	6
143	4.91035	-1.08	8
144	4.56901	-0.325	6
145	7.56118	-1.415	9
146	0.247314	0.797	2
147	1.37599	1.201	1
148	1.86785	0.036	5
149	2.54528	-0.549	7
150	-2.26822	-0.749	7
151	4.18213	-1.372	9
152	3.18288	-0.922	8
153	2.48511	-0.825	8
154	1.33349	1.429	1
155	3.09406	-0.432	6
156	5.30808	-1.28	9
157	4.33567	-0.383	6
158	3.31447	-0.947	8
159	3.49508	-1.372	9
160	2.69882	0.474	3
161	1.73588	0.594	3
162	3.66199	-0.706	7
163	0.637495	0.34	4
164	2.79316	0.131	5
165	3.03659	0.669	3
166	2.35337	-0.224	6
167	1.8242	0.016	5
168	1.33685	-0.075	5
169	0.262786	1.551	1
170	0.551803	2.588	1
171	-1.5757	0.16	4
172	2.3454	0.109	5
173	0.79911	1.395	1
174	2.84717	0.459	4
175	2.06949	0.011	5
176	4.49183	-0.543	7
177	0.619965	-0.56	7
178	6.17782	-1.418	9
179	2.44973	-0.582	7
180	1.54814	-0.826	8
181	1.8591	1.281	1
182	3.05567	-0.837	8
183	-0.118178	1.125	1
184	1.70895	0.227	4
185	0.0647126	0.584	3
186	-0.0311252	2.685	1
187	0.190543	1.493	1
188	6.36572	-0.695	7
189	3.52928	-0.37	6
190	5.41949	-1.303	9
191	5.07038	-0.944	8
192	4.077	-0.451	6
193	4.18213	-1.372	9
194	0.134044	-0.137	5
195	3.90756	-0.866	8
196	2.00214	-0.869	8
197	1.16471	-1.224	9
198	-0.0028188	0.735	3
199	-0.416304	-0.766	7
200	1.13689	-0.514	7
201	0.425637	2.37	1
202	-1.43689	-0.845	8
203	0.836137	-0.298	6
204	-1.36224	0.112	5
205	2.52597	0.704	3
206	-3.277	-0.314	6
207	4.90268	-1.398	9
208	4.61249	-1.398	9
209	7.08595	-1.372	9
210	1.11172	-0.575	7
211	1.64615	0.339	4
212	-1.28548	-0.498	7
213	1.79752	-0.082	5
214	0.819832	1.433	1
215	-1.04574	-0.112	5
216	0.701012	0.825	2
217	-0.582731	-0.578	7
218	2.75575	-1.095	8
219	1.22677	0.68	3
220	5.08861	-0.848	8
221	4.28809	-1.142	9
222	5.04801	-1.121	9
223	3.42256	-0.532	7
224	3.21296	-0.66	7
225	8.16889	-1.328	9
226	5.40533	-1.311	9
227	1.33382	-0.886	8
228	4.42388	-0.511	7
229	2.83967	-0.925	8
230	7.35616	-1.409	9
231	3.45945	-1.341	9
232	2.73677	-0.735	7
233	4.18213	-1.372	9
234	3.31938	-1.247	9
235	2.66942	-0.818	8
236	-0.681171	-0.575	7
237	1.6956	-0.173	6
238	0.735958	0.264	4
239	0.0409999	0.854	2
240	-0.318805	0.24	4
241	-1.34442	0.38	4
242	-1.28217	-0.279	6
243	0.226834	-0.104	5
244	-0.901126	-1.161	9
245	0.0467317	-0.145	5
246	3.46368	-0.376	6
247	1.13194	-1.085	8
248	-2.81114	-0.435	6
249	1.69954	-0.847	8
250	0.385294	0.197	4
251	0.433321	-0.407	6
252	0.554651	-0.741	7
253	-0.241535	-1.12	9
254	-1.34369	-0.541	7
255	-0.0314858	0.109	5
256	-0.106824	-0.773	7
257	0.615129	-0.728	7
258	2.3225	-1.144	9
259	1.42699	0.287	4
260	0.782109	-0.622	7
261	1.03263	-0.424	6
262	0.339286	2.105	1
263	2.3681	-0.84	8
264	-0.67739	0.574	3
265	1.09913	0.696	3
266	-1.80251	1.971	1
267	-2.12396	-0.971	8
268	-1.05084	0.114	5
269	-0.670113	0.213	4
270	-0.720674	0.434	4
271	0.621017	-0.67	7
272	-0.114413	1.23	1
